# Supplementary material for: Analyses of adult transcriptomes from four different populations of the spongy moth, Lymantria dispar L., from China and the USA
Source: Sci Rep. 2022 Oct 29;12:18232. doi: 10.1038/s41598-022-18377-4 (PMC9617907; doi:10.1038/s41598-022-18377-4)
Supplement: Supplementary file 1 — Supplementary Table 1. [file 41598_2022_18377_MOESM1_ESM.xlsx]

## Sheet: AGM_EGM unigene
gene	log2FoldChange	adjp	CN_JGS_AM.a	CN_JGS_AM.b	CN_JGS_AM.c	CN_JGS_BM.a	CN_JGS_BM.b	CN_JGS_BM.c	CN_ZY_AM.a	CN_ZY_AM.b	CN_ZY_AM.c	CN_ZY_BM.a	CN_ZY_BM.b	CN_ZY_BM.c	USA_CT_AM.a	USA_CT_AM.b	USA_CT_AM.c	USA_CT_BM.a	USA_CT_BM.b	USA_CT_BM.c	USA_NJ_AM.a	USA_NJ_AM.b	USA_NJ_AM.c	USA_NJ_BM.a	USA_NJ_BM.b	USA_NJ_BM.c	NR hits
TRINITY_DN46409_c0_g1	-16.5101	3.92436e-117	0	0	0	0	0	0	0	0	0	0	0	0	151981	42114.9	188205	67944.2	8225.02	52126.7	62496.2	131570	172701	98888.8	91036.7	48855.6	TRINITY_DN46409_c0_g1: QJB76116.1 polyprotein [Lymantria dispar iflavirus 1]
TRINITY_DN24402_c0_g1	-10.2109	4.97332e-41	0	0	0	0	0	0	0	0	0	0	0	0	8.93	9.08	8.79	9.33	8.54	8.09	9	11.15	7.6	20.68	11.09	8.03	TRINITY_DN24402_c0_g1: XP_006255059.1 myelin basic protein isoform X3 [Rattus norvegicus]
TRINITY_DN43889_c0_g1	-10.1383	3.10756e-40	0	0	0	0	0.14	0	0	0	0	0	0	0	25.01	28.79	28.54	31.75	24.22	25.12	30.68	36.21	26.55	68.31	38.29	23.45	TRINITY_DN43889_c0_g1: ABG11760.1 ATP synthase F0 subunit 6 [Rattus norvegicus]
TRINITY_DN38334_c0_g1	-10.0775	6.60723e-39	0.21	0	0.13	0	0	0	0	0	0	0	0	0	33.55	29.48	32.39	31.3	26.38	33.34	31.33	40.3	29.43	72.38	45.73	31.31	TRINITY_DN38334_c0_g1: AAD15020.1 cytochrome oxidase III [Rattus norvegicus]
TRINITY_DN56697_c1_g2	-9.65822	2.21637e-09	0	0	0	0	0	0	0	0	0	0	0	0	102.44	28.02	245.38	18.81	1.03	24.82	0.46	12.32	382.37	0	0.57	4.54
TRINITY_DN56710_c3_g2	-9.4212	8.17048e-32	0	0	0	0	0	0	0	0	0	0	0	0	29.32	23.91	22.43	19.23	19.94	17.96	19.48	36	19.73	15.81	27.88	22.46
TRINITY_DN81391_c0_g1	-9.33424	1.57287e-32	0	0	0	0	0	0	0	0	0	0	0	0	4.45	5.48	5.23	4.48	4.79	5.31	6.09	7.18	4.96	12.27	11.36	4.32	TRINITY_DN81391_c0_g1: NP_001300997.1 myelin protein P0 isoform L-MPZ precursor [Rattus norvegicus]
TRINITY_DN57574_c0_g1	-9.28178	1.41166e-32	0	0	0	0	0	0	0	0	0	0	0	0	11.92	12.7	11.59	14.41	11.76	11.01	13.94	14.79	10.56	28.2	15.75	10.17	TRINITY_DN57574_c0_g1: ACP50397.1 NADH dehydrogenase subunit 1 [Rattus norvegicus]
TRINITY_DN45473_c0_g2	-9.1883	1.13835e-32	0	0	0	0	0	0	0	0	0	0	0	0	23.24	22.46	24.59	26.86	21.7	19.08	27.89	26.26	21.41	57.11	32.9	20.24	TRINITY_DN45473_c0_g2: YP_009024856.1 cytochrome c oxidase subunit II [Niviventer confucianus]
TRINITY_DN55289_c1_g2	-9.18674	1.29921e-31	0	0	0	0	0	0	0	0	0	0	0	0	2.61	2.38	2.65	3.11	2.66	2.41	2.83	3.5	2.21	7.64	3.35	2.6	TRINITY_DN55289_c1_g2: YP_004111298.1 cytochrome c oxidase subunit I [Capra hircus]
TRINITY_DN42442_c0_g1	-9.13809	1.07667e-31	0	0	0	0	0	0	0	0	0	0	0	0	5.55	4.95	5.48	5.41	5.32	4.26	5.94	6.3	5.78	13.44	6.82	4.57	TRINITY_DN42442_c0_g1: ABV22517.1 NADH dehydrogenase subunit 4 [Rattus norvegicus]
TRINITY_DN38260_c0_g1	-9.09404	4.90545e-31	0	0	0	0	0	0	0	0	0	0	0	0	13.36	15.66	14.92	16.83	15.18	14.71	13.39	20.44	13.15	34.82	18.34	13.13	TRINITY_DN38260_c0_g1: ABG11762.1 cytochrome b [Rattus norvegicus]
TRINITY_DN58997_c0_g1	-9.07917	5.99633e-31	0	0	0	0	0	0	0	0	0	0	0	0	0.95	1.14	1.35	1.18	1.18	1.11	1.48	1.36	1.01	2.98	1.39	1.18	TRINITY_DN58997_c0_g1: NP_062198.1 myosin-4 [Rattus norvegicus]
TRINITY_DN51072_c0_g2	-9.03245	1.5197e-32	0	0	0	0	0	0	0	0	0	0	0	0	2.64	2.76	2.56	2.52	2.7	2.71	3.06	3.05	2.22	6.93	3.64	2.71	TRINITY_DN51072_c0_g2: ABG11823.1 NADH dehydrogenase subunit 5 [Rattus norvegicus]
TRINITY_DN44411_c0_g1	-8.69781	2.79851e-29	0	0	0	0	0	0	0	0	0	0	0	0	7.99	7.36	8.29	8.24	7.92	7.84	8.76	10.49	7.81	19.72	11.69	6.74	TRINITY_DN44411_c0_g1: ABG11819.1 NADH dehydrogenase subunit 2 [Rattus norvegicus]
TRINITY_DN58996_c0_g1	-8.44707	7.51894e-13	0	0	0	0	0	0	0	0	0	0	0	0	4.55	10.15	0	2.89	0	10.48	4.72	1.27	2.41	7.95	4.43	12.2	TRINITY_DN58996_c0_g1: CAB3236374.1 unnamed protein product [Arctia plantaginis]
TRINITY_DN36826_c0_g1	-8.44456	5.74927e-08	0	0	0	0	0	0	0	0	0	0	0	0	95.36	6.03	21.66	0.74	0.86	0.61	1.92	0.24	8.68	31.76	0.49	35.51
TRINITY_DN13504_c0_g1	-8.43613	6.40942e-08	0	0	0	0	0	0	0	0	0	0	0	0	118.15	38	318.33	22.07	3.37	37.13	0	13.71	295.98	1.59	1.2	6.63
TRINITY_DN59273_c0_g1	-8.42158	1.52004e-28	0	0	0	0	0	0	0	0	0	0	0	0	0.75	0.85	0.73	0.82	0.84	1.57	0.96	0.77	0.66	1.65	1.08	0.75	TRINITY_DN59273_c0_g1: NP_058189.1 gag-pol fusion protein [Saccharomyces cerevisiae S288C]
TRINITY_DN76184_c0_g1	-8.38296	2.87837e-12	0	0	0	0	0	0	0	0	0	0	0	0	14.74	25.46	0	0	7.73	11.53	4.25	4.33	8.59	11.06	6.15	19.31	TRINITY_DN76184_c0_g1: TLP27356.1 hypothetical protein FEG39_18865, partial [Acinetobacter baumannii]
TRINITY_DN43753_c0_g1	-8.25433	2.07676e-15	0	0	0	0	0	0	0	0	0	0	0	0	11.22	19.6	7.54	13.64	4.27	14.68	10.22	1.39	2.89	24.41	0	3.95
TRINITY_DN59190_c4_g4	-8.24733	2.35373e-05	0	0	0	0	0	0	0	0	0	0	0	0	629.98	43.06	345.39	5.27	15.05	1.05	3.14	0	31.99	82.86	0	101.15
TRINITY_DN98986_c0_g1	-8.15966	5.57784e-25	0	0	0	0	0	0	0	0	0	0	0	0	2.37	2.34	2.34	2.84	2.15	2.19	2.75	2.68	1.98	5.81	3.39	1.98	TRINITY_DN98986_c0_g1: NP_001125.1 alpha-fetoprotein isoform 1 precursor [Homo sapiens]
TRINITY_DN5530_c0_g1	-8.13526	5.93746e-21	0	0	0	0	0	0	0	0	0	0	0	0	2.02	2.01	1.93	1.95	1.19	2.1	2.05	2.26	2.69	9.29	2.32	1.55	TRINITY_DN5530_c0_g1: NP_033784.2 albumin preproprotein [Mus musculus]
TRINITY_DN58407_c9_g1	-8.11019	8.22719e-11	0	0	0	0	0	0	0	0	0	0	0	0	356.1	16.92	65.08	3.65	1.78	2	1.59	5.1	11.15	61.04	2.4	123.52	TRINITY_DN58407_c9_g1: CAB3230287.1 unnamed protein product [Arctia plantaginis]
TRINITY_DN94224_c0_g1	-8.01192	2.04175e-18	0	0	0	0	0	0	0.21	0	0	0	0	0	9.5	33.09	14.39	39.23	23.4	7.64	8.76	37.61	1.65	15.16	5.51	5.26	TRINITY_DN94224_c0_g1: KAF9805018.1 hypothetical protein SFRURICE_018923 [Spodoptera frugiperda]
TRINITY_DN37413_c1_g1	-7.96566	6.05864e-22	22.02	4.89	2.18	10.5	14.07	13.74	7.07	5.11	15.99	0	5.09	23.17	33.94	0	62.89	23.91	27.13	29.99	10.92	70.55	34.44	28.3	29.43	28.05
TRINITY_DN41822_c0_g1	-7.94568	0.00374532	0	0	0	0	0	0	0	0	0	0.11	0	0	3.98	0	8.55	0	0	30.04	21.69	0	0.08	36.47	0	0	TRINITY_DN41822_c0_g1: XP_028177734.1 uncharacterized protein LOC114365378 isoform X1 [Ostrinia furnacalis]
TRINITY_DN66469_c0_g1	-7.89468	2.76159e-23	0	0	0	0	0	0	0	0	0	0	0	0	2.6	3.15	3.25	3.23	2.49	3.17	4.31	2.94	2.44	7.94	3.8	2.94	TRINITY_DN66469_c0_g1: NP_036662.1 creatine kinase M-type [Rattus norvegicus]
TRINITY_DN47642_c0_g1	-7.74899	3.72983e-39	0	0	0	1.57	2.1	0	0	1.91	0	0	0	0	106534	27825.5	159274	46716.2	5858	33722.7	58837.6	143090	224449	86873.3	91443.5	48956.4	TRINITY_DN47642_c0_g1: UCC70392.1 putative polyprotein [Lymantria dispar iflavirus 1]
TRINITY_DN41727_c0_g1	-7.72577	4.37707e-21	0	0	0	0	0	0	0	0	0	0	0	0	1.38	1.27	1.33	1.44	1.42	1.23	1.28	1.66	1.44	2.84	1.56	1.28	TRINITY_DN41727_c0_g1: EDL76872.1 rCG25468, isoform CRA_b [Rattus norvegicus]
TRINITY_DN45873_c0_g2	-7.68416	1.51285e-06	0	0.11	1.2	0	0	0	0.3	5.29	0.38	5.2	0.17	1.56	6784.02	56	1340.07	10.18	15.84	3.56	7.12	0.35	0.78	19.43	1.08	1402.45	TRINITY_DN45873_c0_g2: CAB3242699.1 unnamed protein product [Arctia plantaginis]
TRINITY_DN53393_c1_g1	-7.66798	4.7227e-13	0	0	0	0	0	0	0	0	0	0	0	0	13.34	19.5	8.43	12.17	4.62	14.67	11.27	1.95	2.98	24.43	0	2.74	TRINITY_DN53393_c1_g1: CAG5056394.1 unnamed protein product [Parnassius apollo]
TRINITY_DN56897_c1_g1	-7.66563	1.36139e-17	0	0	0	0	0	0	0	0	0	0	0	0	81.66	8.43	94.9	24.74	36.54	6.64	39.43	44.53	39.56	10.42	0	28.57
TRINITY_DN36416_c0_g1	-7.3977	4.68771e-20	0	0	0	0	0	0	0	0	0	0	0	0	1.04	1.32	1.37	1.27	0.97	1.23	1.48	1.03	0.79	3.2	1.87	1.1	TRINITY_DN36416_c0_g1: pir|S15484| hypothetical protein - rat [Rattus norvegicus]
TRINITY_DN23060_c0_g1	-7.39709	0.0492128	0	0	0	0	0	0	0	0	0	0	0	0	0	4.13	0	0.02	0.03	2.68	2.68	0	0	4.78	0	0	TRINITY_DN23060_c0_g1: XP_026735683.1 glucose dehydrogenase [FAD, quinone]-like [Trichoplusia ni]
TRINITY_DN100147_c0_g1	-7.37044	1.40347e-18	0	0	0	0	0	0	0	0	0	0	0	0	7.01	9.06	9.61	8.4	6.78	7.34	9.91	6.31	6.45	21.93	4.87	6.19	TRINITY_DN100147_c0_g1: XP_039103883.1 myosin regulatory light chain 2, skeletal muscle isoform [Hyaena hyaena]
TRINITY_DN42964_c1_g1	-7.34696	2.14481e-07	0	0	0	0	0	0	0	0	0	0	0	0	74.54	4.72	27.17	0.65	0.34	0.11	0.81	0.13	0.62	12.16	1.07	8.93
TRINITY_DN59497_c25_g1	-7.22522	9.65779e-36	0.42	0.42	0	1.55	0	3.17	0.59	0.64	1.54	1.2	2.6	0.75	17756.3	5394.38	19369.1	7485.78	1059.1	6462.62	6620.47	14384.5	19673	10495.5	10154.7	5942.95	TRINITY_DN59497_c25_g1: QJB76116.1 polyprotein [Lymantria dispar iflavirus 1]
TRINITY_DN20020_c0_g1	-7.21314	5.04462e-19	0	0.02	0	0	0	0	0	0	0	0	0	0.07	1.48	1.59	1.32	1.31	0.95	1.36	1.27	2.04	1.21	3.18	1.64	1.41	TRINITY_DN20020_c0_g1: EPQ08921.1 Myelin proteolipid protein [Myotis brandtii]
TRINITY_DN44921_c0_g1	-7.20414	2.79686e-09	0	0	0	0	0	0	0	0	0	0	0	0	2.73	0.66	3.88	2.22	0.22	1.54	0.32	0.34	3.59	0.19	0.22	0.61
TRINITY_DN43817_c0_g1	-7.17078	4.2269e-18	0	0	0	0	0	0	0	0	0	0	0	0	2.28	3.71	2.9	2.61	2.79	2.77	4.29	2.26	3.3	6.65	3.37	3.34	TRINITY_DN43817_c0_g1: AAA96442.1 troponin T class Ib beta-2 [Rattus norvegicus]
TRINITY_DN59471_c1_g5	-7.14401	3.37397e-11	0	0	0	0	0	0	0.61	0	0	0	0	0	10.09	26.89	5.3	10.57	4.15	13.38	10.03	0.55	2.06	20.02	0	2.99	TRINITY_DN59471_c1_g5: KAA5661874.1 hypothetical protein F3G64_34070 [Pseudomonas aeruginosa]
TRINITY_DN22477_c0_g1	-7.10237	4.85211e-17	0	0	0	0	0	0	0	0	0	0	0	0	3.41	2.97	3.49	2.92	1.94	2.35	3.82	3.76	2.5	6.98	3.69	3	TRINITY_DN22477_c0_g1: XP_043766099.1 myosin light chain 1/3, skeletal muscle isoform isoform X2 [Cervus elaphus]
TRINITY_DN33232_c0_g1	-7.10079	6.26646e-18	0	0	0	0	0	0	0	0	0	0	0	0	1.66	1.94	1.32	1.74	1.57	1.19	1.85	1.26	1.48	2.78	2.31	1.45	TRINITY_DN33232_c0_g1: XP_003939460.2 protein S100-B isoform X1 [Saimiri boliviensis boliviensis]
TRINITY_DN44457_c0_g1	-7.08784	3.11755e-09	0	0	0	0	0	0	0	0	0	0	0	0	1.68	3.31	5.01	0	0.61	7.77	4.85	0.33	26.1	4.63	1.51	0.93	TRINITY_DN44457_c0_g1: XP_044057295.1 apolipoprotein A-I-like [Siniperca chuatsi]
TRINITY_DN46981_c1_g1	-7.05024	1.6484e-16	0	0	0	0	0	0	0	0	0	0	0	0.1	2.36	1.69	2.63	2.5	1.95	3	2.61	2.95	2.63	3.42	2.73	1.61	TRINITY_DN46981_c1_g1: 5O8W_A CRYSTAL STRUCTURE ANALYSIS OF THE YEAST ELONGATION FACTOR COMPLEX EEF1A:EEF1BA [Saccharomyces cerevisiae]
TRINITY_DN59497_c11_g1	-6.94677	1.04385e-09	0	0	0	0	0	0	0	0	0	0	0	0	0	0	0	0	0	0	0	0	0	0	54.34	0	TRINITY_DN59497_c11_g1: QJB76116.1 polyprotein [Lymantria dispar iflavirus 1]
TRINITY_DN57210_c2_g1	-6.91606	1.13161e-05	0	0	0	0	0	0	0	0	0	0	0	0	63.07	5.33	6.36	0	0	2.02	0	0	4.54	10.4	1.2	30.89
TRINITY_DN53886_c0_g1	-6.87732	1.39577e-17	0	0	0	0	0	0	0	0	0	0	0	0	2.07	3.07	1.63	2.31	2.03	3.14	1.75	2.16	2.05	3.34	2.93	2.11	TRINITY_DN53886_c0_g1: NP_012483.3 glyceraldehyde-3-phosphate dehydrogenase (phosphorylating) TDH1 [Saccharomyces cerevisiae S288C]
TRINITY_DN56673_c1_g1	-6.87051	1.43205e-16	0	0	0	0	0	0	0	0	0	0	0	0	6.06	5.16	5.89	7.44	3.44	6.43	4.61	2.66	5.38	6.78	10.42	5.02	TRINITY_DN56673_c1_g1: GFP85310.1 ribulose bisphosphate carboxylase small chain chloroplastic [Phtheirospermum japonicum]
TRINITY_DN66553_c0_g1	-6.86772	2.03435e-16	0	0	0	0	0	0	0	0	0	0	0	0	0.72	1.68	1.03	1.39	0.9	1.63	1.34	1.73	1.21	2.31	1.97	1.02	TRINITY_DN66553_c0_g1: NP_009890.1 glucokinase [Saccharomyces cerevisiae S288C]
TRINITY_DN52311_c4_g1	-6.86454	4.68337e-09	0	0	0	0	0	0	0	0	0	0	0	0	3.47	12.24	0	2.99	0	13.09	4.9	1.57	2.16	7.6	6.84	11.07
TRINITY_DN49871_c0_g2	-6.84067	1.02444e-09	0	0	0	0	0	0	0	0	0	0	0	0	18.32	8.19	83.81	16.03	7.1	0	12.78	7.21	207.33	30.39	7.89	0
TRINITY_DN20083_c0_g1	-6.81902	4.86303e-16	0	0	0	0	0	0	0	0	0	0	0	0	0.8	0.8	0.66	0.46	0.71	0.8	0.87	0.69	0.57	1.76	0.78	0.69	TRINITY_DN20083_c0_g1: EDL17360.1 ATPase, Ca++ transporting, cardiac muscle, fast twitch 1, isoform CRA_d, partial [Mus musculus]
TRINITY_DN24524_c0_g1	-6.79547	1.10965e-16	0	0	0	0	0	0	0	0	0	0	0	0	2.56	4.48	3.85	4.51	2.88	5.15	3.61	4.88	2.9	9.24	4.29	3	TRINITY_DN24524_c0_g1: NP_015028.3 Fit3p [Saccharomyces cerevisiae S288C]
TRINITY_DN67263_c0_g1	-6.76977	1.23207e-15	0	0	0	0	0	0	0	0	0	0	0	0	7.04	6.12	7.17	10.18	8.7	7.76	7.76	10.26	7.91	13.29	8.52	8.2
TRINITY_DN58975_c4_g3	-6.76964	2.42649e-10	0	0	0	0	0	0	0	0	0	0	0	0	1.42	6.99	0	3.53	5.98	7.71	3.67	0.43	0.16	4.96	1.92	5
TRINITY_DN51236_c0_g1	-6.76224	7.65974e-08	0	0	0	0	0	0	0	0	0	0	0	0	1.55	6.93	0.92	1.62	3.72	2.82	0.11	0	0.48	0	4.99	3.91
TRINITY_DN20245_c0_g1	-6.7435	1.22421e-15	0	0	0	0	0	0	0	0	0	0	0	0	1.75	1.73	1.62	1.66	1.11	1.46	1.61	1.39	1.27	4.08	2.27	1.25	TRINITY_DN20245_c0_g1: XP_013819958.1 PREDICTED: osteopontin isoform X1 [Capra hircus]
TRINITY_DN73527_c0_g1	-6.72255	4.78769e-16	0	0	0	0	0	0	0	0	0	0	0	0	0.76	1.23	1.04	0.81	0.68	1.68	0.88	0.8	0.98	1.55	1.12	0.78	TRINITY_DN73527_c0_g1: WP_227227203.1 hypothetical protein [Streptococcus gordonii]
TRINITY_DN54400_c2_g1	-6.71253	4.79455e-05	0	0	0	0	0	0	0	0.12	0	0	0	0	18.45	5.81	9.46	1.44	1.05	0.79	0.4	0	0	6.4	0.09	25.18
TRINITY_DN49751_c0_g1	-6.67506	1.09967e-15	0	0	0	0.14	0	0	0	0	0	0.08	0	0	2.4	2.6	1.92	2.21	2.22	2.62	2.83	3.44	2.26	8.47	4.05	2.31	TRINITY_DN49751_c0_g1: XP_021023220.1 apolipoprotein E [Mus caroli]
TRINITY_DN19975_c0_g1	-6.66356	4.99982e-06	0	0.29	0	0	0	0	0	0	0	0	0	0	14.39	3.2	11.39	0.84	1.03	2.81	0.52	0	1.89	0.43	1.19	1.15
TRINITY_DN82881_c0_g1	-6.65484	8.56143e-15	0	0	0	0	0	0	0	0	0	0	0	0	3.87	3.26	4.34	3.03	3.17	3.65	5.75	5.05	2.46	10.83	4.27	4.02	TRINITY_DN82881_c0_g1: XP_026643075.1 troponin C, skeletal muscle [Microtus ochrogaster]
TRINITY_DN5307_c0_g1	-6.62943	3.03377e-14	0	0	0	0	0	0	0	0	0	0	0	0	3.74	2.52	5.02	3.76	3.18	3.05	4.24	4.18	3.43	7.19	5.26	3.04	TRINITY_DN5307_c0_g1: XP_007999281.1 troponin I, fast skeletal muscle isoform X1 [Chlorocebus sabaeus]
TRINITY_DN53743_c0_g1	-6.57022	1.46259e-12	0	0	0	0	0	0	0	0	0	0	0	0	0.99	1.12	1.45	0.93	1.11	0.83	0.8	1.33	1.35	4.82	1.37	0.69	TRINITY_DN53743_c0_g1: AAH09818.1 Serine (or cysteine) peptidase inhibitor, clade A, member 1C [Mus musculus]
TRINITY_DN53294_c0_g1	-6.56114	4.33636e-22	0	0	0	0	0	0	0	0	0	0	0.17	0	3.29	5.61	1.75	3.13	2.22	4.5	2.26	4.76	1.83	3.63	2.2	3.88	TRINITY_DN53294_c0_g1: KAG7295155.1 hypothetical protein JYU34_022123 [Plutella xylostella]
TRINITY_DN66340_c0_g1	-6.55739	1.32841e-10	0	0	0	0	0	0	0	0	0	0	0	0	4.02	9.02	0	1.48	2.05	9.24	0.99	1.81	2.22	1.9	1.86	3.49
TRINITY_DN98290_c0_g1	-6.51949	3.54247e-14	0	0	0	0	0	0	0	0	0	0	0	0	1.09	0.87	0.87	0.79	0.88	0.98	0.67	1.31	0.77	1.73	1.38	0.77	TRINITY_DN98290_c0_g1: NP_116711.3 hexokinase 1 [Saccharomyces cerevisiae S288C]
TRINITY_DN16770_c0_g1	-6.51142	0.0212245	0.04	0	0	0	0	0	0	0	0	0	0	0	0	0	0	0	0	1.89	0	2.29	3.25	0	2.28	2.94
TRINITY_DN58995_c3_g1	-6.50027	7.50891e-10	0.9	0	0.13	0	1.04	0.38	0.3	1.77	0	0.45	0.34	0.2	217.31	9.49	58.87	0.83	2.38	1.69	2.85	5.45	31.62	29.93	1.45	74.31
TRINITY_DN55899_c6_g1	-6.44636	6.82099e-11	0	0	0	0	0	0	0	0	0	0	0	0	7.4	15.85	0	2.29	3.62	10.68	7.7	2.26	1.71	9.17	4.14	7.88
TRINITY_DN56016_c2_g2	-6.43823	6.88387e-08	0	0	0	0	0.21	0	0	0	0	0	0	0	0.87	0.23	2.08	0.95	0	0.29	0.05	3.95	1.18	1	0.28	10.24	TRINITY_DN56016_c2_g2: KAG4211951.1 hypothetical protein ERO13_A02G134101v2 [Gossypium hirsutum]
TRINITY_DN84183_c0_g1	-6.42472	3.54267e-10	0.21	0	0	0	0	0	0	0	0.35	0	0	0.18	1.43	7.61	1.28	14.78	14.12	9.19	5.4	4.07	2.64	15.89	11.73	0	TRINITY_DN84183_c0_g1: CAB3231560.1 unnamed protein product [Arctia plantaginis]
TRINITY_DN53917_c0_g1	-6.42101	7.21574e-05	0	0	0	0	0	0	0	0	0	0	0	0	0	0	0.95	0	0	0	0	0	0	0	0	106.47	TRINITY_DN53917_c0_g1: XP_020999426.1 uncharacterized protein LOC110281477 [Arachis duranensis]
TRINITY_DN89716_c0_g1	-6.40881	1.42376e-13	0	0	0	0	0	0	0	0	0	0	0	0	0.63	0.81	1.04	0.86	0.73	0.61	0.55	0.61	0.57	2.09	0.87	0.66	TRINITY_DN89716_c0_g1: AAX36126.1 albumin, partial [synthetic construct]
TRINITY_DN67323_c0_g1	-6.39461	5.69248e-14	0	0	0	0	0	0	0	0	0	0	0	0	1.94	2.72	1.95	2.91	1.71	2.77	2.27	2.23	2.03	4	2.38	1.59	TRINITY_DN67323_c0_g1: NP_009628.1 chaperone protein HSP26 [Saccharomyces cerevisiae S288C]
TRINITY_DN98494_c0_g1	-6.37672	1.37612e-12	0	0	0	0	0	0	0	0	0	0	0	0	0.52	0.45	0.51	0.45	0.36	0.45	0.69	0.48	0.48	0.86	0.52	0.29	TRINITY_DN98494_c0_g1: PQE22660.1 phosphoketolase protein [Rutstroemia sp. NJR-2017a BVV2]
TRINITY_DN59032_c2_g4	-6.35278	1.46661e-23	0.04	0.35	0.1	0.14	0.06	0	0.05	0	0	0	0.3	0	8.24	24.82	13.24	30.09	21.11	7.42	6.68	24.82	2.04	12.43	3.1	4.64	TRINITY_DN59032_c2_g4: XP_035453973.1 uncharacterized protein LOC118278746 [Spodoptera frugiperda]
TRINITY_DN66553_c1_g1	-6.34418	2.86873e-12	0	0	0	0	0	0	0	0	0	0	0	0	0.62	4.77	1.81	2.46	0.87	3	0.77	1.08	1.58	1.64	0.85	1.7
TRINITY_DN47206_c0_g2	-6.323	2.76338e-07	0	0	0	0	0	0	0	0	0	0	0	0	1.48	2.28	4.52	0.17	0.88	7.08	5.2	0.08	49.13	2.58	0.95	0.9	TRINITY_DN47206_c0_g2: XP_044047079.1 type-2 ice-structuring protein-like isoform X1 [Siniperca chuatsi]
TRINITY_DN815_c0_g1	-6.30849	2.03665e-13	0	0	0	0	0	0	0	0	0	0	0	0	1	1.27	1.25	1.97	1.33	1.62	1.89	1.47	1.71	3.2	1.64	1.49	TRINITY_DN815_c0_g1: ERE78754.1 sarcoplasmic/endoplasmic reticulum calcium ATPase 1 isoform 1 [Cricetulus griseus]
TRINITY_DN1264_c0_g1	-6.29554	1.48609e-13	0	0.07	0	0	0	0	0	0	0	0	0	0	0.82	2.33	0.11	1.6	1.1	2.43	0.89	1.13	0.45	0.8	0.94	1.35
TRINITY_DN55250_c13_g1	-6.27993	0.0349281	0	0	0	0	0	0	0	0	0	0	0	0	21.32	10.17	13.33	7.25	0.35	8.26	0.32	0	0	0	0	0
TRINITY_DN39703_c0_g1	-6.26411	4.23315e-12	0	0	0	0	0	0	0	0	0	0	0	0	1.79	2.41	2.54	2.67	2.58	1.91	2.29	3.07	3.79	6.68	4.91	3.15	TRINITY_DN39703_c0_g1: KAG8373728.1 hypothetical protein BUALT_Bualt11G0055000 [Buddleja alternifolia]
TRINITY_DN59632_c1_g1	-6.2473	1.54871e-11	0	0	0	0	0	0	0	0	0	0	0	0	4.43	2.39	4.55	6.78	1.98	5.42	7.17	4.18	3.05	8.63	6.45	5.74	TRINITY_DN59632_c1_g1: CAH0718914.1 unnamed protein product, partial [Brenthis ino]
TRINITY_DN31542_c0_g1	-6.24438	5.04135e-08	0	1.79	4.8	0	0	0	0	0	0	0	0	0	145.33	160.76	27.32	137	110.92	1212.74	103.42	13.66	7.01	159.46	189.91	156.08
TRINITY_DN46956_c0_g1	-6.22515	7.52227e-10	0	0	0	0	0	0	0	0	0	0	0	0	2.41	7.71	0	0.9	1.74	4.08	2.68	1.61	1.69	8.33	1.83	3.09
TRINITY_DN53111_c1_g2	-6.17826	0.000802458	0	0	0	0	0	0	0	0	0	0	0	0.21	0	35.08	0.13	15.81	88.67	0.11	0	0	0	0	0	27.36	TRINITY_DN53111_c1_g2: KAG7308231.1 hypothetical protein JYU34_006904 [Plutella xylostella]
TRINITY_DN52576_c0_g1	-6.17272	5.72041e-09	0	0	0	0	0	0	0	0	0	0	0	0	0.64	0.43	0.26	1.44	0.1	0.42	0.26	0.12	0	1.07	0.98	1.35	TRINITY_DN52576_c0_g1: KAG7297047.1 hypothetical protein JYU34_019980 [Plutella xylostella]
TRINITY_DN86866_c0_g1	-6.16504	7.48806e-13	0	0	0	0	0	0	0	0	0	0	0	0	4.99	3.5	6.52	4.82	4.66	6.42	4.15	5.7	3.14	10.8	5.32	5.04	TRINITY_DN86866_c0_g1: NP_116640.1 lipid-binding protein HSP12 [Saccharomyces cerevisiae S288C]
TRINITY_DN27275_c0_g1	-6.14685	2.16465e-06	0	0	0	0	0	0	0	0	0	0	0	0	1.16	2.99	6.33	0.11	1.31	4.56	4.74	0	56.68	4.29	1.53	1.93	TRINITY_DN27275_c0_g1: XP_044064682.1 apolipoprotein A-II [Siniperca chuatsi]
TRINITY_DN67049_c0_g1	-6.13634	0.000118234	0	0	0	0	0	0	0	0	0	0	0	0	2.55	3.43	0	0	1.5	2.61	0.05	0.72	0.8	0	1.04	1.62
TRINITY_DN51938_c1_g2	-6.11377	0.00107706	0	0	0	0	0	0	0	0	0	0	0	0	0	151.11	228.2	0	0	240.96	21.46	0	13.29	0	81.19	1451.59	TRINITY_DN51938_c1_g2: KAB1207741.1 putative uncharacterized protein ART2, partial [Morella rubra]
TRINITY_DN19559_c0_g1	-6.11088	7.26213e-12	0	0	0	0	0	0	0	0	0	0	0	0	0.3	0.28	0.42	0.39	0.4	0.31	0.4	0.48	0.38	0.89	0.36	0.39	TRINITY_DN19559_c0_g1: XP_032759428.1 titin isoform X1 [Rattus rattus]
TRINITY_DN11758_c0_g1	-6.09517	7.12605e-12	0	0	0	0	0	0	0	0	0	0	0	0	0.25	1.54	0.37	0.34	0.36	1.09	0.5	0.51	0.13	0.32	0.43	1.19
TRINITY_DN56764_c0_g5	-6.08309	0.0345191	0	0	0	0	0	0	0	0	0	0	0	0	37.47	20.71	25.11	15.19	3.81	20.84	6.03	0	0	0	0	0
TRINITY_DN16273_c0_g1	-6.0532	9.78126e-11	0	0	0	0	0	0	0	0	0	0	0	0	1.17	0.93	1.47	2.19	1.07	1.31	1.9	1.48	1.79	4.14	1.69	1.17	TRINITY_DN16273_c0_g1: NP_067599.1 myoglobin [Rattus norvegicus]
TRINITY_DN89799_c0_g1	-6.052	2.9247e-12	0	0	0	0	0	0	0	0	0	0	0	0	0.75	1.05	0.63	0.66	0.58	1.06	0.83	0.79	0.68	1.27	0.62	0.54	TRINITY_DN89799_c0_g1: NP_011460.3 stearoyl-CoA 9-desaturase [Saccharomyces cerevisiae S288C]
TRINITY_DN59749_c10_g3	-6.05071	0.000577264	0	0.06	0	0	0	0	0	0	0	0	0	0	0	0	2.59	1.35	0	0	2.87	3.06	1.06	0	3.14	4.65
TRINITY_DN100128_c0_g1	-6.02549	2.28889e-11	0	0	0	0	0	0	0	0	0	0	0	0	5.25	3.54	3.19	3.71	4.66	9.69	5.4	4.95	6.15	6.54	5.04	5.72	TRINITY_DN100128_c0_g1: CAA61688.1 L2919 [Saccharomyces cerevisiae]
TRINITY_DN58873_c3_g1	-6.02516	8.67557e-10	0.49	8.08	1.76	0.25	0.23	0.2	0.98	2.83	7.02	1.73	0.59	1.27	468.2	109.7	369.4	27.31	4.8	49.19	26.65	208.89	73.67	10.84	9.21	4.82	TRINITY_DN58873_c3_g1: CAB3221376.1 unnamed protein product [Arctia plantaginis]
TRINITY_DN50460_c2_g2	-6.02274	0.00166393	0	0	0	0	0	0	0	0	0	0	0	0	3.93	0.88	2.04	0.31	0	0.13	0	0	0	2.85	0.32	9.23
TRINITY_DN58975_c5_g1	-6.00114	1.96247e-05	0.16	0.13	0.14	0	0.04	0	0.34	0.69	0.16	0.15	0.24	0.68	65.98	8.73	31.47	0.71	0.55	20.9	0.22	0.62	23.33	0.08	0.05	0.08	TRINITY_DN58975_c5_g1: CAB3222276.1 unnamed protein product [Arctia plantaginis]
TRINITY_DN59551_c1_g1	-5.99973	7.39047e-08	0	0	0	0	0	0	0	0	0	0	0	0	0.55	0.82	0.26	0.45	1.08	1.58	0.13	0.47	0.6	0	1.98	0.84	TRINITY_DN59551_c1_g1: KOB73631.1 Uncharacterized protein OBRU01_10434 [Operophtera brumata]
TRINITY_DN33097_c0_g1	-5.99536	2.43508e-12	0	0	0	0	0	0	0	0	0	0	0	0	12.92	13.57	13.7	18.18	21.53	18.98	26.63	14.43	14.73	29.12	20.09	11.44	TRINITY_DN33097_c0_g1: YP_665636.1 NADH dehydrogenase subunit 3 [Rattus norvegicus]
TRINITY_DN57074_c1_g1	-5.96999	1.59126e-05	2.99	34.01	9.13	2.14	0.49	0	0.67	11.61	4.86	17.5	1.09	1.99	3376.1	140.92	1159.6	6.06	21.01	2.57	14.47	5.09	166.9	144.37	3.3	645.87
TRINITY_DN102428_c0_g1	-5.96972	3.94288e-11	0	0	0	0	0	0	0	0	0	0	0	0	1.13	1.59	0.83	1.01	0.89	1.02	1.33	1.29	1.4	1.98	1.85	0.75	TRINITY_DN102428_c0_g1: WP_198433957.1 class II fructose-bisphosphate aldolase, partial [Virgibacillus massiliensis]
TRINITY_DN56248_c1_g2	-5.95819	3.64183e-08	0	0.16	0.03	0.06	0	0	0	0.17	0	0.06	0	0	2.85	0.71	5.17	1.57	0.18	0.51	1.49	12.21	1.97	1.3	0.46	0.98	TRINITY_DN56248_c1_g2: XP_026731374.1 phenoloxidase subunit 2-like [Trichoplusia ni]
TRINITY_DN57707_c2_g3	-5.9539	7.57189e-11	0	0	0	0	0	0	0	0	0	0	0	0	1.36	0.65	1.15	2.18	1.21	0.97	1.17	1.39	1.09	2.45	1.54	0.41	TRINITY_DN57707_c2_g3: KAH6765247.1 light-harvesting chlorophyll-protein complex II subunit B1 [Perilla frutescens var. frutescens]
TRINITY_DN50545_c7_g1	-5.94103	0.00125741	0	0	0	0	0	0	0	0	0	0	0	0	2.17	2.68	4.83	0.96	0.85	2.81	1.25	0	0	0	0	0.1
TRINITY_DN32943_c0_g1	-5.93885	1.64966e-11	0	0	0	0	0	0	0	0	0	0	0	0	0.51	0.43	0.55	0.41	0.36	0.44	0.51	0.35	0.42	0.93	0.66	0.41	TRINITY_DN32943_c0_g1: NP_036770.1 glycogen phosphorylase, muscle form [Rattus norvegicus]
TRINITY_DN54188_c2_g1	-5.91429	1.24839e-05	0	16.59	0.83	0	0	0	0	0	0	0	0	0.54	157.05	107.47	123.52	59.43	22.57	76.55	26.42	386.52	21.26	55.63	47.82	31.86	TRINITY_DN54188_c2_g1: CAB3255898.1 unnamed protein product [Arctia plantaginis]
TRINITY_DN52831_c1_g1	-5.90698	0.00147434	0	0	0	0	0	0	0	0	0	0	0	0	10.02	1.26	18.42	0.85	0.25	3.75	0.22	1.66	34.04	0	0.85	0
TRINITY_DN2358_c0_g1	-5.90445	9.469e-10	0	0	0	0	0	0	0	0	0	0	0	0	1.74	1.01	1.18	0.59	1.3	2.17	2.15	2.18	1.97	3.1	2.44	1.23	TRINITY_DN2358_c0_g1: XP_038943926.1 apolipoprotein D isoform X1 [Rattus norvegicus]
TRINITY_DN44095_c1_g1	-5.89413	0.000526323	0	0	0	0	0	0	0	0	0	0	0	0	1.56	2.71	0	1.95	0.94	3.03	2.54	0.78	0	0	1.24	0
TRINITY_DN6152_c0_g1	-5.87726	1.49011e-07	0	0	0	0	0	0	0	0	0	0	0	0	18.34	34.7	9.7	16.72	8.41	28.56	17.16	2.16	6.49	37.2	0	11.55
TRINITY_DN56584_c3_g4	-5.87253	2.10924e-05	0	0	0	0	0	0	0	0	0	0	0	0	16.34	9.74	4.23	4.22	1.24	1.15	1.11	0	13.69	5.42	0	3.7	TRINITY_DN56584_c3_g4: CAB3222957.1 unnamed protein product [Arctia plantaginis]
TRINITY_DN46226_c0_g1	-5.86802	0.00174888	0	0	0	0	0	0	0	0	0	0	0.65	0	44.24	0	13.37	0.32	0.28	0.4	0	0	0	0.14	0.32	3.02
TRINITY_DN9095_c0_g1	-5.86756	1.96404e-08	0	0	0	0	0	0	0	0	0	0	0	0	5.06	8.04	0	2.61	1.72	9.45	1.19	1.29	1.02	4.02	1.97	5.33
TRINITY_DN51529_c0_g1	-5.85431	4.35084e-10	0	0	0	0	0	0	0	0	0	0	0	0	2.33	1.57	1.6	2.2	1.23	1.67	2.03	1.98	2.06	4.06	2.02	1.36	TRINITY_DN51529_c0_g1: GFQ07338.1 metallothionein-like protein type 2 [Phtheirospermum japonicum]
TRINITY_DN76341_c0_g1	-5.85286	2.46289e-09	0	0	0	0	0	0	0	0	0	0	0	0	1.42	6.23	2.55	3.67	1.74	1.9	0.55	2.97	2.67	2.59	1.3	1.11
TRINITY_DN6120_c0_g1	-5.84669	3.79599e-11	0	0	0	0	0	0	0	0	0	0	0	0	14.94	17.67	19.78	9.73	12.86	27.16	17.49	10.98	11.03	28.4	13.9	6.72	TRINITY_DN6120_c0_g1: KAF7480825.1 actin alpha skeletal muscle [Marmota monax]
TRINITY_DN15790_c0_g1	-5.83308	1.14258e-06	0	0.02	0	0	0	0	0	0	0	0	0	0	0.74	0.8	0.16	0.58	0.1	0.5	0.06	1.52	0.04	0.28	0.14	0.07	TRINITY_DN15790_c0_g1: XP_021196885.1 neuroligin-4, Y-linked-like [Helicoverpa armigera]
TRINITY_DN65288_c0_g1	-5.81777	3.12429e-11	0	0	0	0	0	0	0	0	0	0	0	0	0.54	0.56	0.35	0.66	0.4	0.54	0.65	0.8	0.31	0.79	0.39	0.4	TRINITY_DN65288_c0_g1: NP_012705.1 Jen1p [Saccharomyces cerevisiae S288C]
TRINITY_DN49292_c0_g1	-5.79881	7.39164e-11	0	0	0	0	0	0	0	0	0	0	0	0	0.6	0.42	0.22	0.24	0.46	0.63	0.55	0.28	0.39	0.81	0.84	0.46	TRINITY_DN49292_c0_g1: ABW76624.1 hexose transporter 7 [Saccharomyces cerevisiae]
TRINITY_DN39703_c0_g2	-5.79813	1.33166e-10	0	0	0	0	0	0	0	0	0	0	0	0	2.28	1.78	2.01	1.86	1.77	2.17	2.02	2.72	2.17	6.14	3.08	2.5	TRINITY_DN39703_c0_g2: KAG8384084.1 hypothetical protein BUALT_Bualt04G0081200 [Buddleja alternifolia]
TRINITY_DN75939_c0_g1	-5.79197	1.51875e-09	0	0	0	0	0	0	0	0	0	0	0	0	0.62	0.75	0.61	0.61	0.29	0.35	0.82	0.62	0.94	1.48	0.72	0.64	TRINITY_DN75939_c0_g1: KAB8291788.1 hypothetical protein EYC80_006583 [Monilinia laxa]
TRINITY_DN65728_c0_g1	-5.79069	1.46404e-10	0	0	0	0	0	0	0	0	0	0	0	0	5.39	5.13	8.18	8.55	6.14	10.21	4.27	5.65	3.92	11.02	6.13	3.74	TRINITY_DN65728_c0_g1: NP_013431.1 Tma10p [Saccharomyces cerevisiae S288C]
TRINITY_DN99203_c0_g1	-5.78835	1.30293e-10	0	0	0	0	0	0	0	0	0	0	0	0	0.47	0.54	0.63	0.74	0.48	0.63	0.73	0.72	0.8	1.28	0.66	0.51	TRINITY_DN99203_c0_g1: NP_009931.1 citrate (Si)-synthase CIT2 [Saccharomyces cerevisiae S288C]
TRINITY_DN51045_c0_g1	-5.78428	5.16879e-10	0	0	0	0	0	0	0	0	0	0	0	0	0.85	0.24	1	0.79	1.11	1.25	0.74	1.18	0.61	1.51	1.15	0.63	TRINITY_DN51045_c0_g1: NP_011770.3 phosphopyruvate hydratase ENO1 [Saccharomyces cerevisiae S288C]
TRINITY_DN56509_c0_g1	-5.74989	7.72646e-11	0	0	0	0	0	0	0	0	0	0	0	0	0.41	0.48	0.31	0.35	0.55	0.36	0.51	0.53	0.27	1.08	1.31	0.58	TRINITY_DN56509_c0_g1: GFP86075.1 cytochrome p450 cyp72a219 [Phtheirospermum japonicum]
TRINITY_DN20250_c0_g1	-5.7432	2.89245e-06	0	0	0	0	0	0	0	0	0	0.08	0	0	1.66	1.12	1.96	0.57	0.51	0.64	0.09	2.4	0.61	0.16	0.12	0.47	TRINITY_DN20250_c0_g1: XP_022823350.1 neuropeptides capa receptor-like [Spodoptera litura]
TRINITY_DN17027_c0_g1	-5.73712	4.414e-10	0	0	0	0	0	0	0	0	0	0	0	0	0.39	0.67	0.46	0.32	0.43	0.44	0.51	0.4	0.6	0.95	0.92	0.45	TRINITY_DN17027_c0_g1: XP_008850940.1 pleckstrin homology domain-containing family B member 1 [Nannospalax galili]
TRINITY_DN89896_c0_g1	-5.73572	1.52843e-09	0	0	0	0	0	0	0	0	0	0	0	0	0.35	0.24	0.28	0.46	0.34	0.53	0.34	0.5	0.57	0.65	0.51	0.24	TRINITY_DN89896_c0_g1: NP_010905.1 1,4-alpha-glucan branching enzyme [Saccharomyces cerevisiae S288C]
TRINITY_DN82100_c0_g1	-5.73057	2.30574e-10	0	0	0	0	0	0	0	0	0	0	0	0	0.8	1.28	0.87	0.95	1.29	3.07	0.94	1.74	1.4	2.66	1.25	1.32	TRINITY_DN82100_c0_g1: EDZ71034.1 YKL152Cp-like protein, partial [Saccharomyces cerevisiae AWRI1631]
TRINITY_DN57617_c1_g3	-5.72803	2.12837e-06	0	0	0	0	0	0	0	0	0	0	0	0	0.44	5.61	0	2.65	6.99	7.7	3.53	0.78	0	4.79	1.33	6.16
TRINITY_DN99189_c0_g1	-5.72493	0.000190132	0	0.24	0	0	0	0	0	0	0	0	0	0	0.71	6.57	0.49	0.24	0.34	0.63	0.04	12.04	5.45	0.27	1.03	0.41	TRINITY_DN99189_c0_g1: PCG78825.1 hypothetical protein B5V51_2940 [Heliothis virescens]
TRINITY_DN60264_c0_g1	-5.72361	3.15098e-10	0	0	0	0	0	0	0	0	0	0	0	0	0.94	0.97	0.85	0.95	0.51	1.04	0.62	0.97	0.87	1.03	1	0.53	TRINITY_DN60264_c0_g1: NP_012130.1 Om45p [Saccharomyces cerevisiae S288C]
TRINITY_DN48309_c0_g1	-5.72313	2.28152e-09	0	0	0	0	0	0	0	0	0	0	0	0	0.45	0.48	0.77	0.42	0.23	0.46	0.65	0.35	0.48	1.18	0.76	0.42	TRINITY_DN48309_c0_g1: NP_062165.2 carbonic anhydrase 3 [Rattus norvegicus]
TRINITY_DN12201_c0_g1	-5.7165	1.12659e-07	0	0.36	0	0	0	0	0	0	0	0	0	0	2.5	3.61	2.37	6.44	1.13	1.97	1.18	18.47	1.2	2.89	4.11	3.08
TRINITY_DN56835_c6_g1	-5.71036	2.07039e-06	0	0	0	0	0	0	0	0	0	0	0	0	0	0	0	0	0	0	0	23.14	0	49.61	0	0
TRINITY_DN98373_c0_g1	-5.68159	6.88362e-10	0	0	0	0	0	0	0	0	0	0	0	0	0.5	0.32	0.45	0.45	0.49	0.68	0.71	0.78	0.54	0.85	0.55	0.45	TRINITY_DN98373_c0_g1: NP_013578.1 Msc1p [Saccharomyces cerevisiae S288C]
TRINITY_DN93102_c0_g1	-5.67938	3.11269e-09	0	0	0	0	0	0	0	0	0	0	0	0	0.93	1.51	1.33	1.25	1.03	0.69	1.03	1.42	1.13	1.88	0.46	0.93	TRINITY_DN93102_c0_g1: XP_037197125.1 putative 30 kda heat shock protein [Botrytis fragariae]
TRINITY_DN34080_c0_g2	-5.67594	3.75057e-10	0	0	0	0	0	0	0	0	0	0	0	0	1.82	1.83	1.9	2.57	1.66	2.28	2.22	1.35	1.67	4.39	1.24	2.37	TRINITY_DN34080_c0_g2: KAA0876164.1 hypothetical protein EYC94_25585 [Enterobacter hormaechei]
TRINITY_DN65225_c0_g1	-5.66579	5.41302e-10	0	0	0	0	0	0	0	0	0	0	0	0	0.5	0.55	0.42	0.97	0.24	0.56	0.54	0.49	0.54	1.27	0.36	0.51	TRINITY_DN65225_c0_g1: EGA85775.1 Pdc1p [Saccharomyces cerevisiae VL3]
TRINITY_DN73411_c0_g1	-5.66318	0.000116794	0	0	0	0	0	0	0	0	0	0	0	0	5.53	1.72	0	2.64	0.93	6.44	1.66	86.35	14.39	4.41	26.27	4.52
TRINITY_DN8709_c0_g1	-5.64396	4.03354e-10	0	0	0	0	0	0	0	0	0	0	0	0	0.19	0.14	0.13	0.36	0.14	0.24	0.29	0.29	0.19	0.67	0.22	0.21	TRINITY_DN8709_c0_g1: XP_008763475.1 myosin-binding protein C, slow-type isoform X6 [Rattus norvegicus]
TRINITY_DN49974_c0_g1	-5.64276	9.02724e-09	0	0	0	0	0	0	0	0	0	0	0	0	0.92	0.95	0.92	1.42	0.81	0.85	0.26	1.1	1.12	4.33	0.95	1.28	TRINITY_DN49974_c0_g1: NP_001034633.1 major urinary protein 3 precursor [Mus musculus]
TRINITY_DN10515_c0_g1	-5.64162	1.61808e-09	0	0	0	0	0	0	0	0	0	0	0	0	0.93	1.07	1.26	1.25	0.62	2.06	1.1	1.11	1.2	2.57	1.22	0.64	TRINITY_DN10515_c0_g1: XP_033768882.1 Por1 [Saccharomyces paradoxus]
TRINITY_DN11721_c0_g1	-5.61293	7.6259e-10	0	0	0	0	0	0	0	0	0	0	0	0	0.54	3.13	0.28	2.84	0.81	2.33	2.71	1.11	0.18	2.32	1.14	1.48
TRINITY_DN73514_c0_g1	-5.60094	4.09928e-10	0	0	0	0	0	0	0	0	0	0	0	0	0.47	0.67	0.37	0.59	0.42	0.91	0.4	0.53	0.53	1.07	0.69	0.54	TRINITY_DN73514_c0_g1: QHB07048.1 Ape3 [Saccharomyces cerevisiae]
TRINITY_DN50611_c0_g2	-5.59988	2.86206e-05	0	0	0	0	0	0	0	0	0.12	0	0	0	0.51	0.53	1.18	0	0.2	1.46	1.54	0.07	6.18	1.26	0.24	0.26	TRINITY_DN50611_c0_g2: XP_044075040.1 transferrin-a [Siniperca chuatsi]
TRINITY_DN5039_c0_g1	-5.59046	3.14167e-10	0	0	0	0	0	0	0	0	0	0	0	0	0.84	1.28	1.18	0.99	0.44	1.48	0.68	1.01	0.78	1.34	1.4	0.74	TRINITY_DN5039_c0_g1: 1FLO_A FLP Recombinase-Holliday Junction Complex I [Saccharomyces cerevisiae]
TRINITY_DN58039_c0_g1	-5.58601	6.42758e-10	0	0	0	0	0	0	0	0	0	0	0	0	0.36	0.44	0.27	0.76	0.44	0.46	0.63	0.74	0.41	1.4	0.68	0.6	TRINITY_DN58039_c0_g1: GFP81753.1 ribulose bisphosphate carboxylase/oxygenase activase chloroplastic [Phtheirospermum japonicum]
TRINITY_DN50289_c2_g2	-5.58347	6.27365e-09	0	0	0	0	0	0	0	0	0	0	0	0	0.53	0.39	0.45	0.48	0.33	0.23	0.37	0.6	0.27	1.58	0.43	0.22	TRINITY_DN50289_c2_g2: XP_043302987.1 keratin, type II cytoskeletal 8 [Cervus canadensis]
TRINITY_DN73320_c0_g1	-5.57423	2.49113e-08	0	0	0	0	0	0	0	0	0	0	0	0	0.28	0.46	0.33	0.33	0.38	0.43	0.39	0.59	0.81	1.16	0.95	0.44	TRINITY_DN73320_c0_g1: AAA41693.1 heavy neurofilament polypeptide, partial [Rattus norvegicus]
TRINITY_DN36295_c0_g1	-5.56662	0.0102266	0	0.25	0	0	0	0	0	1.91	0	0	0	0	27.72	10.99	49.49	0.99	0.29	0.55	0	0	0	7.18	0	89.02	TRINITY_DN36295_c0_g1: CAB3225886.1 unnamed protein product [Arctia plantaginis]
TRINITY_DN82490_c0_g1	-5.56637	5.07974e-09	0	0	0	0	0	0	0	0	0	0	0	0	2.49	4.19	3.26	4.26	1.76	4.17	2.75	4.69	4.19	3.52	5.77	2.51	TRINITY_DN82490_c0_g1: NP_011077.1 Spi1p [Saccharomyces cerevisiae S288C]
TRINITY_DN22735_c0_g1	-5.56142	1.77691e-08	0	0	0	0	0	0	0	0	0	0	0	0	0.48	0.32	0.56	1.08	0.49	0.8	0.29	0.72	0.73	2.49	0.59	0.47	TRINITY_DN22735_c0_g1: KAG5203179.1 hypothetical protein JEQ12_002762 [Ovis aries]
TRINITY_DN81944_c0_g1	-5.55792	1.57283e-09	0	0	0	0	0	0	0	0	0	0	0	0	1.98	2.67	3.25	7.3	1.42	3.33	3.19	6.28	4.46	3.82	5.2	2.59	TRINITY_DN81944_c0_g1: WP_205626113.1 hypothetical protein, partial [Photobacterium aquae]
TRINITY_DN13712_c0_g1	-5.54025	2.0223e-08	0	0	0	0	0	0	0	0	0	0	0	0	1.29	1.01	1.41	1.15	1.69	1.3	2.2	1.41	1.46	4.28	4.19	0.67	TRINITY_DN13712_c0_g1: EDL24877.1 synuclein, gamma, partial [Mus musculus]
TRINITY_DN51387_c0_g2	-5.53409	1.34616e-09	0	0	0	0	0	0	0	0	0	0	0	0	0.24	0.57	0.4	0.34	0.23	0.25	0.43	0.49	0.23	1.07	0.44	0.31	TRINITY_DN51387_c0_g2: NP_596915.1 alpha-actinin-3 [Rattus norvegicus]
TRINITY_DN50534_c0_g2	-5.52215	3.51791e-07	0	0.06	0.07	1.9	0.95	0	0.08	0	0	0	0	0	38.47	9.92	29.4	2.53	0.79	2.36	3.43	38.6	17.66	3.78	3.71	5.12
TRINITY_DN100439_c0_g1	-5.52033	1.84022e-09	0	0	0	0	0	0	0	0	0	0	0	0	0.58	0.56	0.36	0.39	0.46	0.44	0.53	0.56	0.41	0.89	0.41	0.36	TRINITY_DN100439_c0_g1: NP_012655.3 F1F0 ATP synthase subunit beta [Saccharomyces cerevisiae S288C]
TRINITY_DN3203_c0_g1	-5.51628	2.08771e-10	0	0	0	0	0	0	0	0	0	0	0	0	0.75	0.94	0.7	0.82	0.89	1.77	0.74	0.77	0.67	1.51	1.51	0.81	TRINITY_DN3203_c0_g1: NP_014555.1 alcohol dehydrogenase ADH1 [Saccharomyces cerevisiae S288C]
TRINITY_DN39800_c0_g1	-5.50604	6.21412e-08	0	0	0	0	0	0	0	0	0	0	0	0	32.98	88.15	30.56	129.97	38.48	11.73	0	78.39	42.83	9.24	0	71.76
TRINITY_DN22571_c0_g2	-5.5023	7.09796e-07	0	0	0	0	0	0	0	0	0	0	0	0	0.76	0.21	0.45	0.81	0.72	1.23	0.85	1.56	1.82	5.73	0.84	0.81	TRINITY_DN22571_c0_g2: NP_033822.2 apolipoprotein A-I preproprotein [Mus musculus]
TRINITY_DN5749_c0_g1	-5.47031	1.23967e-08	0	0	0	0	0	0	0	0	0	0	0	0	0.19	0.2	0.23	0.16	0.17	0.21	0.45	0.27	0.12	0.78	0.22	0.2	TRINITY_DN5749_c0_g1: EDM07480.1 myosin binding protein C, fast-type (predicted) [Rattus norvegicus]
TRINITY_DN100934_c0_g1	-5.45193	4.80025e-10	0	0	0	0	0	0	0	0	0	0	0	0	0.5	0.62	0.45	0.79	0.56	1.14	0.65	0.55	0.53	1.56	0.98	0.68	TRINITY_DN100934_c0_g1: NP_014239.1 Ygp1p [Saccharomyces cerevisiae S288C]
TRINITY_DN30818_c0_g1	-5.43183	5.46529e-08	0	0	0	0	0	0	0	0	0	0	0	0	4.6	4.13	5.22	6.62	2.91	3.86	4.09	5	3.45	17.84	4.17	3.73	TRINITY_DN30818_c0_g1: NP_001292478.1 apolipoprotein A-II preproprotein [Mus musculus]
TRINITY_DN43045_c0_g1	-5.42817	6.27895e-09	0	0	0	0	0	0	0	0	0	0	0	0	2.47	3.03	3.27	4.63	3.11	1.36	3.41	3.74	1.77	8.7	4.08	2.93	TRINITY_DN43045_c0_g1: NP_037228.1 hemoglobin subunit alpha-1/2 [Rattus norvegicus]
TRINITY_DN92093_c0_g1	-5.41551	0.00217126	0	0	0	0	0	0	0	0	0	0	0	0	0	0	0	0	2.2	4.45	1.85	1.32	2.5	3.13	2.02	2.31
TRINITY_DN6132_c0_g1	-5.4129	0.00270227	0	0	0	0	0	0	0	0	0	0	0	0	0.33	0.79	0.05	0.73	0.38	1.37	0.5	0	0	0.54	0	0	TRINITY_DN6132_c0_g1: CAH0717097.1 unnamed protein product, partial [Brenthis ino]
TRINITY_DN15615_c0_g1	-5.40981	1.89162e-05	0	0	0	0	0	0	0	0	0	0	0	0	0.23	0.13	0.25	0.11	0.24	0.19	0.23	0.07	0.71	0.17	0	0.19	TRINITY_DN15615_c0_g1: MBB4620110.1 transposase [Sphingomonas abaci]
TRINITY_DN89832_c0_g1	-5.39809	7.72974e-08	0	0	0	0	0	0	0	0	0	0	0	0	0.56	0.69	0.77	0.6	0.53	0.42	0.3	0.78	1.06	1.27	0.74	0.5	TRINITY_DN89832_c0_g1: QID82972.1 lipid-binding protein [Saccharomyces pastorianus]
TRINITY_DN98827_c0_g1	-5.3926	3.74242e-09	0	0.07	0.09	0	0	0	0	0	0	0	0.11	0	0.94	0.84	0.74	1.03	0.71	1	0.75	0.75	0.71	2.36	1.61	0.87	TRINITY_DN98827_c0_g1: EDL37773.1 ubiquitin carboxy-terminal hydrolase L1, isoform CRA_b, partial [Mus musculus]
TRINITY_DN94201_c0_g1	-5.38691	2.80364e-09	0	0	0	0	0	0	0	0	0	0	0	0	1.98	1.78	1.9	1.89	2.63	1.46	1.85	1.26	1.34	3.14	2.73	2.32	TRINITY_DN94201_c0_g1: PQE08021.1 hypothetical protein CJF30_00011188 [Rutstroemia sp. NJR-2017a BBW]
TRINITY_DN93407_c0_g1	-5.38594	4.15186e-05	0	0	0	0	0	0	0	0	0	0	0	0	57.96	4.05	28.38	6.4	0	7.16	10.18	1.18	2.3	4.39	7.33	23.01
TRINITY_DN2063_c0_g1	-5.38253	1.48423e-08	0	0	0	0	0	0	0	0	0	0	0	0	1.04	0.94	0.83	1.66	1.94	1.74	2.05	2.07	1.96	4.23	1.83	1.93	TRINITY_DN2063_c0_g1: XP_012966510.2 parvalbumin alpha [Mesocricetus auratus]
TRINITY_DN48523_c0_g1	-5.38126	1.14448e-08	0	0	0	0	0	0	0	0	0	0	0	0	0.52	1.68	0.25	1.22	1.13	2.03	0.29	0.37	0	0.9	0.89	0.73	TRINITY_DN48523_c0_g1: CAB3243872.1 unnamed protein product [Arctia plantaginis]
TRINITY_DN51913_c2_g3	-5.37565	0.0227272	0	0	0.09	0	0	0	0	0	0	0	0.11	0	4.78	1.95	6.71	0	0	0.13	0.06	0	0.14	0.07	0	0.47	TRINITY_DN51913_c2_g3: ABG72696.1 cecropin-like protein [Antheraea mylitta]
TRINITY_DN31283_c1_g1	-5.37335	0.000206016	0	0	0	0	0	0	0	0	0	0	0	0	9.62	5.08	8.32	4.67	0.91	3.8	0.41	0	2.36	0.79	0.51	1.62
TRINITY_DN63432_c0_g1	-5.37112	8.69168e-09	0	0	0	0	0	0	0	0	0	0	0	0	2.84	2.23	3.46	3.74	3.28	4.76	3.38	3.38	3.19	4.22	5.16	1.42	TRINITY_DN63432_c0_g1: NP_013978.1 Hor7p [Saccharomyces cerevisiae S288C]
TRINITY_DN44145_c2_g1	-5.36189	0.0174013	0	0	0	0	0	0	0	0	0	0	0	0	0	0	8.91	4.81	0	0	4.65	2.16	3.4	0	4.39	6.56
TRINITY_DN98400_c0_g1	-5.34787	4.07461e-08	0	0	0	0	0	0	0	0	0	0	0	0	0.39	0.39	0.65	0.53	0.4	0.68	0.24	0.98	0.33	0.54	0.36	0.39	TRINITY_DN98400_c0_g1: NP_009362.1 pyruvate kinase CDC19 [Saccharomyces cerevisiae S288C]
TRINITY_DN53743_c0_g2	-5.34665	2.36191e-08	0	0	0	0	0	0	0	0	0	0	0	0	0.59	0.59	0.58	0.75	0.51	0.64	0.58	1	0.67	1.6	0.96	0.42	TRINITY_DN53743_c0_g2: 3NE4_A 1.8 Angstrom structure of intact native wild-type alpha-1-antitrypsin [Homo sapiens]
TRINITY_DN42105_c0_g1	-5.34375	5.54574e-07	0	0	0	0	0	0	0	0	0	0	0	0	0.61	0.27	0.2	0.16	0.28	0.24	0.87	1.1	0.19	1.01	0.33	0.37
TRINITY_DN73916_c0_g1	-5.33943	2.08422e-08	0	0	0	0	0	0	0	0	0	0	0	0	0.6	0.3	0.3	0.41	0.36	0.73	0.29	0.57	0.43	0.62	0.58	0.58	TRINITY_DN73916_c0_g1: NP_015264.1 aldehyde dehydrogenase (NADP(+)) ALD6 [Saccharomyces cerevisiae S288C]
TRINITY_DN57210_c6_g1	-5.33814	3.47146e-06	1.08	41.47	10.23	1.47	0.1	0.11	3.6	25.03	15.01	31.96	5.86	4.48	7417.14	473.85	3718.23	31.92	65.5	26.12	63.26	47.95	368.34	449.88	24.96	3653.51	TRINITY_DN57210_c6_g1: P50722.1 RecName: Full=Hyphancin-3F; AltName: Full=Cecropin-A2; AltName: Full=Hyphancin-IIIF; Flags: Precursor [Hyphantria cunea]
TRINITY_DN5039_c0_g2	-5.33626	1.6335e-07	0	0	0	0	0	0	0	0	0	0	0	0	0.92	0.8	0.39	0.38	0.39	1.2	0.6	0.84	0.99	1.56	0.82	0.47	TRINITY_DN5039_c0_g2: WP_022618806.1 MULTISPECIES: hypothetical protein [Bacteria]
TRINITY_DN78821_c0_g1	-5.33185	1.09067e-05	0	0	0	0	0	0	0	0	0	0	0	0	4.08	9.89	0	1.33	2.62	4.92	1.04	0.97	3.97	2.92	0.99	2.7
TRINITY_DN57848_c3_g8	-5.33031	3.31509e-06	0	0	0	0.05	0	0	0	0	0	0	0.12	0	1.08	1.9	0.27	0.88	0.24	1.02	0.21	2.32	0.86	0.65	0.16	0.21	TRINITY_DN57848_c3_g8: PZC74016.1 hypothetical protein B5X24_HaOG208430 [Helicoverpa armigera]
TRINITY_DN50963_c0_g1	-5.3248	8.99836e-09	0	0	0	0	0	0	0	0	0	0	0	0	6.36	6.14	3.51	9.29	5.1	5.57	4.61	5.36	6.26	10.45	8.88	5.89	TRINITY_DN50963_c0_g1: AAV31040.1 NADH dehydrogenase subunit 2 [Rattus norvegicus]
TRINITY_DN60206_c0_g1	-5.31626	4.1147e-08	0	0	0	0	0	0	0	0	0	0	0	0	0.69	0.34	0.41	0.48	0.33	0.79	0.4	0.49	0.4	0.59	0.23	0.45	TRINITY_DN60206_c0_g1: EDZ73761.1 YBR126Cp-like protein, partial [Saccharomyces cerevisiae AWRI1631]
TRINITY_DN52650_c0_g1	-5.31506	0.00223586	0.51	0	0	0	0	0	0	0.25	0	0.46	0	0	29.87	0.22	16.41	0.2	0.86	0.33	0	0	5.85	0.99	0	5.98
TRINITY_DN54023_c0_g1	-5.30805	1.75643e-07	0	0	0	0	0.08	0.09	0	0	0	0	0	0	0.59	0.92	0.91	1.38	0.47	0.68	1.33	0	0.05	1.29	0.28	0.73	TRINITY_DN54023_c0_g1: KAF9822846.1 hypothetical protein SFRURICE_000915 [Spodoptera frugiperda]
TRINITY_DN55428_c7_g1	-5.30371	0.0126658	0.07	0	0.16	0	0.1	0	0	0.19	0	0	0.1	0.23	0	8.19	0.32	2.62	14.07	0	2.25	0	0	0	0.4	19.62
TRINITY_DN60901_c0_g1	-5.30171	5.25265e-09	0	0	0	0	0	0	0	0	0	0	0	0	1.3	2.53	1.56	2.43	1.37	2.62	2.17	1.55	1.3	4.01	2.46	1.49	TRINITY_DN60901_c0_g1: AJU88581.1 Sed1p [Saccharomyces cerevisiae YJM1252]
TRINITY_DN90446_c0_g1	-5.29544	1.00779e-06	0	0	0	0	0	0	0	0	0	0	0	0	1.33	1.57	1.8	2	0.88	1	1.56	3.36	2.06	7.44	2.22	0.68	TRINITY_DN90446_c0_g1: NP_038725.1 transthyretin precursor [Mus musculus]
TRINITY_DN82779_c0_g1	-5.27951	5.84956e-09	0	0	0	0	0	0	0	0	0	0	0	0	2.23	2.11	1.9	4.6	2.62	3.6	3.39	2.92	2.51	5.11	5.14	2.47	TRINITY_DN82779_c0_g1: NP_013825.1 Spg4p [Saccharomyces cerevisiae S288C]
TRINITY_DN1321_c0_g1	-5.27445	1.15685e-08	0	0	0	0	0	0	0	0	0	0.04	0	0	0.57	0.98	0.12	0.33	0.37	1.14	0.4	0.28	0.15	0.43	0.38	0.37	TRINITY_DN1321_c0_g1: ADZ95917.1 reverse transcriptase, partial [Lymantria dispar]
TRINITY_DN67325_c0_g1	-5.27021	1.00649e-06	0	0	0	0	0	0	0	0	0	0	0	0	3.32	13.44	0	0	0	24.38	0	0	4.03	11.02	4.2	14.88
TRINITY_DN58809_c6_g1	-5.2642	0.0227272	0	0	0	0	0	0	0	0	0	0	0	0	5.32	0	21.84	0	0	73.01	0	0	0	0	0	0
TRINITY_DN92162_c0_g1	-5.25532	1.65006e-08	0	0	0	0	0	0	0	0	0	0	0	0	6.06	5.16	2.35	5.87	4.12	6.75	6.15	4.17	3.59	4.62	3.47	4.08	TRINITY_DN92162_c0_g1: NP_014589.1 Ddr2p [Saccharomyces cerevisiae S288C]
TRINITY_DN54658_c207_g3	-5.22082	1.32803e-06	0	0	0	0	0	0	0	0	0	0	0	0	10.27	27.47	0	26.99	23.97	0	10.73	61.01	13.29	25.85	27.06	19.1
TRINITY_DN48514_c0_g1	-5.19709	3.79628e-07	0	0	0	0	0	0	0	0	0	0	0	0	0.22	0.34	0.21	0.8	0.34	0.72	0.69	0.56	0.58	1.03	0.4	0.24	TRINITY_DN48514_c0_g1: KAG2504159.1 LOW QUALITY PROTEIN: Y' element ATP-dependent helicase protein 1 copy 7 [Saccharomyces cerevisiae]
TRINITY_DN67741_c0_g1	-5.19673	1.0735e-07	0	0	0	0	0	0	0	0	0	0	0	0	0.46	0.61	0.54	0.63	0.26	0.25	0.34	0.5	0.52	1.18	0.87	0.67	TRINITY_DN67741_c0_g1: NP_001102984.1 myelin P2 protein [Rattus norvegicus]
TRINITY_DN17321_c0_g1	-5.19271	0.022509	0	0	1.45	0.23	0	0	0	0.58	0	0	0	0	20.17	3.69	37.65	0.95	0.42	0.2	0.37	0	0	7.87	0.47	73.31	TRINITY_DN17321_c0_g1: CAB3220964.1 unnamed protein product [Arctia plantaginis]
TRINITY_DN46413_c0_g1	-5.18978	1.26236e-06	0	0	0	0	0	0	0	0	0	0	0	0	0.38	0.35	0.76	0.35	0.35	0.51	0.59	0.77	0.49	1.73	0.26	0.32	TRINITY_DN46413_c0_g1: KAG5210229.1 hypothetical protein JEQ12_015423, partial [Ovis aries]
TRINITY_DN80288_c0_g1	-5.18876	8.21463e-08	0	0	0.24	0.08	0	0	0	0	0	0	0.1	0	1.96	6.49	1	0.86	1.51	5.51	1.03	0.74	0.32	0.79	3.86	3.31
TRINITY_DN58342_c0_g1	-5.18419	0.00959852	0	0	0.09	0.04	0	0	0	0	0	0	0	0	0	4.91	0	0.04	1.45	2.88	2.24	0.04	0.03	3.63	0	0	TRINITY_DN58342_c0_g1: KAG6454716.1 hypothetical protein O3G_MSEX008826 [Manduca sexta]
TRINITY_DN52406_c8_g3	-5.18367	0.00126698	0	0	0	0	0	0	0	0	0	0	0	0	0	0	0.24	0	0.77	0.67	0.37	2.41	0.46	0.65	1.81	2.29
TRINITY_DN52831_c10_g3	-5.18053	0.0389577	0	0	0	0	0	0	0	0	0	0	0	0	30.49	1.79	34.64	0	1.51	9.56	0	1.56	52.48	0	0	2.41
TRINITY_DN34047_c0_g1	-5.1768	1.05222e-07	0	0	0	0	0	0	0	0.32	0	0	0	0	4.64	11.03	4.56	14.74	4.47	20.68	7.35	2.63	1.24	3.52	4.82	8
TRINITY_DN57041_c0_g1	-5.17052	4.57744e-07	0	0	0	0	0	0	0	0	0	0	0	0	0.98	0.88	0.77	0.92	0.47	0.2	0.6	0.7	0.66	1.47	1.44	0.49	TRINITY_DN57041_c0_g1: GFP80974.1 oxygen-evolving enhancer protein 1 chloroplastic [Phtheirospermum japonicum]
TRINITY_DN97841_c0_g1	-5.16993	0.0156881	0	0	0	0	0	0	0.24	0	0	0	0	0	10.99	0.69	4.76	0	0	0	0.65	0	0	2.27	0.42	2.63
TRINITY_DN16193_c0_g1	-5.16829	1.18179e-07	0	0.03	0	0	0	0.05	0	0	0	0	0	0	0.19	0.26	0.2	0.49	0.18	0.22	0.22	0.41	0.33	0.84	0.45	0.35	TRINITY_DN16193_c0_g1: NP_001257791.1 protein NDRG2 isoform a [Rattus norvegicus]
TRINITY_DN66708_c0_g1	-5.16756	1.11266e-07	0	0	0	0	0	0	0	0	0	0	0	0	0.48	1.14	0.86	0.93	0.44	1.34	0.56	0.58	0.62	0.98	0.82	0.58	TRINITY_DN66708_c0_g1: NP_010159.1 aldo-keto reductase superfamily protein [Saccharomyces cerevisiae S288C]
TRINITY_DN46458_c0_g1	-5.16481	0.0115284	0	0.43	0	0.09	0	0	0	0.06	0.48	0	0	0	46.09	6.83	21.21	0.39	0.1	1.95	0.12	13.03	0.11	0	0	0	TRINITY_DN46458_c0_g1: RVE41606.1 hypothetical protein evm_013746 [Chilo suppressalis]
TRINITY_DN59074_c2_g2	-5.16419	0.0248776	0	0.03	0.08	0.15	4.25	0.11	0.18	0	0	0	0	0	26.47	8.47	51.45	6.35	0.03	153.85	0.15	0	0.49	0	0	0.03	TRINITY_DN59074_c2_g2: KAG6461785.1 hypothetical protein O3G_MSEX012857 [Manduca sexta]
TRINITY_DN56687_c0_g2	-5.15304	4.66396e-09	0	0	0	0	0	0	0	0	0	0	0	0	0.56	0.59	0.19	0.8	0.62	0.64	0.29	0.43	0.18	0.87	0.59	0.35	TRINITY_DN56687_c0_g2: GFP85937.1 probable fructose-bisphosphate aldolase 2 chloroplastic [Phtheirospermum japonicum]
TRINITY_DN43933_c1_g1	-5.14898	0.000429706	0	0	0	0	0	0	0	0	0	0	0	0	0.26	0.69	0	0	0	0	0	0.31	2.61	0	0	0
TRINITY_DN90436_c0_g1	-5.14564	0.00389468	0	0	0	0	0	0	0	0	0	0	0	0	0	0.17	1.39	1.84	0	0	0.84	1.38	2.03	2.4	0.78	6.4
TRINITY_DN42199_c0_g2	-5.14321	4.1376e-07	0	0	0	0	0	0	0	0	0	0	0	0	0.26	0.19	0.34	0.36	0.12	0.5	0.19	0.37	0.24	0.63	0.44	0.1	TRINITY_DN42199_c0_g2: NP_009396.2 Hsp70 family ATPase SSA1 [Saccharomyces cerevisiae S288C]
TRINITY_DN98496_c0_g1	-5.13653	2.78164e-08	0	0	0	0	0	0	0	0	0	0	0	0	0.25	0.22	0.19	0.35	0.21	0.35	0.23	0.33	0.18	0.87	0.31	0.35	TRINITY_DN98496_c0_g1: AJU39899.1 Prb1p [Saccharomyces cerevisiae YJM693]
TRINITY_DN89839_c0_g1	-5.12776	3.15796e-07	0	0	0	0	0	0	0	0	0	0	0	0	0.41	0.4	0.38	0.16	0.25	0.33	0.35	0.42	0.28	0.66	0.37	0.21	TRINITY_DN89839_c0_g1: NP_009538.1 acetyl-CoA hydrolase [Saccharomyces cerevisiae S288C]
TRINITY_DN38753_c0_g1	-5.1172	0.000108499	0	0	0	0	0	0	0	0	0	0	0	0	0.23	1.15	0.92	0.06	0.08	0.05	0.23	0.15	0.09	0.36	0.19	0.19	TRINITY_DN38753_c0_g1: AAQ19302.1 L4 pVIII [Human mastadenovirus C]
TRINITY_DN65887_c0_g1	-5.11437	0.000448121	0.17	0	0	0	0	0	0	0	0	0	0	0	0.5	4.74	0.4	1.81	1.24	2.86	0	0	0.38	0	1.83	2.4
TRINITY_DN65012_c0_g1	-5.11051	2.17957e-07	0	0	0	0	0	0	0	0	0	0	0	0	1.18	1.74	1.03	0.89	1.57	1.4	1	1.28	1.7	2.48	0.79	1.57	TRINITY_DN65012_c0_g1: AAS56283.1 YLR155C [Saccharomyces cerevisiae]
TRINITY_DN39126_c0_g1	-5.10398	4.96418e-06	0	0	0	0	0	0	0	0	0	0	0	0	1.18	2.78	2.65	0.88	0.93	1.04	1.24	1.75	1.66	5.14	1.43	0.45	TRINITY_DN39126_c0_g1: GAU26721.1 hypothetical protein TSUD_314980 [Trifolium subterraneum]
TRINITY_DN22872_c0_g1	-5.09493	9.19628e-07	0	0	0	0	0	0	0	0	0	0	0	0	0.29	0.35	0.38	0.27	0.09	0.35	0.37	0.42	0.23	0.67	0.25	0.35	TRINITY_DN22872_c0_g1: XP_016815803.1 retinal dehydrogenase 1 isoform X1 [Pan troglodytes]
TRINITY_DN56233_c1_g2	-5.09449	1.80121e-06	0	0	0	0	0	0	0	0	0	0	0	0	1.05	0.61	0.36	0.18	0.55	0.98	0.48	0.45	0.68	0.24	0.92	0.24	TRINITY_DN56233_c1_g2: AQP33831.1 hypothetical protein PN49_13025 [Vibrio anguillarum]
TRINITY_DN85043_c0_g1	-5.08864	0.00258436	0	0	0	0	0	0	0	0	0	0	0	0	0	0	3.03	0	8.81	7.24	7.16	34.54	1.81	7.77	8.66	11.79
TRINITY_DN60742_c0_g1	-5.07533	1.20201e-07	0	0	0	0	0	0	0	0	0	0	0	0	0.51	3	2.06	1.44	2.17	3.1	1.93	2.24	1.54	3.99	3.53	1.4	TRINITY_DN60742_c0_g1: NP_010439.1 peptidylprolyl isomerase CPR1 [Saccharomyces cerevisiae S288C]
TRINITY_DN85945_c0_g1	-5.06654	9.0451e-07	0	0	0	0	0	0	0	0	0	0	0	0	1.97	1.66	1.77	2.65	0.9	1.49	0.92	1.32	1.67	1.92	1.35	1.02	TRINITY_DN85945_c0_g1: Q7LHD1.2 PUTATIVE PSEUDOGENE: RecName: Full=Putative covalently bound cell wall protein 22; Flags: Precursor [Saccharomyces cerevisiae S288C]
TRINITY_DN65133_c0_g1	-5.06002	0.000834022	0	0	0	0	0	0	0	1.84	0	0	0	0	16.68	0.35	12.73	5.08	0.56	1.31	5.48	11.16	1.76	2.81	0.32	7.52
TRINITY_DN89623_c0_g1	-5.05658	4.26458e-08	0	0	0	0	0	0	0	0	0	0	0	0	0.4	0.61	0.53	0.48	0.61	0.68	0.54	0.32	0.36	0.98	0.94	0.58	TRINITY_DN89623_c0_g1: NP_010907.3 amino acid starvation-responsive transcription factor GCN4 [Saccharomyces cerevisiae S288C]
TRINITY_DN61111_c0_g1	-5.05551	3.21963e-07	0	0	0	0	0	0	0	0	0	0	0	0	0.32	0.25	0.16	0.34	0.11	0.35	0.41	0.38	0.33	0.65	0.3	0.41	TRINITY_DN61111_c0_g1: NP_013976.1 glutamate decarboxylase GAD1 [Saccharomyces cerevisiae S288C]
TRINITY_DN45025_c0_g1	-5.0525	0.0232056	0	0	0	0	0	0	0	0	0	0	0.31	0	4.09	2.2	6.93	0.25	0	1.64	0.19	0	0	0	0	2.27
TRINITY_DN48449_c0_g1	-5.04981	1.17109e-06	0.2	8.32	0.71	0.69	0	0	0	0	0	0	0	1.03	99.2	28.24	14.41	16.94	7.54	13.92	8.71	119.66	9.94	7.35	8.62	15.58
TRINITY_DN51290_c0_g1	-5.03822	1.01252e-06	0	0	0	0	0	0	0	0	0	0	0	0	0.24	0.2	0.38	0.28	0.24	0.27	0.27	0.39	0.3	0.88	0.33	0.48	TRINITY_DN51290_c0_g1: P07759.2 RecName: Full=Serine protease inhibitor A3K; Short=Serpin A3K; AltName: Full=Contrapsin; AltName: Full=SPI-2; Flags: Precursor [Mus musculus]
TRINITY_DN59763_c8_g1	-5.03003	3.97849e-06	0	0	0	0	0	0	0	0	0	0	0	0	6.96	14.07	0	0	0	10.95	3.65	4.09	0	0	0	6.24
TRINITY_DN90471_c1_g1	-5.0295	0.002816	0	0	0	0	0	0	0	0	0	0	0	0	1.5	3.21	0	0.63	0.83	2.31	2.21	0.95	0.1	0	0.65	0
TRINITY_DN20110_c0_g1	-5.02766	0.00159702	0	0	0.13	0	0	0	0	0	0.18	0	0	0	5.43	1.14	2.68	0	0.49	0.85	0.43	4.81	0	1.39	0.11	0.1	TRINITY_DN20110_c0_g1: XP_037869876.1 uncharacterized protein LOC119629123 [Bombyx mori]
TRINITY_DN23460_c0_g1	-5.02723	9.23484e-14	0.26	0	0.15	0.3	0.2	0	0.69	0	0.22	0	0.19	0	6.29	6.59	6.95	5.41	5.61	6.32	6.61	8.47	5.26	11.42	8.94	4.97	TRINITY_DN23460_c0_g1: NP_036969.1 cystatin-C precursor [Rattus norvegicus]
TRINITY_DN50757_c0_g1	-5.02617	0.000217421	0	0	0	0	0	0	0	0	3.98	0	0	0	7.59	2.84	24.13	1.57	5.51	2.98	9.06	2	9.51	0.8	2.55	1.63
TRINITY_DN49293_c0_g2	-5.01645	0.00121861	0	0	0	0	0	0	0	0	0	0.18	0	0	0.87	5.84	0.74	1.48	1.82	3.24	0	0	0.42	0	4.68	4.25
TRINITY_DN83953_c0_g1	-5.0162	8.30199e-07	0	0	0	0	0	0	0	0	0	0	0	0	0.89	4.78	0.61	1.81	1.33	2.67	1.54	0.45	0.57	1.05	0.92	0.66
TRINITY_DN85756_c0_g1	-5.00803	4.07587e-07	0	0	0	0	0	0	0	0	0	0	0	0	1.32	1.94	1	0.71	1.26	1.57	1.12	1.86	1.22	2.25	1.02	0.87	TRINITY_DN85756_c0_g1: CAD6638196.1 SX2_G0028250.mRNA.1.CDS.1 [Saccharomyces cerevisiae]
TRINITY_DN43575_c0_g1	-5.00564	0.000580557	0	0	0	0	0	0	0	0	0	0	0	0	0.25	0.78	0.63	0	0.21	1.98	1.17	0	9.59	0.99	0.35	0.53	TRINITY_DN43575_c0_g1: XP_044075958.1 alpha-2-HS-glycoprotein-like [Siniperca chuatsi]
TRINITY_DN101080_c0_g1	-4.99207	0.000762356	0	0	0	0	0	0	0	0	0	0	0	0	9.32	2.57	3.22	0.71	0.1	1.31	0.46	0	0.57	0.84	0.61	3.26
TRINITY_DN86359_c0_g1	-4.99003	5.32359e-07	0	0	0	0	0	0	0	0	0	0	0	0	2.13	14.38	0	3.59	3.15	3.61	2.84	0.84	0	5.76	6.04	10.65
TRINITY_DN47642_c1_g1	-4.98751	0.00348251	0	0	0	0	0	0	0	0	0	0	0	0	0	0	0	0	0	0	22.74	0	29.49	0	0	0	TRINITY_DN47642_c1_g1: UCC70392.1 putative polyprotein [Lymantria dispar iflavirus 1]
TRINITY_DN47841_c0_g1	-4.98182	7.17729e-16	0.24	2.81	0.37	0.67	0.05	0.17	1.15	0.64	0.23	0.32	0.57	2.41	28.42	83.12	13.53	50.65	61.31	150.87	29.64	6.17	2.21	56.57	78.24	130.6	TRINITY_DN47841_c0_g1: AHH92928.1 cytochrome P450 CYP6AB37 [Lymantria dispar]
TRINITY_DN57458_c2_g2	-4.98132	0.00690659	0.07	0.07	0.26	0	0	0	0	0	0	0	0	0	0	1.93	1.33	0	0.39	1.25	0	7.14	1.76	0	2.44	2.26
TRINITY_DN90005_c0_g1	-4.98008	1.3821e-06	0	0	0	0	0	0	0	0	0	0	0	0	0.16	0.25	0.31	0.37	0.19	0.32	0.22	0.41	0.3	0.78	0.23	0.2	TRINITY_DN90005_c0_g1: PQE13311.1 pyruvate decarboxylase protein [Rutstroemia sp. NJR-2017a BVV2]
TRINITY_DN81475_c0_g1	-4.97674	0.000144461	0	0	0	0	0.17	0	0	0	0	0	0	0	0.1	2.81	0.59	1.77	3.63	1.79	0.28	0	0	5.13	2.18	2.4
TRINITY_DN53094_c0_g1	-4.97628	2.75514e-05	0	0	0	0	0	0	0	0	0	0	0	0	0.93	1.48	2.82	1.1	0.88	1.19	0.78	0.71	0.19	0.09	0.1	0.63	TRINITY_DN53094_c0_g1: XP_004927137.3 uncharacterized protein LOC101738214 [Bombyx mori]
TRINITY_DN73553_c0_g1	-4.97623	1.06251e-06	0	0	0	0	0	0	0	0	0	0	0	0	0.24	0.29	0.29	0.43	0.31	0.15	0.17	0.36	0.52	0.74	0.34	0.4	TRINITY_DN73553_c0_g1: NP_014398.1 citrate (Si)-synthase CIT1 [Saccharomyces cerevisiae S288C]
TRINITY_DN67972_c0_g1	-4.97457	0.00302742	0	0	0	0	0	0	0	0	0	0	0	0	26.52	1.79	15.59	0	0	0	5.47	0	0	1.14	1.63	8.44
TRINITY_DN83663_c0_g1	-4.96762	7.36072e-07	0	0	0	0	0	0	0	0	0	0	0	0	0.58	0.66	0.16	0.47	0.37	0.49	0.57	0.37	0.61	1.02	0.6	0.48	TRINITY_DN83663_c0_g1: APA15480.1 hypothetical protein sscle_15g102500 [Sclerotinia sclerotiorum 1980 UF-70]
TRINITY_DN31393_c0_g1	-4.96737	0.0206844	0	0	0	0	0	0	0	0	0	0	0	0	13.84	0	20.2	0	0	0	1.59	0	3.6	0	0	0
TRINITY_DN3836_c0_g1	-4.9656	0.00113434	0	0	0	0	0	0	0	0	0	0	0	0	0.66	1.62	0.24	0.49	0.73	1.29	0.83	0	0.05	0.27	0	0.09
TRINITY_DN90411_c0_g1	-4.96458	1.53624e-06	0	0	0	0	0	0	0	0	0	0	0	0	0.34	0.31	0.45	0.49	0.51	0.46	0.45	0.23	0.52	0.84	0.56	0.17	TRINITY_DN90411_c0_g1: AJO94959.1 Gdh3p [Saccharomyces cerevisiae YJM1199]
TRINITY_DN18003_c0_g1	-4.9636	1.6127e-06	0	0	0	0	0	0	0	0	0	0	0	0	1.07	0.55	0.29	0.97	0.77	0.66	0.61	1.27	0.74	3.85	1.1	0.78	TRINITY_DN18003_c0_g1: ATN95501.1 ATP synthase F0 subunit 6 [Capra hircus]
TRINITY_DN98696_c0_g1	-4.95645	6.62171e-06	0	0	0	0	0	0	0	0	0	0	0	0	0.29	0.19	0.51	0.34	0.22	0.18	0.23	0.47	0.49	0.87	0.35	0.43	TRINITY_DN98696_c0_g1: PQE05809.1 gpi anchored cell wall protein [Rutstroemia sp. NJR-2017a BVV2]
TRINITY_DN56446_c3_g2	-4.95641	0.000210668	0	0	0	0	0	0	0	0	0	0	0	0	0.63	0.64	0.95	0.38	0.67	0.16	0.74	7.53	0.18	1.45	0.77	1.29
TRINITY_DN59865_c0_g1	-4.95054	2.84345e-07	0	0	0	0	0	0	0	0	0	0	0	0	0.65	0.62	0.55	0.54	0.57	0.51	0.47	0.33	0.47	1.16	0.46	0.6	TRINITY_DN59865_c0_g1: CAD6472500.1 Y55_G0009350.mRNA.1.CDS.1 [Saccharomyces cerevisiae]
TRINITY_DN78285_c0_g1	-4.95046	3.30013e-07	0	0	0	0	0	0	0	0	0	0	0	0	2.7	4.09	4.99	3.73	2.18	4.76	3.91	2.41	3.8	5.19	3.67	3.64	TRINITY_DN78285_c0_g1: 2GRG_A Solution NMR Structure of Protein YNR034W-A from Saccharomyces cerevisiae. Northeast Structural Genomics Consortium Target YT727; Ontario Center for Structural Proteomics Target yst6499. [Saccharomyces cerevisiae]
TRINITY_DN49065_c1_g2	-4.94421	0.00478597	0	0	0	0	0.13	0.3	0	0	0.15	0	0	0	1.94	1.41	4.53	0.09	0	1.88	0	0.18	2.03	0.8	0.27	0.08
TRINITY_DN59543_c0_g1	-4.93843	0.00726162	0	1.14	0.1	0.04	0	0	0	0.08	0.55	0.01	0	0	2.34	36.58	1.28	8.31	12.44	1.78	11.05	1.15	0.3	16.96	0.06	0.12	TRINITY_DN59543_c0_g1: CAB3228775.1 unnamed protein product [Arctia plantaginis]
TRINITY_DN73823_c0_g1	-4.93624	0.0329392	0	0	0	0	0	0	0	0	0	0	0	0	1.87	0.55	3.68	0	0	0.65	0	0.19	7.57	0.43	0	0.09
TRINITY_DN49929_c2_g1	-4.93621	9.97574e-05	0	0	0	0	0	0	0	0	0	0	0	0	0	0	4.93	0	0	3.83	0	8.58	4.45	0	4.62	0
TRINITY_DN30453_c0_g1	-4.93179	4.15225e-07	0	0	0	0	0	0	0	0	0	0	0	0	0.32	0.28	0.31	0.09	0.19	0.24	0.41	0.19	0.18	0.67	0.42	0.34	TRINITY_DN30453_c0_g1: EDM00439.1 nebulin (predicted) [Rattus norvegicus]
TRINITY_DN6070_c0_g1	-4.92056	0.00892473	0	0	0	0	0	0	0	0	0	0	0	0	0.57	3.73	0	0	1.59	4.6	1.15	0.68	0	2.93	0	0
TRINITY_DN55357_c10_g2	-4.92022	0.00125937	0.19	0	0	0	0	0	0	0	0	0	0	0	1.14	0.51	0.69	0.46	0.2	0	0.54	0.68	0.86	0	0	0.39
TRINITY_DN64991_c0_g1	-4.9129	1.06316e-06	0	0	0	0	0	0	0	0	0	0	0	0	0.24	0.47	0.28	0.25	0.17	0.27	0.27	0.39	0.15	0.5	0.4	0.15	TRINITY_DN64991_c0_g1: AJV64694.1 Gsy2p [Saccharomyces cerevisiae YJM1439]
TRINITY_DN55823_c1_g1	-4.89995	3.4784e-05	0	0	0	0.06	0.17	0	0.15	0	0	0	0	0	1.47	0.62	2.28	0.27	0.14	1.06	0.38	0.49	0.68	0.4	0.39	1.73	TRINITY_DN55823_c1_g1: CAB3235600.1 unnamed protein product [Arctia plantaginis]
TRINITY_DN45497_c0_g1	-4.89817	8.19226e-08	0	0.04	0	0	0	0	0	0	0	0	0	0	0.57	1.95	0.13	1.74	2.32	1.68	0.91	0.27	0.56	1.96	0.7	2.23	TRINITY_DN45497_c0_g1: PCG70566.1 hypothetical protein B5V51_2813 [Heliothis virescens]
TRINITY_DN84659_c0_g1	-4.88514	9.71816e-06	0	0	0	0	0	0	0	0	0	0	0	0	0.69	0.93	1.99	1.49	0.58	0.97	1.16	2.64	1.09	1.28	2.02	1	TRINITY_DN84659_c0_g1: NP_012032.1 mitochondrial pyruvate carrier [Saccharomyces cerevisiae S288C]
TRINITY_DN52071_c0_g1	-4.88249	0.00116614	0	0	0	0	0	0	0	0	0	0	0	0	0.55	0.17	1.1	0.1	0.04	1.48	1	0.05	7.29	0.51	0.42	0.41	TRINITY_DN52071_c0_g1: XP_044053132.1 serpin A3-5-like [Siniperca chuatsi]
TRINITY_DN57768_c0_g3	-4.88024	1.12047e-07	0.02	0	0.09	0	0	0	0	0	0	0	0.21	0.21	1.73	2.15	0.81	2.69	0.14	1.16	0.76	0.27	0	3.17	3.66	4.14	TRINITY_DN57768_c0_g3: PCG73652.1 hypothetical protein B5V51_14575 [Heliothis virescens]
TRINITY_DN34592_c0_g1	-4.87591	0.0248196	0	0	0	0	0	0	0	0	0	0	0	0	0	0	0	0	4.63	4.19	10.49	0	0	6.78	5	3.62
TRINITY_DN37056_c0_g1	-4.86	0.00304429	0	0	0.14	0	0	0	0	0	0	0	0	0	1.17	6.46	0.64	1.9	3.01	2.14	0	0	0	0.11	2.34	4.8
TRINITY_DN55885_c1_g1	-4.85102	0.00222235	0.35	0	0	0	0	0	0	0	0.31	0.24	0	0	5.62	4.59	7.8	0.61	0.54	3.25	0.8	0.2	3.64	0.35	0	0
TRINITY_DN59007_c6_g1	-4.85065	0.044875	0	0	0	0	0	0	0	0	0	0	0	0	0.85	2.38	0.78	0	0	1.84	0	0.55	0.3	0	0.8	0
TRINITY_DN58044_c0_g2	-4.84005	0.00120449	0	0	0.22	0	0	0	0	0	0	0	0	0.16	1.04	0.43	3.34	3.71	0.08	2.18	0.07	0.1	1.36	0.09	0.3	0
TRINITY_DN57286_c0_g1	-4.83832	0.0180462	0	0	0	0	0	0	0	0	0	0	0	0	1.78	2.4	0	0	0	0.45	0.21	14.28	0.25	0	1.88	1.12
TRINITY_DN99180_c0_g1	-4.83699	0.00279879	0	0	0	0	0	0	0	0	0	0	0	0	0.82	1.51	0.3	0.9	0.63	1.18	0.89	0	0	0.78	0	0.11	TRINITY_DN99180_c0_g1: PCG72026.1 hypothetical protein B5V51_1238 [Heliothis virescens]
TRINITY_DN18950_c0_g1	-4.83053	7.55064e-07	0	0	0	0	0	0	0	0	0	0	0	0	0.45	1.7	1.07	0.54	0.75	0.91	1.09	0.75	0.92	1.53	1.21	0.76	TRINITY_DN18950_c0_g1: A6ZQH3.1 RecName: Full=Cell wall mannoprotein HSP150; AltName: Full=150 kDa heat shock glycoprotein; AltName: Full=Covalently-linked cell wall protein 7; AltName: Full=Protein with internal repeats 2; Flags: Precursor [Saccharomyces cerevisiae YJM789]
TRINITY_DN36592_c2_g1	-4.82568	0.00190687	0	0	0	0	0	0	0	0	0	0	0	0	1.82	14.74	3.51	15.09	28.53	19.49	1.84	0	0	7.23	16.64	0
TRINITY_DN51052_c5_g1	-4.82249	0.00135928	0	0	0	0	0	0	0	0	0	0	0	0	0.25	0.17	0.07	0	0.52	0	0.29	1.65	0.78	1.76	0.54	0.81	TRINITY_DN51052_c5_g1: KAF9412741.1 hypothetical protein HW555_008826 [Spodoptera exigua]
TRINITY_DN66974_c0_g1	-4.80795	2.04479e-05	0	0	0	0	0	0	0	0	0	0	0	0	0.32	0.27	0.28	0.28	0.33	0.28	0.25	0.66	0.41	1.56	0.39	0.21	TRINITY_DN66974_c0_g1: NP_038493.1 alpha-2-HS-glycoprotein isoform 1 precursor [Mus musculus]
TRINITY_DN103127_c0_g1	-4.80749	4.78119e-05	0	0	0	0	0	0	0	0	0	0	0	0	2.27	2.21	2.42	0.75	0.8	1.65	0.59	0.75	0	0.39	2.46	2.36
TRINITY_DN55043_c0_g1	-4.8049	2.10318e-06	0	0	0	0	0	0	0	0	0	0	0	0	0.51	0.41	0.42	0.42	0.32	0.62	0.66	0.43	0.12	1	0.5	0.55	TRINITY_DN55043_c0_g1: GFQ02943.1 cinnamoyl-coa reductase 1 [Phtheirospermum japonicum]
TRINITY_DN37594_c0_g1	-4.79479	2.89245e-06	0	0	0	0	0	0.05	0.04	0.09	0	0	0	0	0.13	0.27	0.03	0.15	0.29	0.33	0.28	0.61	0.17	0.76	0.41	0.36	TRINITY_DN37594_c0_g1: NP_036941.1 2',3'-cyclic-nucleotide 3'-phosphodiesterase [Rattus norvegicus]
TRINITY_DN68772_c0_g1	-4.79378	2.5613e-06	0	0	0	0	0	0	0	0	0	0	0	0	1.11	1.35	1.2	0.93	1.4	0.78	0.72	1.33	1.13	1.05	1.36	0.93	TRINITY_DN68772_c0_g1: NP_015101.1 Gre1p [Saccharomyces cerevisiae S288C]
TRINITY_DN81750_c0_g1	-4.79199	2.40292e-06	0	0	0	0	0	0	0	0	0	0	0	0	0.15	0.2	0.28	0.35	0.28	0.54	0.16	0.36	0.31	0.43	0.4	0.26	TRINITY_DN81750_c0_g1: NP_014026.1 carboxypeptidase C PRC1 [Saccharomyces cerevisiae S288C]
TRINITY_DN10090_c0_g1	-4.79122	1.80027e-06	0	0	0	0	0	0	0	0	0	0	0	0	0.96	5.18	0	2.45	1.08	3.92	5.85	1.13	1.1	3.38	0	2.66
TRINITY_DN83121_c0_g1	-4.79103	2.3837e-06	0	0	0	0	0	0	0	0	0	0	0	0	0.47	0.14	0.17	0.34	0.44	0.47	0.49	0.17	0.33	0.79	0.66	0.31	TRINITY_DN83121_c0_g1: NP_011842.1 Aim17p [Saccharomyces cerevisiae S288C]
TRINITY_DN52442_c2_g1	-4.7908	0.00121932	0	0	0	0	0	0	0	0	0	0	0	0	3.63	0	16.36	1.16	0	0	0	5.36	4.17	2.41	0	587.14	TRINITY_DN52442_c2_g1: KAF1857789.1 hypothetical protein Lal_00041211 [Lupinus albus]
TRINITY_DN42028_c0_g1	-4.79006	1.34758e-05	0	0	0	0	0	0	0	0	0	0	0	0	1.43	1.28	1.14	0.38	1.84	0.64	1.34	1.7	1.25	3.72	2.12	0.97	TRINITY_DN42028_c0_g1: NP_150237.1 hemoglobin subunit beta-1 [Rattus norvegicus]
TRINITY_DN47361_c1_g1	-4.78862	5.73349e-06	0	0	0	0	0	0	0	0	0	0	0	0	0.52	0.41	0.46	0.31	0.22	0.26	0.4	0.31	0.35	1.09	0.53	0.52	TRINITY_DN47361_c1_g1: NP_001153066.1 calsequestrin-1 precursor [Rattus norvegicus]
TRINITY_DN57948_c1_g1	-4.78724	0.011604	0	0	0	0	0	0	0	0	0	0	0	0	2.91	2.28	2.65	0.88	3.36	3.41	0.23	0	0	1.43	0	0
TRINITY_DN101127_c0_g1	-4.78106	1.53693e-06	0	0	0	0	0	0	0	0	0	0	0	0	0.89	0.54	0.57	0.57	0.34	0.65	0.59	0.58	0.27	1.72	1.38	1.11	TRINITY_DN101127_c0_g1: EDL81716.1 rCG20812 [Rattus norvegicus]
TRINITY_DN63225_c0_g1	-4.77513	2.69548e-06	0	0	0	0	0	0	0	0	0	0	0	0	5.08	6	2.41	6.4	6.31	4.51	3.79	9.02	3.61	6.94	5.4	1.8	TRINITY_DN63225_c0_g1: AAT01102.1 rpL23-yEF1A fusion protein [rpL23-fusion expression vector pyEF1A]
TRINITY_DN74666_c0_g1	-4.77339	0.0111628	0	0	0	0	0	0	0	0	0	0	0	0	0	0.49	0.12	0	0	0.5	0.54	0	0.79	0.25	0.24	0.04	TRINITY_DN74666_c0_g1: XP_044045883.1 LOW QUALITY PROTEIN: complement C3-like [Siniperca chuatsi]
TRINITY_DN15776_c0_g1	-4.77236	1.2269e-05	0	0.16	0	0	0	0	0	0	0	0	0	0	2.85	3.63	2.48	0.38	0.67	2.55	0.3	0.94	0.54	2.1	3.08	2.27
TRINITY_DN39964_c0_g1	-4.76363	0.0369336	0	0	0	0	0	0	0	0	0	0	0	0	0	26.28	0	0	63.97	0	0	0	0	0	0	37.82
TRINITY_DN56495_c2_g3	-4.76011	0.00598726	0	0	0	0	0	0	0	0	0	0	0	0	6.83	1.84	4.35	0.33	1.17	3.85	0.52	0	0	0.27	0	0	TRINITY_DN56495_c2_g3: PCG73253.1 hypothetical protein B5V51_14996 [Heliothis virescens]
TRINITY_DN16833_c0_g1	-4.75989	1.63335e-06	2.47	129.6	13.22	6.2	1.2	0.37	0.25	4.19	11.68	0.88	0.39	1.23	219.14	37.75	89.48	104.5	25.4	95.83	29.87	577.42	230.4	46.77	65.68	94.61	TRINITY_DN16833_c0_g1: KAF9420565.1 hypothetical protein HW555_003315 [Spodoptera exigua]
TRINITY_DN59198_c4_g1	-4.75558	0.00111957	0	0	0	0	0	0	0	0	0	0	0	0	0	0	0	0	14.76	0	13.19	0	0	64.02	0	35.63
TRINITY_DN50256_c0_g1	-4.7489	5.70632e-06	0.06	0	0	0	0	0	0	0	0	0	0	0	0.56	0.34	0.48	0.6	0.37	0.41	0.28	0.61	0.41	0.89	0.5	0.28	TRINITY_DN50256_c0_g1: XP_042027921.1 glutamine synthetase cytosolic isozyme [Salvia splendens]
TRINITY_DN56985_c10_g1	-4.74885	4.74407e-07	0.96	1.52	0.87	0.03	0.08	0.37	0.62	0.24	0.87	0	0.07	0	7.91	12.03	2.38	87.41	30.22	5.7	1.93	4.23	0.78	2.77	18.55	41.26	TRINITY_DN56985_c10_g1: XP_026745101.1 trimethyllysine dioxygenase, mitochondrial-like [Trichoplusia ni]
TRINITY_DN57300_c1_g1	-4.73911	0.027432	0	0	0	0	0	0	0	0	0	0	0	0	5.53	0	3.37	0.81	0	0	0.1	0.13	0.25	0.59	1.79	1.06
TRINITY_DN101302_c0_g1	-4.73455	3.09851e-06	0	0	0	0	0	0	0	0	0	0	0	0	0.92	2.97	0.89	1.11	2.53	2.22	1.21	2.63	1.65	2.97	2.45	0.93	TRINITY_DN101302_c0_g1: NP_012638.1 superoxide dismutase SOD1 [Saccharomyces cerevisiae S288C]
TRINITY_DN27531_c0_g1	-4.73	9.94725e-05	0.07	0.03	0.11	0.3	0.41	0.35	0.16	0	0.12	0.12	0.4	0.15	0.03	13.4	0.07	16.84	19.8	20.3	6.03	0.03	0.08	31.77	0.03	0.21	TRINITY_DN27531_c0_g1: PZC70739.1 hypothetical protein B5X24_HaOG214992 [Helicoverpa armigera]
TRINITY_DN44731_c0_g1	-4.7275	0.0040754	0	0	0.37	0	0.48	0	0	2.19	1.58	0	0	0	29.56	4.33	33.2	1.58	0	8.74	0	2.29	28.54	1.24	0.78	0.32
TRINITY_DN54398_c0_g2	-4.72678	1.47442e-07	0.11	1.54	2.24	2.21	0.77	0.74	0.66	0.32	1.22	3.95	0.91	1.35	143.27	18.65	79.76	10.12	2.26	11.83	12.28	7.86	10.93	15.27	4.54	30	TRINITY_DN54398_c0_g2: CAB3259112.1 unnamed protein product [Arctia plantaginis]
TRINITY_DN54718_c5_g5	-4.72597	8.8948e-07	0	0	0	0	0	0	0	0	0	0	0	0	0.51	1.92	0.61	1.33	0.85	2.04	1.32	0.49	0.23	2.14	1.12	1.49
TRINITY_DN73677_c0_g1	-4.72136	0.000315129	0	0	0	0	0	0	0	0	0	0	0	0	0.11	1.12	0.3	0.15	0.06	0.16	0.02	0.11	0.06	0.24	0.09	0.1	TRINITY_DN73677_c0_g1: QDE55214.1 hexon protein, partial [Human mastadenovirus C]
TRINITY_DN39717_c0_g1	-4.71988	4.44917e-06	0	0	0	0	0	0	0	0	0	0	0	0	0.25	0.13	0.15	0.33	0.22	0.25	0.23	0.3	0.35	0.62	0.42	0.27	TRINITY_DN39717_c0_g1: AAL16662.1 glial fibrillary acidic protein [Homo sapiens]
TRINITY_DN59497_c22_g1	-4.71847	2.0053e-06	1.69	0.24	2.08	1.43	2.7	2.58	2.64	2.14	2.56	0.33	1.47	2.99	4.26	3.04	9.46	3.35	0.53	1.26	3.1	19.06	16.32	7.15	5.52	5.24	TRINITY_DN59497_c22_g1: UCC70392.1 putative polyprotein [Lymantria dispar iflavirus 1]
TRINITY_DN74032_c0_g1	-4.71797	6.57898e-06	0	0	0	0	0	0	0	0	0	0	0	0	0.62	0.76	0.6	0.53	0.23	0.45	0.42	0.47	0.45	0.43	0.97	0.36	TRINITY_DN74032_c0_g1: NP_012771.1 NADHX dehydratase [Saccharomyces cerevisiae S288C]
TRINITY_DN54162_c2_g1	-4.71472	1.97882e-08	0.53	0.13	0.32	0	0.62	0.68	0.53	0.19	0.46	0.36	0.2	0.23	0.84	6.83	21.62	7.34	0.63	14.54	0.9	17.11	2.45	2.51	4.85	24.08	TRINITY_DN54162_c2_g1: EPS74505.1 hypothetical protein M569_00222, partial [Genlisea aurea]
TRINITY_DN87732_c0_g1	-4.71351	6.82705e-06	0	0	0	0	0	0	0	0	0	0	0	0	1.05	0.81	1.8	1.08	0.63	2.26	0.98	1.61	1.01	3.53	1.46	1.08	TRINITY_DN87732_c0_g1: AJT30244.1 hypothetical protein H824_YJM1450N00121 [Saccharomyces cerevisiae YJM1450]
TRINITY_DN18951_c0_g1	-4.70849	1.43226e-05	0	0	0	0	0	0	0.08	0	0.1	0	0	0	1.73	2.4	0.82	0.41	0.41	2.08	0.32	0.59	1.29	0.48	0.85	1.44
TRINITY_DN83054_c0_g1	-4.70784	0.000567848	0	0	0	0	0	0	0	0	0	0	0	0	0.79	0.87	0.25	0.59	0.07	1.15	0.2	2.99	0.32	0.31	0.35	0.38
TRINITY_DN90522_c0_g1	-4.70669	0.0085175	0	0.09	0	0	0	0	0	0	0	0	0	0	2.2	0.22	1.37	0.14	0.08	0.32	0.11	0.38	0.18	0	0	0.22	TRINITY_DN90522_c0_g1: KAF9422377.1 hypothetical protein HW555_001967 [Spodoptera exigua]
TRINITY_DN55142_c1_g2	-4.70628	0.0303829	0	0	0	0	0	0	0	0	0	0	0	0	6.66	0.26	3.32	0	0.42	0.2	0	0	0	1.57	0.24	1.39
TRINITY_DN54068_c0_g2	-4.69149	1.86986e-05	0	0	0	0	0	0	0	0	0	0	0	0	0	4.17	0	0	1.16	8.42	0	2.42	0	2.7	0	5.67
TRINITY_DN45674_c0_g1	-4.69143	1.48031e-05	0.18	11.01	1.55	0	0	0	0.16	0.08	0.6	0.16	0	0.1	58.91	41.77	52.78	22.48	7.67	31.21	10.34	148.41	26.32	19.45	18.95	12.14	TRINITY_DN45674_c0_g1: XP_021197962.1 neurogenic locus notch homolog protein 1 [Helicoverpa armigera]
TRINITY_DN53938_c3_g1	-4.68637	6.4599e-07	0.71	57.23	4.31	1.53	0.14	0.05	0.12	1.22	1.08	0.16	0.27	0.16	83.22	23.58	24.43	50.91	10.55	41.6	13.07	148.62	68.45	33	25.9	41.42	TRINITY_DN53938_c3_g1: CAB3234588.1 unnamed protein product [Arctia plantaginis]
TRINITY_DN75572_c0_g1	-4.68211	4.08021e-06	0	0	0	0	0	0	0	0	0	0	0	0	4.05	1.09	2.07	1.03	1.81	4.12	2.45	2.87	0.93	5.78	3.95	2.26	TRINITY_DN75572_c0_g1: EAW77636.1 hCG2004614 [Homo sapiens]
TRINITY_DN86258_c0_g1	-4.6821	5.25279e-05	0	0	0	0	0	0	0	0	0	0	0	0	2.44	0.82	4.48	3.36	1.64	4.29	0.29	3.62	2.74	3.84	2.58	1.5	TRINITY_DN86258_c0_g1: KAF4005015.1 ATPase-stabilizing factor 15 kDa protein [Saccharomyces cerevisiae]
TRINITY_DN6184_c0_g1	-4.6816	1.53316e-05	0	0	0	0	0	0	0	0	0	0	0	0	0.49	0.4	0.41	0.41	0.1	0.49	0.63	0.59	0.45	1.18	0.3	0.32	TRINITY_DN6184_c0_g1: NP_001102567.1 myozenin-1 [Rattus norvegicus]
TRINITY_DN52111_c6_g1	-4.67722	0.0042094	0	0	0	0	0	0	0	0	0	0	0	0	0.51	0.14	0.24	2.56	0.64	3.91	0.57	0	0.12	0.86	0	0	TRINITY_DN52111_c6_g1: CAG4970592.1 unnamed protein product [Parnassius apollo]
TRINITY_DN89747_c0_g1	-4.67427	2.69807e-06	0	0	0	0	0	0	0	0	0	0	0	0	0.24	0.37	0.2	0.32	0.18	0.42	0.32	0.25	0.35	0.57	0.47	0.26	TRINITY_DN89747_c0_g1: 2UV8_A Crystal structure of yeast fatty acid synthase with stalled acyl carrier protein at 3.1 angstrom resolution [Saccharomyces cerevisiae]
TRINITY_DN68147_c0_g1	-4.67184	6.40729e-06	0	0	0	0	0	0	0	0	0	0	0	0	0.49	0.78	0.49	1.17	0.17	0.91	0.76	1.38	0.47	1.41	1.11	0.7	TRINITY_DN68147_c0_g1: NP_011478.3 nicotinamidase [Saccharomyces cerevisiae S288C]
TRINITY_DN9271_c0_g1	-4.67058	0.00166092	0	0	0	0	0	0	0	0	0	0	0	0	0.81	0.73	2.76	2.27	1.57	2.86	0.63	1.61	0.61	0	0	1.82
TRINITY_DN57210_c4_g1	-4.66782	0.0484022	0	0	0	0	0	0	0	0	0	0	0	0	9.6	0.55	5.44	0	0.43	0	0	0.49	0.23	0.41	0	1.03
TRINITY_DN55324_c1_g1	-4.6632	0.00237583	0	0	0	0	0	0	0	0	0	0	0	0	2.23	0.24	0.93	0.28	0.25	0.48	0.22	0	0.14	0.33	0.15	0.91
TRINITY_DN59880_c0_g1	-4.65704	1.4925e-05	0	0	0	0	0	0	0	0	0	0	0	0	0.16	0.22	0.26	0.3	0.23	0.19	0.26	0.58	0.25	0.42	0.35	0.31	TRINITY_DN59880_c0_g1: KAF7957774.1 hypothetical protein EAE96_003344 [Botrytis aclada]
TRINITY_DN55718_c1_g3	-4.65401	0.0294931	0	0	0	0	0	0	0	0	0	0	0	0	9.86	4	6.36	6.31	1.11	1.01	0	0	0	5.2	0	22.71
TRINITY_DN13683_c0_g1	-4.65212	0.000208587	0	0.53	0.04	0	0	0	0.59	0	0	0	0	0.06	1.02	0.85	0.85	9.49	13	1.02	0.14	2.56	0.96	0.7	2.18	11.33	TRINITY_DN13683_c0_g1: AHH92929.1 cytochrome P450 CYP6AE51, partial [Lymantria dispar]
TRINITY_DN24370_c0_g1	-4.63606	6.43509e-05	0	0	0	0	0	0	0	0	0	0	0	0	0.17	0.35	0.41	0.35	0.22	0.43	0.2	0.57	0.49	0.75	0.53	0.09	TRINITY_DN24370_c0_g1: AAH61755.1 SPARC-like 1 (hevin) [Rattus norvegicus]
TRINITY_DN59254_c11_g1	-4.63326	7.47056e-06	0	0	0	0	0	0	0	0	0	0	0	0	0.77	1.42	1.25	0.79	0.7	0.96	0.62	0.91	0.43	1.11	1.05	0.6	TRINITY_DN59254_c11_g1: WP_224170001.1 hypothetical protein, partial [Mycoplasma hominis]
TRINITY_DN90849_c0_g1	-4.62908	4.85896e-05	0	0	0	0	0	0	0	0	0.43	0	0	0	3.46	3.16	0.53	2.79	4.32	3.36	3.01	1.86	0	3.85	0.14	1.98
TRINITY_DN54068_c0_g1	-4.62906	1.57992e-18	0.33	0.02	0.31	0.38	0.18	0.16	0.28	0	0.12	0.31	0.18	0	6.53	9.03	3.9	8.87	5.62	10.29	1.91	7.7	2	3.29	3.23	5.24	TRINITY_DN54068_c0_g1: XP_026475836.1 uncharacterized protein LOC113381059 [Ctenocephalides felis]
TRINITY_DN98708_c0_g1	-4.62453	0.00806008	0	0	0	0	0	0	0	0	0	0.09	0	0	0	0.07	0.19	0.77	0	0	1.11	0.52	0.5	0.71	1.07	2.06
TRINITY_DN52814_c3_g1	-4.62435	0.0027261	0.32	0	0	0	0	0	0	0	0	0	0	0	0	1.94	0.45	2.22	2.34	2.54	4.19	0	0	13.08	3.92	0.7
TRINITY_DN54712_c2_g1	-4.62001	0.000542527	0	0	0	0	0	0	0	0	0	0	0	0	1.56	1.56	1.21	0	0.28	0.61	0.56	0.16	0	0.44	1.33	1.16
TRINITY_DN31126_c0_g1	-4.61458	1.35282e-05	0	0	0	0	0	0	0	0	0	0	0	0	0.26	0.14	0.44	0.31	0.44	0.69	0.49	0.89	0.3	0.69	0.33	0.57	TRINITY_DN31126_c0_g1: NP_009587.1 ribosomal 60S subunit protein L4A [Saccharomyces cerevisiae S288C]
TRINITY_DN67199_c0_g1	-4.61267	6.61948e-06	0	0	0	0	0	0	0	0	0	0	0	0	0.17	0.57	0.3	0.45	0.18	0.43	0.43	0.61	0.34	0.46	0.42	0.32	TRINITY_DN67199_c0_g1: NP_010059.1 Fmp45p [Saccharomyces cerevisiae S288C]
TRINITY_DN100224_c0_g1	-4.60594	0.00124774	0	0	0	0	0	0	0	0	0	0	0	0	0.48	1.59	0.51	0.32	0	0.11	0.54	0.77	0.49	0.23	0.13	0.52
TRINITY_DN42699_c0_g1	-4.60425	0.00186628	0.11	0.02	0	0.07	0.17	0.11	0.03	0	0.11	0.03	0.1	0.34	0.02	9.83	0	0.06	0.04	8.52	8.15	0.12	0.06	15.62	0.23	0.15	TRINITY_DN42699_c0_g1: XP_022837607.1 glucose dehydrogenase [FAD, quinone]-like isoform X2 [Spodoptera litura]
TRINITY_DN55144_c4_g1	-4.59711	0.00450856	0	0.25	0	0	0.41	0	0	0	0	0	0	0	15.39	1.46	17.39	1.58	0	0	0.9	0	0.54	3.51	0	0.25	TRINITY_DN55144_c4_g1: KAA5786677.1 hypothetical protein F3H09_30885, partial [Pseudomonas aeruginosa]
TRINITY_DN62589_c0_g1	-4.59114	6.89464e-05	0	0	0	0	0	0	0	0	0	0	0.29	0	0	1.8	0	3.91	4.24	1.92	0.54	2.49	0.64	6.14	2.77	2.32
TRINITY_DN59781_c7_g1	-4.58902	3.05571e-15	0.16	0.1	0.07	0.02	0.02	0.05	0.18	0.06	0	0.08	0.09	0.1	3.93	2.76	2.07	1.45	1.15	2.85	1.34	3.28	1.05	1.46	1.45	1.5	TRINITY_DN59781_c7_g1: ADI61815.1 endonuclease-reverse transcriptase [Bombyx mori]
TRINITY_DN91697_c0_g1	-4.58867	8.95854e-06	0	0	0	0	0	0	0	0	0	0	0	0	0.84	1.33	1.52	1.35	1.48	1.13	1.18	1.17	0.95	1.88	1.2	1.16
TRINITY_DN62067_c0_g1	-4.58196	1.33469e-05	0	0	0	0	0	0	0	0	0	0	0	0	0.44	0.51	0.3	0.52	0.46	0.63	0.52	0.53	0.5	1.56	0.85	0.34	TRINITY_DN62067_c0_g1: KAG8384829.1 hypothetical protein BUALT_Bualt04G0159000 [Buddleja alternifolia]
TRINITY_DN50827_c0_g1	-4.5812	0.0165322	0	0	0	0	0	0	0	0	0	0	0	0	0.29	0.49	0.86	0	0.08	0.95	0.7	0	3.78	0.4	0.04	0.12	TRINITY_DN50827_c0_g1: XP_044026363.1 alpha-1-antitrypsin homolog [Siniperca chuatsi]
TRINITY_DN16614_c0_g1	-4.58062	0.00268039	0.58	0.1	0	0	0	0	0	0	0	0	0	0	8.26	2.45	4.04	1.07	0.54	1.74	0.71	0	0.59	0.19	0.21	1.97	TRINITY_DN16614_c0_g1: CAB3225960.1 unnamed protein product [Arctia plantaginis]
TRINITY_DN49720_c1_g1	-4.57897	6.92422e-07	0	0	0	0.13	0	0.19	0	0	0	0.15	0.17	0	2.01	2.44	0.48	1.43	1.36	2.12	0.84	1.56	1.48	1.91	1.23	1.79	TRINITY_DN49720_c1_g1: BAF91714.1 chemosensory protein [Papilio xuthus]
TRINITY_DN82397_c0_g1	-4.57492	5.03398e-06	0	0	0	0	0	0	0	0	0	0	0	0	0.24	0.44	0.14	0.38	0.63	0.9	0.19	0.44	0.14	0.71	0.35	0.22	TRINITY_DN82397_c0_g1: NP_009938.2 phosphoglycerate kinase [Saccharomyces cerevisiae S288C]
TRINITY_DN65990_c0_g1	-4.57478	2.4285e-05	0	0	0	0	0	0	0	0	0	0	0	0	0.43	0.29	0.2	0.31	0.54	0.13	0.36	0.47	0.34	0.76	0.53	0.37	TRINITY_DN65990_c0_g1: KAA8570791.1 hypothetical protein EYC84_000183 [Monilinia fructicola]
TRINITY_DN39709_c0_g1	-4.56985	3.86512e-06	0	0	0	0	0	0	0	0	0	0	0	0	0.35	0.34	0.42	0.47	0.47	0.5	0.51	0.48	0.17	0.93	0.56	0.33
TRINITY_DN66066_c0_g1	-4.5639	1.60321e-06	0	0	0	0	0	0	0	0	0	0	0	0	0.21	0.28	0.18	0.28	0.43	0.42	0.3	0.32	0.1	0.3	0.29	0.36	TRINITY_DN66066_c0_g1: NP_015019.1 aldehyde dehydrogenase (NADP(+)) ALD4 [Saccharomyces cerevisiae S288C]
TRINITY_DN98821_c0_g1	-4.56303	7.68351e-06	0	0	0	0	0	0	0	0	0	0	0	0	0.41	0.55	0.16	0.57	0.43	0.69	0.95	0.57	0.47	1.18	1.18	0.58	TRINITY_DN98821_c0_g1: NP_001258206.1 telethonin [Rattus norvegicus]
TRINITY_DN55471_c2_g1	-4.55964	0.00374272	0	4.23	4.18	0	0	0	0	0	0	0	0	0	46.91	25.37	69.9	66.98	1.79	122.96	56.7	0	0	0	32.82	272.85	TRINITY_DN55471_c2_g1: AHH92930.1 cytochrome P450 CYP6AB35, partial [Lymantria dispar]
TRINITY_DN46838_c0_g1	-4.5553	0.00337979	0	0	0.16	0	0.11	0	0	0	0.12	0	0	0.12	0.74	0.23	0.88	0.67	0	0.11	0.1	0.96	0.58	0	2.24	1.41
TRINITY_DN65228_c0_g1	-4.55451	3.8199e-05	0	0	0	0	0	0	0	0	0	0	0	0	0.89	1	1.42	0.89	1.09	0.3	2.22	1.59	0.84	2.43	0.9	0.61	TRINITY_DN65228_c0_g1: NP_010990.1 Rgi1p [Saccharomyces cerevisiae S288C]
TRINITY_DN103484_c0_g1	-4.55302	0.000124292	0	0	0	0	0	0	0	0	0	0	0	0	0.39	0.44	0.33	0.19	0.29	0.77	0.15	0.66	0.56	0.54	0.61	0.24	TRINITY_DN103484_c0_g1: NP_011798.1 glucan 1,3-beta-glucosidase [Saccharomyces cerevisiae S288C]
TRINITY_DN1386_c0_g1	-4.55143	1.55415e-05	0	0	0	0	0	0	0	0	0	0	0	0	0.35	0.59	0.63	0.62	0.64	0.53	0.73	0.84	0.69	1.77	1.07	0.56	TRINITY_DN1386_c0_g1: NP_059024.1 phosphoglycerate mutase 2 [Rattus norvegicus]
TRINITY_DN57984_c1_g3	-4.54919	0.00110372	0	0	0	0	0	0	0	0	0	0	0	0	3.88	1.31	4.25	0.6	0	1.47	3.34	1.15	2.74	2.26	4.7	1.86
TRINITY_DN58264_c1_g4	-4.54614	0.000122979	0	0	0	0	0	0	0	0	0	0	0	0	0.58	1.51	0.17	0.06	0.3	0.64	0.36	0.18	0.39	0.32	0.42	0.16	TRINITY_DN58264_c1_g4: CAG5003198.1 unnamed protein product [Parnassius apollo]
TRINITY_DN45638_c0_g1	-4.54604	0.0424067	0	0	0	0	0	0	0	0.22	0	0	0	0	2.42	3.64	4.43	1.19	1.35	3.43	2.13	0	0	0	0	0
TRINITY_DN97960_c0_g1	-4.54601	0.00124178	0	0	0	0	0	0	0	0	0.07	0	0	0	0.64	0.91	0.59	0.17	0.04	0.04	0.16	0.38	0.12	0.23	0.09	0.23
TRINITY_DN100541_c0_g1	-4.53702	6.85934e-05	0	0	0	0	0	0	0	0	0	0	0	0	0.34	0.13	0.51	0.28	0.25	0.48	0.35	0.46	0.27	0.73	0.24	0.31	TRINITY_DN100541_c0_g1: AJR83119.1 Pil1p [Saccharomyces cerevisiae YJM470]
TRINITY_DN92447_c0_g1	-4.53356	1.47642e-05	0	0	0	0	0	0	0	0	0	0	0	0	0.18	0.36	0.25	0.17	0.31	0.18	0.19	0.29	0.27	0.23	0.29	0.29	TRINITY_DN92447_c0_g1: EWG84928.1 Pck1p [Saccharomyces cerevisiae R008]
TRINITY_DN65795_c0_g1	-4.5325	0.00198241	0	0	0	0	0	0	0	0	0	0	0	0	21.33	5.76	8.51	30.62	19.63	11.1	0	7.52	17.74	0	7.96	26.79	TRINITY_DN65795_c0_g1: CAB3237278.1 unnamed protein product [Arctia plantaginis]
TRINITY_DN55167_c0_g1	-4.53111	1.70814e-05	0	0	0	0	0	0	0	0	0	0	0	0	1.04	1.05	0.62	0.78	0.82	0.13	0.48	0.62	0.29	1.48	0.63	0.54	TRINITY_DN55167_c0_g1: GER43577.1 early light-induced protein [Striga asiatica]
TRINITY_DN56248_c1_g3	-4.52174	1.90965e-07	0.09	0.49	0.28	0.08	0.04	0.12	0.03	0.23	0.43	0.03	0.24	0.32	5.92	1.56	11.08	4.89	0.83	1.4	2.55	0.55	7.07	3.75	1.32	2.44	TRINITY_DN56248_c1_g3: ABS59653.1 prophenoloxidase [Spodoptera exigua]
TRINITY_DN1600_c0_g1	-4.51305	3.46297e-05	0	0.26	0	0	0	0	0	0	0	0	0	0	1.12	2.18	0.89	0.74	0.39	1	0.46	2.23	0.28	0.91	0.61	1.29
TRINITY_DN22733_c1_g1	-4.50798	0.00112653	0	0	0	0	0	0.19	0	0	0	0	0	0.13	0	1.24	0.65	0.86	1.07	1.81	0	1.32	0.84	0	2	1.47	TRINITY_DN22733_c1_g1: XP_022829304.1 nose resistant to fluoxetine protein 6 [Spodoptera litura]
TRINITY_DN65176_c0_g1	-4.50418	0.0013227	0	0	0	0	0	0	0	0	0	0	0	0	0.52	0.23	0.31	0.26	0.23	0.04	0.32	0.26	0.64	0.19	0	0.33	TRINITY_DN65176_c0_g1: WP_010408743.1 MULTISPECIES: IS110 family transposase [Bacteria]
TRINITY_DN59750_c1_g1	-4.50261	0.0245197	0	0	0	0	0	0	0	0	0	0	0	0	1.11	1.07	0	0.84	0.33	1.67	1.02	0.76	0	0	0.48	0
TRINITY_DN31281_c0_g1	-4.49859	0.000558504	0	2.08	0	0	0	0	0	0	0	0	0	0	13.26	2.52	2.77	0.86	1.06	1.74	0.94	3.61	0	1.93	0.88	1.48
TRINITY_DN81626_c0_g1	-4.49415	9.45594e-06	0	0	0	0	0	0	0	0	0	0	0	0	0.19	0.33	0.1	0.16	0.31	0.22	0.2	0.26	0.22	0.64	0.24	0.18	TRINITY_DN81626_c0_g1: AJV54597.1 Hsp104p [Saccharomyces cerevisiae YJM1338]
TRINITY_DN57352_c2_g2	-4.4934	2.3837e-06	0	0.04	0.05	0.05	0	0	0	0.06	0	0.12	0.07	0	2.41	1.86	1.34	3.62	0.26	1.74	1.43	0.6	0	4.87	6.29	6.27	TRINITY_DN57352_c2_g2: RVE42602.1 hypothetical protein evm_012743 [Chilo suppressalis]
TRINITY_DN58755_c3_g4	-4.49257	0.000438746	0	0	0	0	0	0	0	0	0	0	0	0	0.21	1.4	0.5	3.26	1.1	0.63	1.57	0.99	0.23	1.45	10.54	3.76
TRINITY_DN58867_c4_g2	-4.48858	2.21465e-11	0.08	0.15	0.11	0.3	0.24	0.18	0.07	0.06	0.12	0.16	0.19	0.1	0.56	0.62	19.38	8.05	3.36	16.68	4.02	6.05	0.2	18.07	3.98	0.57	TRINITY_DN58867_c4_g2: KAG6461494.1 hypothetical protein O3G_MSEX012673 [Manduca sexta]
TRINITY_DN31331_c0_g1	-4.48719	0.00365308	0	0	0	0	0	0	0	0	0	0	0	0	1.01	2.48	0.44	0.22	0.19	0.09	0.09	1.1	0.73	0.29	0	1.26
TRINITY_DN58514_c0_g1	-4.48035	2.14221e-06	0.82	9.69	2.48	0.57	0	0.21	0.91	1.33	2.89	1.27	0.65	0.33	37.18	24.98	34.2	20.04	5.96	29.36	6.03	86.22	63.7	16.7	9.2	6.61	TRINITY_DN58514_c0_g1: CAB3226000.1 unnamed protein product [Arctia plantaginis]
TRINITY_DN57801_c5_g1	-4.47868	8.0029e-06	0.11	0	0	0	0.06	0	0	0	0	0	1.59	0	0.77	1	0.17	0.28	0.55	0.47	0.35	1.24	0.94	0.42	0.62	0.64	TRINITY_DN57801_c5_g1: CAB3222463.1 unnamed protein product [Arctia plantaginis]
TRINITY_DN57806_c3_g1	-4.47003	1.1117e-08	0.09	0.08	0.03	0	0.13	0.05	0	0	0	0.22	0	0.05	0.5	0.91	0.19	1.69	3.15	0.68	1.26	0.3	0.54	1.98	2.46	4.3	TRINITY_DN57806_c3_g1: KAG5880778.1 hypothetical protein JTB14_015287 [Gonioctena quinquepunctata]
TRINITY_DN57272_c2_g1	-4.46867	0.0205985	0	0	0	0	0	0	0	0	0	0	0	0	38.78	0	0	0	22.56	27.35	0	0	40.77	0	8.37	29.43
TRINITY_DN45473_c0_g3	-4.46846	0.000178594	0	0	0	0	0	0	0	0	0	0	0	0	1.32	0.71	1.1	1.26	0.55	0.53	0.86	0.16	1.19	3	1.76	0.82	TRINITY_DN45473_c0_g3: YP_007625071.1 cytochrome c oxidase subunit II [Capra nubiana]
TRINITY_DN36188_c1_g1	-4.46685	0.00125295	0	0	0	0	0	0	0	0	0	0	0	0	0.44	4.75	0	2.19	0.96	4.89	1.29	0.52	0	2.89	4.26	2.55
TRINITY_DN102044_c0_g1	-4.46544	8.07554e-05	0	0	0	0	0	0	0	0.55	0	0	0	0	2.04	2.5	0.67	1.57	0.98	2.05	1.92	1.1	2.29	0.56	1.57	1.32
TRINITY_DN82183_c0_g1	-4.44937	4.91293e-05	0	0	0	0	0	0	0	0	0	0	0	0	0.22	0.19	0.3	0.23	0.11	0.14	0.33	0.17	0.1	0.37	0.27	0.18	TRINITY_DN82183_c0_g1: NP_001099618.1 myotilin [Rattus norvegicus]
TRINITY_DN100051_c0_g1	-4.44225	7.17919e-05	0	0	0	0	0	0	0	0	0	0	0	0	0.24	0.52	0.17	0.23	0.4	0.14	0.4	0.57	0.27	0.84	0.29	0.46	TRINITY_DN100051_c0_g1: NP_001352011.1 carbonic anhydrase 1 [Cicer arietinum]
TRINITY_DN81456_c0_g1	-4.4362	5.70993e-05	0	0	0	0	0	0	0	0	0	0	0	0	0.57	0.19	0.21	0.29	0.22	0.32	0.16	0.25	0.16	0.31	0.39	0.15	TRINITY_DN81456_c0_g1: NP_014873.3 transcriptional modulator [Saccharomyces cerevisiae S288C]
TRINITY_DN59025_c4_g3	-4.43003	8.61616e-05	0	0	0	0	0	0	0	0	0	0	0	0	1.14	8.48	0.72	0.72	1.26	4.63	6.23	1.35	1.3	5.78	4.16	5.97
TRINITY_DN31948_c0_g1	-4.42866	4.12092e-06	0	0	0	0	0	0	0	0	0	0	0	0	1.13	3.96	2.19	3.56	3.61	1.59	3	4.3	3.04	3.81	1.91	3.4	TRINITY_DN31948_c0_g1: EDL92811.1 rCG51321, isoform CRA_b [Rattus norvegicus]
TRINITY_DN2236_c0_g1	-4.42702	0.000484109	0	0	0	0	0	0	0	0	0	0	0	0	0.35	0.33	0.35	0.35	0.15	0.7	0.68	0.24	0.06	0.76	0.24	0
TRINITY_DN51050_c0_g1	-4.42319	1.44095e-06	0.04	1.03	1.02	0.22	0	0.1	0.03	0.03	0.07	0.13	0.09	0	6.8	10.76	2.51	4.98	1.03	9.94	1.71	14.17	2.86	3.88	2.44	2.06	TRINITY_DN51050_c0_g1: CAB3257707.1 unnamed protein product [Arctia plantaginis]
TRINITY_DN58910_c5_g2	-4.42141	0.0113366	0	0	0	0	0	0	0	0	0	0	0	0	32.87	0.72	2.87	0.08	0.63	0.54	0.25	0	0	2.9	0	1.51
TRINITY_DN45365_c0_g1	-4.42023	0.0178037	0	0	0	0	0	0	0	0	0	0	0	0	2.39	1.93	1.53	0.38	0.17	0.48	0	0	1.25	0.97	0	0.65
TRINITY_DN85212_c0_g1	-4.41828	0.000170691	0	0	0	0	0	0	0	0	0	0	0	0	0.86	0.87	0.89	0.13	0.45	0.65	0.8	1.02	0.85	1.24	1.05	0.78	TRINITY_DN85212_c0_g1: PQE13586.1 hypothetical protein CJF31_00005007 [Rutstroemia sp. NJR-2017a BVV2]
TRINITY_DN54499_c8_g1	-4.41458	4.79362e-05	0	0	0	0	0	0	0	0	0	0	0	0	0.37	1.91	0.09	0.53	0.47	0.82	0.89	0.27	0.25	0.72	0.37	0.71
TRINITY_DN33316_c0_g1	-4.41263	0.00066958	0	0	0	0	0	0	0	0	0	0	0	0	1.46	2.47	0.45	4.51	0.4	2.21	4.61	1.74	3.71	9.42	3.98	1.07	TRINITY_DN33316_c0_g1: NP_059095.1 fatty acid-binding protein, liver [Mus musculus]
TRINITY_DN52562_c0_g1	-4.41151	4.4696e-05	0	0	0	0	0	0	0	0	0	0	0	0	0.29	0.39	0.46	0.69	0.3	0.39	0.99	0.58	0.66	0.82	0.59	0.2	TRINITY_DN52562_c0_g1: NBH76476.1 hypothetical protein [Rodentibacter pneumotropicus]
TRINITY_DN23470_c0_g1	-4.40943	0.0235679	0	0	0	0	0	0.44	0	0	0	0	0	0	0.08	2.63	0.16	2.94	2.15	0.9	0.56	0	0.09	5.61	0.03	0.03	TRINITY_DN23470_c0_g1: KPJ12242.1 Myrosinase 1 [Papilio machaon]
TRINITY_DN83377_c0_g1	-4.40354	2.21664e-05	0	0	0	0	0	0	0	0	0	0	0	0	1.02	0.86	1.07	1.07	0.8	1.02	0.95	0.91	0.43	1.85	1.55	1.06	TRINITY_DN83377_c0_g1: EEK41882.1 hypothetical protein bcere0001_52580 [Bacillus cereus m1293]
TRINITY_DN58755_c0_g1	-4.40028	5.47754e-05	2.8	0	0	0	0	0	0	0	0	4.26	0	0	0	33.62	9.04	62.06	52.12	51.87	47.23	5.32	2.7	79.6	87.46	89.24
TRINITY_DN101002_c0_g1	-4.40018	7.28194e-05	0.06	0	0	0.21	0.19	0	0.25	0.18	0.21	0.25	0.28	0.11	0.31	0.63	0.31	0.49	0.37	0.21	0.33	0.37	0.18	1.4	0.38	0.11	TRINITY_DN101002_c0_g1: AKS28094.1 NADH dehydrogenase subunit 5 [Capra hircus]
TRINITY_DN67231_c0_g1	-4.39709	6.93325e-05	0	0	0	0	0	0	0	0	0	0	0	0	0.24	0.57	0.5	0.71	0.25	1.09	0.55	0.5	0.27	0.39	0.3	0.32	TRINITY_DN67231_c0_g1: 3CQ0_A Crystal Structure of TAL2_YEAST [Saccharomyces cerevisiae]
TRINITY_DN17363_c0_g1	-4.39587	0.000583312	0	0.22	0.28	0	0	0	0	0	0	0	0	0	1.4	2.83	2.27	1.7	0.75	6.33	1.33	0.55	0.79	0.23	1.13	3.27
TRINITY_DN41452_c0_g1	-4.39332	1.55873e-05	0.61	0.44	0.37	0.36	0.96	0.53	0	0.22	0.26	0.62	0.46	0.27	1.14	0.58	0.69	1.03	1.66	1.58	0.8	0.68	0.81	1.18	1.22	0.88	TRINITY_DN41452_c0_g1: XP_021520613.1 LOW QUALITY PROTEIN: heat shock protein HSP 90-beta-like [Aotus nancymaae]
TRINITY_DN28219_c0_g1	-4.39217	0.0449493	0	0	0	0	0	0	0	0	0	0.05	0	0	0.46	0.53	0	0	0.2	0.16	0.06	0.63	0.41	0	0.36	0	TRINITY_DN28219_c0_g1: AAC72921.1 putative endonuclease/reverse transcriptase [Lymantria dispar]
TRINITY_DN91096_c0_g1	-4.38892	0.00280817	0	0	0	0	0	0	0	0	0	0	0	0	1.56	8.43	0	3.97	7.83	3.18	3.14	0	0	6.29	3.8	6.55
TRINITY_DN40924_c0_g1	-4.38851	3.76582e-11	0	0	0	0.12	0	0.17	0	0.25	0	0	0.05	0	1.09	1.51	1.71	1.47	1.53	1.49	1.38	2.38	1.62	3.55	3.59	1.58	TRINITY_DN40924_c0_g1: XP_028637770.1 peripheral myelin protein 22 [Grammomys surdaster]
TRINITY_DN34687_c0_g1	-4.38814	0.0253675	0	0	0	0	0	0	0	0	0	0	0	0	0.35	0.38	0.42	0	0.07	0.85	0.32	0	1.44	0.6	0	0.07	TRINITY_DN34687_c0_g1: XP_044055531.1 fetuin-B-like [Siniperca chuatsi]
TRINITY_DN59588_c2_g1	-4.38222	0.00131743	0	0	0	0	0	0	0	0	0	0	0	1.74	0	5.69	0	2.27	7.96	15.26	4.78	5.7	2.05	3.3	6.58	10.83
TRINITY_DN51946_c0_g1	-4.38099	0.000140699	0	0	0	0	0	0	0	0	0	0	0	0	1.33	0.6	0.81	1.88	0.71	0.67	1.68	1.58	0.75	0.88	1.61	0.44	TRINITY_DN51946_c0_g1: GFQ00311.1 photosystem ii 10 kDa polypeptide chloroplastic [Phtheirospermum japonicum]
TRINITY_DN65444_c0_g1	-4.38073	8.93832e-05	0	0	0	0	0	0	0	0	0	0	0	0	0.33	0.44	0.26	0.32	0.51	0.33	0.6	0.39	0.19	0.36	0.61	0.24	TRINITY_DN65444_c0_g1: NP_014205.1 uncharacterized protein YNL194C [Saccharomyces cerevisiae S288C]
TRINITY_DN22790_c0_g1	-4.38036	0.000101971	0	0	0	0	0	0	0	0	0	0	0	0	0.15	0.16	0.09	0.41	0.2	0.19	0.32	0.46	0.31	0.42	0.52	0.37
TRINITY_DN36641_c0_g1	-4.37658	0.000224027	0	0	0	0	0	0	0.68	0	0.89	0	2.24	0	5.95	3.21	3.01	2.99	2.63	3.02	3.55	2.12	5.41	5.45	9.4	4.51	TRINITY_DN36641_c0_g1: EDL84838.1 ribosomal protein L41, isoform CRA_a [Rattus norvegicus]
TRINITY_DN66950_c0_g1	-4.3762	7.33873e-05	0	0	0	0	0	0	0	0	0	0	0	0	0.17	0.46	0.3	0.25	0.22	0.82	0.24	0.36	0.29	0.51	0.32	0.19	TRINITY_DN66950_c0_g1: AJU96819.1 Rtn2p [Saccharomyces cerevisiae YJM1356]
TRINITY_DN51335_c9_g4	-4.37507	0.0169015	0	0.91	0.19	0	0	0	0	0	0	0	0.24	0	5.32	0	2.84	6.91	0.62	5.64	1.66	0.18	0.67	4.25	0.36	0.91	TRINITY_DN51335_c9_g4: CAB3246365.1 unnamed protein product [Arctia plantaginis]
TRINITY_DN39081_c0_g1	-4.37419	0.0349281	0	0	0	0	0	0	0	0	0	0	0	0	5.99	0	2.46	0	0	0	0.64	0	0	1.6	0	0.33
TRINITY_DN75820_c0_g1	-4.3725	0.0497493	0	0	0	0	0	0.26	0	0	0	0	0	0	0	1.06	0	0.77	5.11	0	0	0	0.15	0.07	0	8.97
TRINITY_DN66239_c0_g1	-4.37206	2.66631e-05	0	0	0	0	0	0	0	0	0	0	0	0	0.35	0.2	0.23	0.47	0.36	0.7	0.27	0.42	0.39	0.49	0.43	0.48	TRINITY_DN66239_c0_g1: NP_001018030.1 L-serine/L-threonine ammonia-lyase CHA1 [Saccharomyces cerevisiae S288C]
TRINITY_DN58366_c8_g1	-4.36945	0.0471839	0	0.08	0.03	0	0	0	0.68	17.4	4.58	5.21	0.2	0.7	804.76	1.56	100.36	0.03	0.15	0.39	2.36	0.26	5.05	1.28	0.05	12.53	TRINITY_DN58366_c8_g1: CAB3225868.1 unnamed protein product [Arctia plantaginis]
TRINITY_DN58762_c3_g2	-4.36666	0.000242723	0	0	0.24	0	0.31	0	0.26	0	0	0.27	0.59	0	0.77	0	1.39	5.8	0.2	2.51	1.63	2.29	4.11	1.93	1.16	2.92	TRINITY_DN58762_c3_g2: XP_026729113.1 lactosylceramide 4-alpha-galactosyltransferase-like [Trichoplusia ni]
TRINITY_DN22885_c0_g1	-4.3643	0.00130064	0.04	0.04	0.26	0	0.07	0	0.35	0.13	0	0.06	0	0	2.01	0	6.37	2.95	1.37	0	4.84	0.04	2.05	2.01	3.54	4.06
TRINITY_DN33108_c0_g1	-4.36267	0.000667199	0	0	0	0	0	0	0	0	0	0	0	0	1.57	0.81	0.58	0.29	0.25	2.67	0.9	0.58	0.55	0.63	0.29	0.13
TRINITY_DN76090_c0_g1	-4.36219	0.0029319	0	0	0	0	0	0	0	0	0	0	0	0	0.39	0.52	0.57	1.14	0.2	0.97	0.09	1.15	0.22	0	3.3	1.12
TRINITY_DN55142_c1_g1	-4.36094	0.00381562	0.1	1.01	0.11	0.11	0	0	0	0	0.49	0.38	0	0.33	32.24	1.78	16.08	0	0.26	0.66	0.76	0.2	0.09	6.59	1.72	7.86	TRINITY_DN55142_c1_g1: AAN15786.1 peptidoglycan recognition-like protein B, partial [Galleria mellonella]
TRINITY_DN90834_c0_g1	-4.35856	0.000109077	0	0	0	0	0	0	0	0	0	0	0	0	0.34	1.37	0.82	1.43	1.08	1.19	1.44	1.21	1.53	0.86	2.26	1.56	TRINITY_DN90834_c0_g1: 4H86_A Crystal structure of Ahp1 from Saccharomyces cerevisiae in reduced form [Saccharomyces cerevisiae S288C]
TRINITY_DN57047_c1_g1	-4.35191	0.000297175	0	0	0	0	0	0	0	0	0	0	0	0	0.7	1.07	0.48	0.59	0.31	0.4	1.29	0.6	0.9	1.16	0.73	0.1
TRINITY_DN48178_c2_g1	-4.34701	0.00452077	0	0	0.59	0	0	4.42	0.65	0.71	0	0	0.72	0.84	1.14	7.71	16.56	1.43	1.89	17.38	1.7	1.35	4.54	3.15	3.47	23.89	TRINITY_DN48178_c2_g1: WP_198015002.1 hypothetical protein, partial [Mastigocladopsis repens]
TRINITY_DN53889_c0_g1	-4.34635	0.0196363	0	0	0	0	0	0	0	0	0	0	0	0	0.18	0.53	0.36	0	0.03	0.88	0.53	0	4.78	0.5	0.15	0.17	TRINITY_DN53889_c0_g1: XP_044045883.1 LOW QUALITY PROTEIN: complement C3-like [Siniperca chuatsi]
TRINITY_DN33708_c0_g1	-4.34025	0.00195222	0.1	0.44	0	0	0	0	0	0.07	0.09	0.2	0	0	0.54	7.34	0.15	4.3	4.86	0.42	2.78	1.05	0.24	6.37	0	0.04	TRINITY_DN33708_c0_g1: CAB3258653.1 unnamed protein product [Arctia plantaginis]
TRINITY_DN31636_c0_g1	-4.3377	0.0218502	0	0.03	0	0	0	0	0.04	0	0	0	0	0	0.24	0.93	0.28	0.03	0	0.61	0.49	0	0.03	0.06	0	0.99	TRINITY_DN31636_c0_g1: XP_021192964.1 tachykinin-like peptides receptor 86C [Helicoverpa armigera]
TRINITY_DN51485_c0_g1	-4.33426	0.000137137	0	0	0	0	0	0	0	0	0	0	0	0	0.34	0.23	0.51	0.51	0.27	0.6	0.48	0.1	0.29	0.82	0.42	0.45	TRINITY_DN51485_c0_g1: GFP84324.1 photosystem ii 22 kDa protein chloroplastic [Phtheirospermum japonicum]
TRINITY_DN66478_c0_g1	-4.33274	0.000504359	0	0	0	0	0	0	0	0	0	0	0	0	0.25	0.2	0.48	0.47	0.05	0.3	0.28	0.24	0.46	0.27	0.68	0.16	TRINITY_DN66478_c0_g1: NP_009707.3 D-arabinose 1-dehydrogenase (NAD(P)(+)) ARA1 [Saccharomyces cerevisiae S288C]
TRINITY_DN81442_c0_g1	-4.33142	0.000315134	0	0	0	0	0	0	0	0	0	0	0	0	0.26	0.14	0.49	0.37	0.43	0.26	0.48	0.31	0.41	0.9	0.32	0.17	TRINITY_DN81442_c0_g1: NP_001624.1 protein AMBP preproprotein [Homo sapiens]
TRINITY_DN54766_c0_g1	-4.3314	0.000112918	0	0	0	0	0	0	0	0	0	0.11	0	0	0.46	1.88	0.24	0.47	0.51	0	0.15	0.68	0.15	0.26	0.49	0.79	TRINITY_DN54766_c0_g1: XP_039285363.1 uncharacterized protein LOC120351585 [Nilaparvata lugens]
TRINITY_DN16642_c0_g1	-4.33053	0.000177563	0	0	0	0	0	0	0	0	0	0	0	0	0.32	0.27	0.28	0.19	0.16	0.16	0.29	0.14	0.31	0.61	0.39	0.21	TRINITY_DN16642_c0_g1: KAF7468017.1 creatine kinase S-type mitochondrial [Marmota monax]
TRINITY_DN52293_c1_g1	-4.33034	0.000100135	0	0	0	0	0	0	0	0	0	0	0	0	0.25	0.33	0.15	0.22	0.32	0.12	0.34	0.22	0.21	0.73	1.06	0.33	TRINITY_DN52293_c1_g1: GFP95578.1 chlorophyll a-b binding protein 7 chloroplastic [Phtheirospermum japonicum]
TRINITY_DN31300_c0_g1	-4.32607	0.0126219	0	0	0	0	0	0	0	0	0	0	0	0	0.66	1.41	1.41	0	1.1	1.05	1.35	0	28.53	2.58	0.8	0.54	TRINITY_DN31300_c0_g1: XP_044063235.1 apolipoprotein C-I [Siniperca chuatsi]
TRINITY_DN93925_c0_g1	-4.31881	0.000110114	0	0	0	0	0	0	0	0	0	0	0	0	3.63	3.92	7.4	5.52	6.46	4.43	5.1	3.44	4.97	6.54	2.65	6.81	TRINITY_DN93925_c0_g1: EGW00057.1 Metallothionein-3 [Cricetulus griseus]
TRINITY_DN30472_c0_g1	-4.3135	0.00317342	0	0	0	0	0	0	0	0	0	0	0	0	1.08	0.48	0	0.65	3.24	2.35	0	0	0	0.91	0	0.18	TRINITY_DN30472_c0_g1: AAO72078.1 reverse transcriptase/integrase [Lymantria dispar]
TRINITY_DN71163_c0_g1	-4.31348	0.00147924	0	0	0	0	0	0	0	0	0	0	0	0	3.11	2.1	0	1.92	2.53	2.75	2.65	3.7	3.51	2.22	1.41	1.51	TRINITY_DN71163_c0_g1: NP_014928.1 thiosulfate sulfurtransferase RDL1 [Saccharomyces cerevisiae S288C]
TRINITY_DN36175_c0_g1	-4.31156	1.52702e-05	0	0.06	0	0	0	0	0	0	0.23	0	0.2	0	0.68	2.21	0.13	2	0.76	2.44	0.62	0.68	1.35	1.6	1.18	1.09	TRINITY_DN36175_c0_g1: KAF9812649.1 hypothetical protein SFRURICE_018079 [Spodoptera frugiperda]
TRINITY_DN30687_c0_g1	-4.30809	0.000291027	0	0	0	0	0	0	2.31	0	0	0	0	0	7.67	10.35	34.19	26.75	5.9	45.37	5.35	3	9.19	19.2	25.6	43.5
TRINITY_DN53274_c2_g1	-4.30711	0.00827783	0	0.03	0	0.07	0	0	0.12	0	0	0	0.05	0	1.28	0.66	1.57	0.14	0.05	0.47	0.14	0	0.53	0.03	0.03	0.08
TRINITY_DN6155_c0_g1	-4.30375	0.000974614	0	0	0	0	0	0	0.12	0	0	0	0	0	0.4	0.11	0.57	0.38	0.5	0.4	0.3	0.48	1.09	2.22	0.49	0.51	TRINITY_DN6155_c0_g1: NP_001334418.1 microsomal glutathione S-transferase 1 isoform 2 [Mus musculus]
TRINITY_DN32613_c0_g1	-4.30052	0.0265163	0	0	0.07	0	0	0	0	0	0.1	0.08	0	0	0.25	2.64	0.06	0.3	0.05	1.01	1.34	0	0.06	3.28	0	0
TRINITY_DN54188_c1_g1	-4.2982	0.0244249	0	0	0	0	0	0	0	0	0	0	0	0	1.95	0.6	0.74	0	0.09	0.27	0.08	1.49	0	0	0.11	0
TRINITY_DN17704_c0_g1	-4.29596	0.0230497	0	0	0	0	0	0	0	0	0	0	0	0	0.87	1.76	1.32	0.26	0.46	0.44	0	0	1.71	0.87	0.26	0
TRINITY_DN84092_c0_g1	-4.29519	0.00059377	0	0	0	0	0	0	0	0	0	0	0	0	0.57	0.51	0.45	0.45	0.2	0.19	0.29	0.38	0.65	0.34	0.62	0.2	TRINITY_DN84092_c0_g1: KOH49571.1 MCR1p Mitochondrial NADH-cytochrome b5 reductase [Saccharomyces boulardii (nom. inval.)]
TRINITY_DN52138_c3_g1	-4.29346	1.9392e-09	0	0	1.11	0.27	0	0	0	0	1.2	0	0	0.4	2.09	2.5	2.82	1.69	1.98	1.87	1.54	2.76	1.04	1.15	1.12	2.09	TRINITY_DN52138_c3_g1: WP_138142583.1 hypothetical protein [Acinetobacter baumannii]
TRINITY_DN56987_c1_g1	-4.29201	0.0109461	0.09	0	0	0	0	0	0	0	0	0	0	0	2.6	1.86	2.27	0	0.08	1.54	0	0.09	1.04	0	0.66	1.38
TRINITY_DN54816_c2_g1	-4.29062	2.12779e-06	4.4	13.25	11.72	1.13	4.06	0.57	0	0.94	3.38	0	0.48	1.68	248.63	117.05	543.25	82.47	29.63	59.49	51.05	65.2	122.31	28.62	18.07	73.06
TRINITY_DN50289_c3_g1	-4.28512	6.62204e-05	0	0	0	0	0	0	0	0	0	0	0	0	0.28	0.44	0.17	0.28	0.15	0.38	0.43	0.56	0.27	0.56	0.35	0.25	TRINITY_DN50289_c3_g1: XP_008254708.2 PREDICTED: LOW QUALITY PROTEIN: keratin, type II cytoskeletal 7 [Oryctolagus cuniculus]
TRINITY_DN55328_c10_g1	-4.27427	3.54736e-10	0.64	0.32	1.6	5.81	0	0	1.33	0	0	3.14	0	0	27.18	66.06	13.69	35.24	50.66	120.76	29.44	4.25	4.83	40	61.01	90.13
TRINITY_DN24590_c0_g1	-4.2663	0.00048469	0	0	0	0	0	0	0	0	0	0	0	0	2.26	0	0	2.96	0	2.36	4.72	0	0	0	2.82	2.03
TRINITY_DN44943_c0_g1	-4.26241	0.0497309	0	0	0	0	0	0	0	0	0	0	0	0	1.13	0.51	0.23	0	0.2	0	0.53	7.42	1.7	0	1.83	1.53
TRINITY_DN91163_c0_g1	-4.26182	0.00236489	0	1.56	0.71	0	0	0	0	0	0	0	0	0	3.41	1.1	2.13	27.08	3.73	15.63	3.44	0.16	4.46	0.14	4.31	16.63	TRINITY_DN91163_c0_g1: PCG71262.1 hypothetical protein B5V51_2055 [Heliothis virescens]
TRINITY_DN55773_c4_g1	-4.26058	0.00287723	0	0	8.13	0	0	0	0	0	0	0	0	0	0	14.2	0	13.96	37.19	34	11.09	0	0	17.84	42.03	59.36
TRINITY_DN58098_c0_g1	-4.25615	0.000129184	0.03	0.06	0	0.14	0	0	0	0	0	0	0	0	0.02	1.39	0.06	0.48	1.26	1.15	0.37	0.35	0.08	1.06	0.59	0.97	TRINITY_DN58098_c0_g1: CAH0547526.1 unnamed protein product [Brassicogethes aeneus]
TRINITY_DN100024_c0_g1	-4.25019	0.000144075	0	0	0	0	0	0	0	0	0	0	0	0	1.22	2.87	2.24	2.24	1.31	1.23	2.05	1.45	2.05	3.25	3.31	1.5	TRINITY_DN100024_c0_g1: TGO55315.1 hypothetical protein BOTNAR_0247g00070 [Botryotinia narcissicola]
TRINITY_DN60146_c0_g1	-4.24906	0.00150849	0	0	0	0	0	0	0	0	0	0	0	0	0.28	0.27	0.23	0.33	0	0.2	0.44	0.29	0.18	0.65	0.44	0.09	TRINITY_DN60146_c0_g1: NP_015171.1 proteinase A [Saccharomyces cerevisiae S288C]
TRINITY_DN83189_c0_g1	-4.24726	0.000536424	0	0	0	0	0	0	0	0	0	0	0	0	2.15	0	0.88	2.64	1.16	4.33	3.12	2.12	2.42	3.08	4.76	3.49	TRINITY_DN83189_c0_g1: XP_012841857.1 PREDICTED: photosystem II 10 kDa polypeptide, chloroplastic [Erythranthe guttata]
TRINITY_DN90663_c0_g1	-4.24436	0.000179565	0	0	0	0	0	0	0	0	0	0	0	0	0.34	0.33	0.29	0.41	0.2	0.4	0.14	0.41	0.11	0.59	0.3	0.11
TRINITY_DN46422_c0_g1	-4.24139	1.60583e-05	0	0.18	0.06	0.11	0	0	0	0	0.08	0	0	0.08	0.31	0.78	0.37	0.82	0.72	0.23	0.53	0.7	0.4	1.15	0.57	0.63	TRINITY_DN46422_c0_g1: AAH87656.1 Ckb protein, partial [Rattus norvegicus]
TRINITY_DN90296_c0_g1	-4.24134	0.000575675	0	0	0	0	0	0	0	0	0	0	0	0	0.31	0.14	0.48	0.42	0.21	0.15	0.52	0.43	0.23	0.44	0.25	0.44	TRINITY_DN90296_c0_g1: PQE15426.1 FAD dependent oxidoreductase protein [Rutstroemia sp. NJR-2017a BVV2]
TRINITY_DN82456_c0_g1	-4.2378	0.0113897	0	0	0	0	0	0	0	0	0	0	0	0	1.17	1.09	0.86	0.53	0.19	1.09	0.42	0	0.1	0.29	0.44	0
TRINITY_DN42904_c0_g1	-4.23762	0.000112527	0	0	0	0	0	0	0.06	0	0.08	0	0	0	0.27	0.41	0.05	0.72	0.56	0.42	0.25	0.41	0	0.76	0.14	0.46	TRINITY_DN42904_c0_g1: CAB3243872.1 unnamed protein product [Arctia plantaginis]
TRINITY_DN26513_c0_g2	-4.23619	0.0490743	0	0	0	0	0	0	0	0	0	0	0	0	21.7	0	4.19	0.35	0.31	0.29	0	0.68	1.6	3.62	0.69	2.54
TRINITY_DN55684_c0_g1	-4.23004	0.0124364	0	0.04	0	0	0	0	0	0	0	0	0	0	0	0.15	0.04	0.56	0.15	0.59	0.34	0	0	1.01	0.9	0.52	TRINITY_DN55684_c0_g1: XP_026739273.1 uncharacterized protein LOC113502091 [Trichoplusia ni]
TRINITY_DN57707_c1_g2	-4.2287	0.000414176	0	0	0	0	0	0	0	0	0	0	0	0	0.2	0.54	0.71	0.24	0.52	0.4	0.65	0.95	0.67	0.94	0.61	0.52	TRINITY_DN57707_c1_g2: KAA0874007.1 hypothetical protein EYC94_25830 [Enterobacter hormaechei]
TRINITY_DN45169_c0_g1	-4.22602	0.0315303	0	0	0	0	0	0	0	0	0	0	0	0	5.1	1.37	5.86	1.25	0.73	1.71	0	0.4	1.91	0.65	0	0
TRINITY_DN41249_c0_g1	-4.2252	7.87811e-05	0	0	0	0	0	0.09	0	0	0	0	0	0	0.34	0.63	0.4	0.35	0.26	0.34	0.51	0.2	0.29	0.88	0.37	0.28	TRINITY_DN41249_c0_g1: AAX29079.1 keratin 18, partial [synthetic construct]
TRINITY_DN59295_c0_g1	-4.22185	1.30243e-05	0.03	0.06	0.02	0	0	0	0	0.04	0	0	0	0.03	0.5	1.11	0.21	0.58	0.78	1.09	0.27	0.38	0.01	0.14	0.07	0.22	TRINITY_DN59295_c0_g1: XP_036001498.1 uncharacterized protein K02A2.6-like [Fundulus heteroclitus]
TRINITY_DN55324_c6_g1	-4.22167	0.00188685	0	0.04	0	0	0.34	1.09	0.03	0	0	0.16	0.02	0	0.25	1.46	0.08	2.64	0.78	0.24	3.44	22.03	1.85	9.96	5.53	12.59	TRINITY_DN55324_c6_g1: KAF0711188.1 Transposon Ty3-I Gag-Pol polyprotein, partial [Aphis craccivora]
TRINITY_DN21570_c0_g1	-4.21791	0.000372285	0	0	0.28	0	0	0	0	0	0	0	0	0	2.31	2.18	1.12	1.12	0.49	1.39	0.88	1.37	0.52	1.6	1.95	1.16
TRINITY_DN74484_c0_g1	-4.21468	0.000875856	0	0	0	0	0	0	0	0	0	0	0	0	0.28	1.12	0.83	0.08	0.22	0.56	0.38	0.17	0.32	0.15	0.77	0.67	TRINITY_DN74484_c0_g1: CAB3257644.1 unnamed protein product [Arctia plantaginis]
TRINITY_DN104984_c0_g1	-4.20834	0.000618315	0	0	0	0	0	0	0	0	0	0	0	0	1.22	0.82	1.54	2.29	1.34	1.85	0	0.72	5.52	1.11	2.22	1.15	TRINITY_DN104984_c0_g1: KAG0670095.1 hypothetical protein C6P43_003241 [Kluyveromyces marxianus]
TRINITY_DN93439_c0_g1	-4.20364	0.0128127	0	0.8	0	0	0	0	0	0	0	0	0	0	5.2	0.39	4.96	3.18	3.41	1.16	1.94	0	0.97	0	0.7	0.29
TRINITY_DN81658_c0_g1	-4.19995	0.000546644	0	0	0	0	0	0	0	0	0	0	0	0	0.28	0.25	0.22	0.49	0.14	0.93	0.13	0.33	0.26	0.3	0.46	0.2	TRINITY_DN81658_c0_g1: AJR67209.1 Pry1p [Saccharomyces cerevisiae YJM1244]
TRINITY_DN98758_c0_g1	-4.19865	0.000952207	0	0	0	0	0	0	0	0	0	0	0	0	0.21	0.28	0.25	0.49	0.22	0.35	0.83	0.5	0.47	1.87	0.43	0.3	TRINITY_DN98758_c0_g1: KAB8292242.1 hypothetical protein EYC80_007984 [Monilinia laxa]
TRINITY_DN84129_c0_g1	-4.19848	0.0161623	0	0	0	0.07	0	0	0	0	0	0	0	0	0.13	0.18	0.22	0.03	0.14	0.08	0.02	0.25	0.81	0.12	0.07	0.06	TRINITY_DN84129_c0_g1: MBP8235184.1 hypothetical protein [Rhizorhabdus sp.]
TRINITY_DN98409_c0_g1	-4.19779	0.000342223	0	0	0	0	0	0	0	0	0	0	0	0	0.21	0.46	0.57	0.49	0.28	1.24	0.38	0.49	0.08	1.11	0.5	0.22	TRINITY_DN98409_c0_g1: NP_009565.1 inorganic diphosphatase IPP1 [Saccharomyces cerevisiae S288C]
TRINITY_DN59867_c0_g1	-4.19589	0.000518853	0	0	0	0	0	0	0	0	0	0	0	0	0.46	0.21	0.12	0.18	0.21	0.61	0.37	0.31	0.29	0.94	0.44	0.11	TRINITY_DN59867_c0_g1: AAB47418.1 O3625p [Saccharomyces cerevisiae]
TRINITY_DN97902_c0_g1	-4.18607	0.00031855	0	0	0	0	0	0	0	0	0	0	0	0	0.21	0.77	0.31	0.25	0.32	0.31	0.29	0.69	0.24	0.51	0.58	0.11	TRINITY_DN97902_c0_g1: NP_113971.1 neurofilament light polypeptide [Rattus norvegicus]
TRINITY_DN41960_c1_g1	-4.1778	0.0368441	0	0	0	0	0	0	0	0	0	0	0	0	0.2	0.47	0	0.53	0.21	0.91	0	0.06	0	0	0.43	2.16
TRINITY_DN101057_c0_g1	-4.17508	0.000438746	0	0	0	0	0	0	0	0	0	0	0	0	0.13	0.23	0.25	0.2	0.27	0.39	0.24	0.21	0.1	1.27	0.27	0.28	TRINITY_DN101057_c0_g1: AAA37669.1 vitamin D-binding protein, partial [Mus musculus]
TRINITY_DN53380_c1_g1	-4.17268	6.1899e-06	0.24	9.6	0.79	0.04	0.21	0	0.53	0.43	1.18	0.22	0.1	0.88	5.31	12.39	10.69	6.35	1.85	11.14	5.69	50	12.5	11.51	9.86	6.96	TRINITY_DN53380_c1_g1: CAB3245282.1 unnamed protein product [Arctia plantaginis]
TRINITY_DN83450_c0_g1	-4.16738	0.000487626	0	0	0	0	0	0	0	0	0	0	0	0	0.15	0.39	0.4	0.34	0.35	0.1	0.09	0.18	0.33	0.96	0.36	0.37	TRINITY_DN83450_c0_g1: NP_009341.2 (R,R)-butanediol dehydrogenase [Saccharomyces cerevisiae S288C]
TRINITY_DN59554_c1_g1	-4.16215	1.77853e-08	0	0.19	0.71	0	0	0	0	0	0.68	0	0.59	0	13.4	9.03	7.63	7.39	6.69	7.31	3.25	8.88	5.38	4.81	3.25	7.62	TRINITY_DN59554_c1_g1: KAG7295491.1 hypothetical protein JYU34_021696 [Plutella xylostella]
TRINITY_DN92838_c0_g1	-4.16158	0.0137172	0	0	0.51	0	1.97	0	0	0	0	0	0	0	0	3.18	0.59	7.06	8.25	5.73	10.19	0	0	22.04	6.86	15.42	TRINITY_DN92838_c0_g1: CAB3228922.1 unnamed protein product [Arctia plantaginis]
TRINITY_DN97829_c0_g1	-4.16124	0.000181134	0	0	0	0	0	0	0	0	0	0	0	0	0.43	0.81	0.51	0.51	0.36	1.38	0.56	0.31	0.49	1.1	0.32	0.36	TRINITY_DN97829_c0_g1: NP_013295.1 Ncw2p [Saccharomyces cerevisiae S288C]
TRINITY_DN57616_c4_g2	-4.15833	0.000863867	0	0	0	0	0	0.64	0	0	0	0	0	0	11.76	3.17	7.78	4.85	0.43	3.96	2.29	13.04	5.3	1.86	1.42	2.29
TRINITY_DN47293_c0_g1	-4.15615	0.000240548	0	0	0	0	0	0	0	0	0	0	0	0	0.92	2.48	0.38	3	0.99	1.85	0.59	2.19	1.72	4.45	2.22	1.21	TRINITY_DN47293_c0_g1: GFQ08404.1 calvin cycle protein cp12-2 chloroplastic [Phtheirospermum japonicum]
TRINITY_DN49930_c0_g1	-4.15577	0.000358737	0	0	0	0	0	0	0	0	0	0	0	0	0.33	0.59	0.4	1.45	0.58	0.78	0.82	1.32	0.5	0.81	1.08	0.23	TRINITY_DN49930_c0_g1: GFP91187.1 photosystem i reaction center subunit xi chloroplastic [Phtheirospermum japonicum]
TRINITY_DN47997_c0_g1	-4.15392	0.000133486	0	0	0	0	0	0	0	0	0	0	0	0	8.35	7.51	7.46	14.57	3.22	14.54	14.56	9.81	6.7	13.9	13.97	12.45	TRINITY_DN47997_c0_g1: GFP79683.1 metallothionein-like protein type 3 [Phtheirospermum japonicum]
TRINITY_DN83750_c0_g1	-4.15377	0.0162521	0	0	0	0	0	0	0	0	0	0	0	0	0.05	1.21	0.06	0.47	0.05	0.3	0.55	1.68	0	0.05	0.12	0.43
TRINITY_DN10108_c0_g1	-4.15272	0.0262202	0	0	0	0	0	0	0	0	0	0	0	0	0	0	24.43	7.79	6.91	12.55	18.64	0	14.91	0	0	16.17
TRINITY_DN85182_c0_g1	-4.14908	0.000261654	0	0	0	0	0	0	0	0	0	0	0	0	0.22	1.81	0.27	1.47	0.35	1.47	0.52	0.94	0.51	1.06	0.96	0.47	TRINITY_DN85182_c0_g1: NP_013684.1 thioredoxin peroxidase TSA1 [Saccharomyces cerevisiae S288C]
TRINITY_DN13189_c0_g1	-4.14771	0.0348175	0	0.49	0.62	0	0	0	0	0	0	0	0	0	5.24	3.18	4.16	0.64	0	7.91	0	0.62	1.47	0	0	1.56
TRINITY_DN46981_c3_g2	-4.14076	0.000987197	0.39	0.25	0.15	0.15	0.4	0	0.52	0.37	0	0	1.35	0.22	0.23	0.47	0.42	0.55	0.49	0.47	0.43	0.69	1.18	1.33	1.27	0.36	TRINITY_DN46981_c3_g2: KAB8294809.1 hypothetical protein EYC80_006770 [Monilinia laxa]
TRINITY_DN97907_c0_g1	-4.13736	0.000184534	0	0	0	0	0	0	0	0	0	0	0	0	0.22	0.24	0.16	0.63	0.18	0.62	0.16	0.27	0.2	0.44	0.6	0.14	TRINITY_DN97907_c0_g1: NP_010456.1 heat shock protein HSP42 [Saccharomyces cerevisiae S288C]
TRINITY_DN11961_c0_g1	-4.13686	7.19207e-05	0.63	9.59	1.13	0.65	0.87	1.27	1.43	0.27	0.53	1.83	0.94	0.11	145.42	21.64	96.67	4.68	1.08	15.59	2.84	9.09	178.75	2.9	1.93	13.68	TRINITY_DN11961_c0_g1: CAB3245651.1 unnamed protein product [Arctia plantaginis]
TRINITY_DN23655_c0_g1	-4.13433	0.00136821	0	0	0	0	0	0	0	0	0	0	0	0	0.13	0.18	0.04	0.12	0.1	0.16	0.3	0.12	0.15	1.12	0.12	0.18	TRINITY_DN23655_c0_g1: AAH05046.1 Vitronectin [Homo sapiens]
TRINITY_DN75255_c0_g1	-4.13412	0.0048286	0	0	0	0	0	0	0	0	0	0	0	0	0.2	0.33	0.47	0	0.2	0.25	0.54	0.29	0.17	0.21	0.42	0.11	TRINITY_DN75255_c0_g1: NP_013358.1 uncharacterized protein YLR257W [Saccharomyces cerevisiae S288C]
TRINITY_DN65338_c0_g1	-4.13349	0.000475213	0	0	0	0	0	0	0	0	0	0	0	0	0.11	0.24	0.17	0.3	0.04	0.22	0.5	0.3	0.12	0.52	0.22	0.12	TRINITY_DN65338_c0_g1: NP_446102.2 PDZ and LIM domain protein 3 [Rattus norvegicus]
TRINITY_DN58339_c0_g1	-4.13186	0.00143835	0.07	0.1	0.13	0.08	1	0	0	0	0	0.05	0.49	0	0.49	17.99	0	9.75	45.52	0.47	0.4	0.14	0.07	0.35	0.22	18.64	TRINITY_DN58339_c0_g1: XP_028166266.1 uncharacterized protein LOC114357040 [Ostrinia furnacalis]
TRINITY_DN74405_c0_g1	-4.13119	0.000369277	0	0	0	0	0	0	0	0	0	0	0	0	0.49	0.25	0.29	0.36	0.51	0.37	0.34	0.36	0.41	0.86	0.52	0.2	TRINITY_DN74405_c0_g1: PQE10840.1 mannitol dehydrogenase protein [Rutstroemia sp. NJR-2017a BBW]
TRINITY_DN62749_c0_g1	-4.13079	0.000371104	0	0	0	0	0	0	0	0	0	0	0	0	1.63	0.37	0.49	0.97	0.71	1.23	0.51	0.65	0.76	1.68	0.82	1.26	TRINITY_DN62749_c0_g1: NP_012607.1 bifunctional phosphatidyl-N-methylethanolamine N-methyltransferase/phosphatidyl-N-dimethylethanolamine N-methyltransferase [Saccharomyces cerevisiae S288C]
TRINITY_DN55259_c0_g1	-4.12843	0.0144092	0	0	0	0	0	0	0	0	0	3.88	0	0	4.44	17.9	6.03	0	0	0	4.65	0	0	11.01	22.63	15.97
TRINITY_DN7384_c0_g1	-4.12773	0.000620682	0	0	0	0	0	0	0	0	0	0	0	0	1.06	0.41	0.73	0.91	0.8	1.21	0.99	0.54	0.68	2.32	1.28	0.31	TRINITY_DN7384_c0_g1: AHW99480.1 NADH dehydrogenase subunit 4 [Capra hircus]
TRINITY_DN70102_c0_g1	-4.12702	0.000851872	0	0	0	0	0	0	0	0	0	0	0	0	1.32	1.11	0.79	0.59	1.39	0.66	0.15	0.79	1.48	1.68	1.6	1.01	TRINITY_DN70102_c0_g1: MBY8978508.1 ribosomal L7Ae/L30e/S12e/Gadd45 family protein [Rhodobacteraceae bacterium NNCM2]
TRINITY_DN45232_c0_g1	-4.12654	0.0260375	0	0.09	0	0	0	0	0.17	0	0	0.08	0	0	0.15	0.93	0	2.98	0.34	5.35	0.02	0	0	1.73	0.54	0.25	TRINITY_DN45232_c0_g1: CAB3252302.1 unnamed protein product [Arctia plantaginis]
TRINITY_DN98712_c0_g1	-4.12004	0.000822077	0	0	0	0	0	0	0	0	0	0	0	0	0.5	0.6	0.37	0.3	0.13	0.25	0.29	0.45	0.29	0.61	0.46	0.14	TRINITY_DN98712_c0_g1: NP_015475.1 Nce102p [Saccharomyces cerevisiae S288C]
TRINITY_DN98047_c0_g1	-4.11962	0.000197065	0	0	0	0	0	0	0	0	0	0	0	0	0.37	0.74	0.44	0.87	0.48	0.55	0.26	0.44	0.52	1.85	0.79	0.78	TRINITY_DN98047_c0_g1: KAB8299125.1 hypothetical protein EYC80_001235 [Monilinia laxa]
TRINITY_DN81453_c0_g1	-4.11668	0.000464068	0	0	0	0	0	0	0	0	0	0	0	0	0.28	0.37	0.46	0.39	0.29	0.22	0.2	0.33	0.19	1.21	0.27	0.48	TRINITY_DN81453_c0_g1: ABY47884.1 neuroprotective protein 8 [Rattus norvegicus]
TRINITY_DN54797_c2_g1	-4.11535	0.00109685	0	0	0	0	0	0	0.14	0	0	0	0	0	0.63	0.8	0.45	0	0.13	0.42	0.12	0.3	0.43	0.19	0.16	0.64
TRINITY_DN100935_c0_g1	-4.11477	0.000743998	0	0	0	0	0	0	0	0	0	0	0	0	0.37	0.25	0.15	0.22	0.58	0.19	0.17	0.45	0.42	0.74	0.61	0.33	TRINITY_DN100935_c0_g1: NP_013814.1 pyridoxine biosynthesis protein SNZ1 [Saccharomyces cerevisiae S288C]
TRINITY_DN59257_c1_g2	-4.1104	0.000108499	0.03	0.04	0.12	1.18	0.1	0.06	0.1	0.27	0.17	0.77	0.1	0.33	19.89	16.73	0.06	0.87	0.83	1.49	4.69	1.2	0.55	7.91	0.85	1.66	TRINITY_DN59257_c1_g2: PCG74073.1 hypothetical protein B5V51_13913 [Heliothis virescens]
TRINITY_DN74385_c0_g1	-4.10744	0.000226742	0	0	0	0	0	0	0	0	0	0	0	0	0.17	0.46	0.27	0.4	0.24	0.29	0.37	0.21	0.26	0.8	0.35	0.43	TRINITY_DN74385_c0_g1: AHW99647.1 NADH dehydrogenase subunit 4 [Capra hircus]
TRINITY_DN16078_c0_g1	-4.10602	0.00246555	0	0	0	0	0	0	0	0	0	0	0	0	0.8	0.68	0.72	0.36	1.05	0.4	0.46	1.79	1.02	0.21	0.49	0.42
TRINITY_DN37430_c0_g1	-4.10512	0.0143909	0	0	0	0	0.11	0	0.19	0	0	0	0	0	0.34	0.27	0.41	0.2	0.12	0.17	0.21	0.17	1.86	0.13	0.5	0.03	TRINITY_DN37430_c0_g1: AMT81321.1 transposase [Sphingobium baderi]
TRINITY_DN100553_c0_g1	-4.10125	0.000285769	0	0	0	0	0	0	0	0	0	0	0	0	0.2	0.28	0.24	0.36	0.32	0.61	0.19	0.61	0.23	0.5	0.25	0.27	TRINITY_DN100553_c0_g1: AAT93017.1 YNL241C [Saccharomyces cerevisiae]
TRINITY_DN97802_c0_g1	-4.09787	0.00078818	0	0	0	0	0	0	0	0	0	0	0	0	0.21	0.17	0.39	0.15	0.09	0.33	0.3	0.3	0.14	0.45	0.25	0.22	TRINITY_DN97802_c0_g1: NP_015517.1 ubiquinol--cytochrome-c reductase subunit 2 [Saccharomyces cerevisiae S288C]
TRINITY_DN9299_c0_g1	-4.09716	0.0017553	0	0	0	0	0	0	0	0	0	0	0	0	0.8	3.25	2.49	4.47	0.87	3.65	0.78	2.38	3.17	3.04	2.43	0.39	TRINITY_DN9299_c0_g1: NP_010355.1 Fmp16p [Saccharomyces cerevisiae S288C]
TRINITY_DN22683_c0_g1	-4.09532	2.11306e-08	0.42	0.5	0.25	0.28	0.16	0.12	0.46	0.15	0.18	0.64	0.52	0.36	6	15.4	2.11	13.91	6.03	19.14	0.08	12.12	3.85	0.34	5.38	13.98	TRINITY_DN22683_c0_g1: QEE13696.1 carboxylesterase 16 [Mythimna separata]
TRINITY_DN74900_c0_g1	-4.09305	0.0167203	0	0	0	0	0	0	0	0	0	0	0	0	1.18	0.23	0.6	0.3	0.09	0.17	0.08	1.31	0.19	0.09	0.31	0.36	TRINITY_DN74900_c0_g1: KAF9812951.1 hypothetical protein SFRURICE_016021 [Spodoptera frugiperda]
TRINITY_DN37272_c0_g1	-4.09244	3.11634e-06	0	0	0	0	0	0.43	0	0	0	0.67	0	0.43	3.78	7.81	3.68	8.88	3.77	14.69	1.44	1.5	0	0.25	0.3	1.51
TRINITY_DN73651_c0_g1	-4.08914	0.007211	0	0	0	0	0	0	0	0	0	0	0	0	0.51	0.34	0.3	0.5	0.09	1.19	0.08	0	0.76	1.89	0.62	0.36	TRINITY_DN73651_c0_g1: XP_032527514.1 uncharacterized protein LOC116777869 [Danaus plexippus plexippus]
TRINITY_DN56924_c2_g1	-4.08415	0.00480985	0	0.59	0.75	0	0	0	0	0	0	0.85	0.91	1.05	28.18	5.14	9.72	9.67	9.33	17.05	1.53	0	3.48	6.15	3.71	8.54
TRINITY_DN10715_c0_g1	-4.08362	1.30612e-05	0	0	0	0	0	0	0.73	0.78	0	0	0	0	1.39	3.73	2.09	4.79	2.38	3.31	1.96	1.44	0.78	4.74	1.89	2.29
TRINITY_DN16616_c0_g1	-4.0828	0.000630424	0.32	0	0	0	0	0	0	0	0	0	0	0	0.31	2.07	0.37	0.37	0.16	2.16	1.44	0.73	1.38	3.45	0.74	2.2
TRINITY_DN12210_c0_g1	-4.08231	0.000946232	0	0	0	0	0	0	0	0	0	0	0	0	0.73	2.62	0.59	0.59	0.78	2.45	1.39	3.19	1.09	2.64	1.47	0.73	TRINITY_DN12210_c0_g1: NP_013268.1 ubiquitin-ribosomal 40S subunit protein S31 fusion protein [Saccharomyces cerevisiae S288C]
TRINITY_DN25759_c0_g1	-4.07861	0.000902909	0	0	0	0	0	0	0	0	0	0	0	0	0.93	0.72	1.44	0.96	0.84	0.94	0.75	1.27	0.6	1.79	1.95	0.41
TRINITY_DN92083_c0_g1	-4.07827	0.00167004	0	0	0	0	0	0	0	0	0	0	0	0	0.06	0.3	0.6	0.2	0.29	0.34	0.62	0.2	0.13	1.03	0.14	0.42	TRINITY_DN92083_c0_g1: AAA62133.1 plasmolipin [Rattus norvegicus]
TRINITY_DN100309_c0_g1	-4.07631	0.006568	0	0	0	0	0	0	0	0	0	0	0	0	0.21	0.7	0	0.37	0	0.63	0	0	0.59	0.11	0.89	0.55
TRINITY_DN59306_c2_g1	-4.07519	0.00830079	0	0	0	0	0	0	0	0	0	0	0	0	0.14	0.19	0	0	0.76	0.58	0.94	1.37	1.14	1.78	1.58	1.63
TRINITY_DN632_c0_g1	-4.07158	0.0443795	0.41	0	0	0	0.33	0	0	0	0	0	0	0	7.43	0.56	6	0.5	0.44	2.07	0.2	0.25	0.46	0	0	0.42
TRINITY_DN15088_c0_g1	-4.07093	0.00122514	0	0	0	0	0	0	0	0	0	0	0	0	0.96	0.64	0.38	1.15	0.5	0.48	0.9	1.14	0.9	3.25	2.13	0.49	TRINITY_DN15088_c0_g1: CCD56349.1 hypothetical protein BofuT4_P149590.1 [Botrytis cinerea T4]
TRINITY_DN98007_c0_g1	-4.06966	0.00053135	0	0	0	0	0	0	0	0	0	0	0	0	0.23	0.05	0.18	0.23	0.2	0.23	0.14	0.32	0.09	0.42	0.43	0.21	TRINITY_DN98007_c0_g1: CAA42519.1 decorin, partial [Rattus norvegicus]
TRINITY_DN65235_c0_g1	-4.06838	0.000464068	0	0	0	0	0	0	0	0	0	0	0	0	0.41	0.43	0.33	0.43	0.19	0.19	0.34	0.11	0.16	0.5	0.45	0.2	TRINITY_DN65235_c0_g1: AJV91368.1 Gph1p [Saccharomyces cerevisiae YJM1460]
TRINITY_DN2039_c1_g1	-4.05864	0.000361823	0	0	0	0	0	0	0	0	0	0	0	0	0.18	0.16	0.21	0.76	0.36	0.29	0.32	0.42	0.33	0.76	0.14	0.38	TRINITY_DN2039_c1_g1: MBY8978408.1 WD40 repeat domain-containing protein [Rhodobacteraceae bacterium NNCM2]
TRINITY_DN43345_c0_g1	-4.05697	0.000956726	0	0	0	0	0	0	0	0	0	0	0	0	0.95	1.28	0.92	1.38	0.2	0.96	0.54	0.23	0.86	1.73	1.85	1.93
TRINITY_DN10192_c0_g1	-4.04982	0.0247709	0	0	0	0	0	0	0	0	0	0	0	0	1.35	0.5	1.32	0	0.39	0.25	0	0.73	0.28	0.38	0.45	1.28
TRINITY_DN55120_c2_g1	-4.0469	0.000833363	0	0	0	0	0	0	0	0	0	0	0	0	0.87	1.75	1.04	1.21	0.3	1.89	0.54	1.55	0.65	0.45	0.35	0.89
TRINITY_DN68621_c0_g1	-4.04618	0.0013883	0	0	0	0	0	0	0	0	0	0	0	0	0.11	0.58	0.51	0.64	0.11	1.18	0.6	0.89	0.73	1.01	0.91	0.45	TRINITY_DN68621_c0_g1: EGA87556.1 Tpi1p [Saccharomyces cerevisiae VL3]
TRINITY_DN18447_c0_g2	-4.04441	0.00923397	0.21	0	0.26	0	0	0	0	0.31	0	0	0.32	0	1.26	0	0.25	0.76	0.67	1.06	0.8	2.5	1.18	1.26	0.76	0.42	TRINITY_DN18447_c0_g2: AAH63811.1 Ribosomal protein L4 [Rattus norvegicus]
TRINITY_DN83461_c0_g1	-4.04052	0.00083759	0	0	0	0	0	0	0	0	0	0	0	0	0.15	0.4	0.27	0.13	0.27	0.23	0.21	0.09	0.17	0.54	0.19	0.12	TRINITY_DN83461_c0_g1: NP_001101681.1 ankyrin repeat domain-containing protein 23 [Rattus norvegicus]
TRINITY_DN49054_c0_g1	-4.03911	0.00114415	0	0	0	0	0	0	0	0	0	0	0	0	0.43	0.46	0.51	0.6	0.44	0.43	0.31	0.81	0.29	0.72	0.52	0.09	TRINITY_DN49054_c0_g1: GFP92628.1 oxygen-evolving enhancer protein 2-1 chloroplastic [Phtheirospermum japonicum]
TRINITY_DN57764_c5_g1	-4.03765	0.000508656	0	0.06	0.07	0	0	0	0	0	0	0	0	0	1	0.88	0.71	0.24	0.26	0.6	0.23	0.48	0.34	0.33	0.19	0.54
TRINITY_DN56439_c2_g1	-4.03525	0.0291223	0	0.74	0	0	0	0	0	0	5.59	1.07	0	0	76	1.37	19.64	0	1.14	1.04	0	0	0	5.33	0	6.53
TRINITY_DN73387_c0_g1	-4.03341	0.000373147	0	0	0	0	0	0	0	0	0	0	0	0	0.21	0.43	0.25	0.25	0.27	0.37	0.34	0.51	0.3	0.52	0.13	0.28	TRINITY_DN73387_c0_g1: KAA8568786.1 hypothetical protein EYC84_007773 [Monilinia fructicola]
TRINITY_DN81641_c0_g1	-4.0303	0.000858577	0	0	0	0	0	0	0	0	0.07	0	0	0	0.16	0.38	0.41	0.26	0.19	0.13	0.43	0.34	0.46	0.76	0.46	0.37	TRINITY_DN81641_c0_g1: NP_113903.2 ATP-dependent 6-phosphofructokinase, muscle type [Rattus norvegicus]
TRINITY_DN56164_c3_g1	-4.02528	0.00125673	0	0	0	0	0	0	0	0	0	0.25	0.28	0	0.9	2.9	1.08	0.65	0.76	3.6	0.51	0.21	0.2	0.36	0.87	2.19
TRINITY_DN86541_c0_g1	-4.02497	0.000361486	0	0	0	0	0	0	0	0	0	0	0	0	0.87	1.17	1.05	1.05	1.15	2.4	1.23	0.77	0.73	2.81	2.36	0.87	TRINITY_DN86541_c0_g1: 1NYN_A Solution NMR Structure of Protein YHR087W from Saccharomyces cerevisiae. Northeast Structural Genomics Consortium Target YTYST425. [Saccharomyces cerevisiae]
TRINITY_DN56404_c1_g2	-4.02239	0.0153389	0	0	0	2.45	0	0	0	0	0	0	0	0	594.73	21.06	132.45	4.07	3.59	32.51	0	3.65	0	5.16	0	94.88	TRINITY_DN56404_c1_g2: WP_138142583.1 hypothetical protein [Acinetobacter baumannii]
TRINITY_DN90326_c0_g1	-4.0201	0.00250203	0	0	0	0	0	0	0	0	0	0	0	0	0.24	0.14	0.28	0.08	0.07	0.14	0.16	0.37	0.04	0.34	0.34	0.15	TRINITY_DN90326_c0_g1: EMR81533.1 putative woronin body major protein [Botrytis cinerea BcDW1]
TRINITY_DN36020_c0_g1	-4.01995	0.0252891	0	0	0	0	0	0	0	0	0	0	0	0	0	1.55	0	1.15	2.03	0.58	0.54	0	0	3.08	2.55	1.75
TRINITY_DN93992_c0_g1	-4.01713	0.000653725	0	0	0	0	0	0	0	0	0	0	0	0	0.47	2.1	0.19	1.5	1.48	0.78	0.88	1.49	0.53	0.8	0.38	0.96
TRINITY_DN73281_c0_g1	-4.014	0.00257155	0	0	0	0	0	0	0	0	0	0	0	0	0.38	0.26	0.45	0.15	0.33	0.13	0.41	0.46	0.36	0.55	0.39	0.27	TRINITY_DN73281_c0_g1: AAA40993.1 cathepsin (EC 3.4.22.1), partial [Rattus norvegicus]
TRINITY_DN48202_c2_g1	-4.01089	0.000693882	0	0.64	0.51	0.16	0.07	0	0	0	0	0	0	0.17	6.22	4.19	6.25	0.73	0.76	3.28	0.57	0.47	1.02	0.98	1.05	0.67
TRINITY_DN49364_c2_g1	-4.01085	0.00201865	0.2	4.88	0.32	0.04	0	0.07	0.31	0.33	0.99	0.05	0.23	0	3.24	44.32	2.19	16.89	32.28	3.41	14.82	3.1	1.4	35.16	0.19	0.17	TRINITY_DN49364_c2_g1: CAB3243512.1 unnamed protein product [Arctia plantaginis]
TRINITY_DN57568_c0_g2	-4.00936	3.96096e-06	0.03	0	0.03	0.17	0	0.02	0.12	0	0	0.03	0.04	0	0.82	1.02	0.16	0.72	0.31	1.13	0.19	2.03	0.37	0.15	0.7	0.78	TRINITY_DN57568_c0_g2: KAG6453577.1 hypothetical protein O3G_MSEX008208 [Manduca sexta]
TRINITY_DN31950_c0_g1	-4.00463	0.00291229	0	0	0	0	0	0	0	0	0	0	0	0	0.09	0.12	0.31	0.2	0.14	0.39	0.28	0.37	0.25	0.43	0.27	0.05	TRINITY_DN31950_c0_g1: NP_009523.1 ADP/ATP carrier protein PET9 [Saccharomyces cerevisiae S288C]
TRINITY_DN25415_c0_g1	-4.00059	0.0210617	0	0	0	0	0	0	0	0	0	0	0	0	1.31	1.76	10.22	3.37	2.96	0	0	0	0	2.25	0	2.38	TRINITY_DN25415_c0_g1: RVE40851.1 hypothetical protein evm_014499 [Chilo suppressalis]
TRINITY_DN81732_c0_g1	-3.99966	0.00228981	0	0	0	0	0	0	0	0	0	0	0	0	0.13	0.36	0.11	0.31	0.23	0.18	0.33	0.11	0.3	0.78	0.49	0.05	TRINITY_DN81732_c0_g1: EAX04936.1 fibrinogen beta chain, isoform CRA_g [Homo sapiens]
TRINITY_DN50611_c0_g1	-3.99741	9.50265e-05	0	0	0	0.03	0.04	0.09	0.1	0	0	0	0	0.05	0.16	0.39	0.1	0.26	0.23	0.33	0.43	0.45	0.47	1.35	0.46	0.25	TRINITY_DN50611_c0_g1: 3V83_A The 2.1 angstrom crystal structure of diferric human transferrin [Homo sapiens]
TRINITY_DN58789_c1_g1	-3.99727	0.0222179	0	0	0	0	0	0	0	0	0	0	0	0	0	1.63	0	10.9	4.1	3.72	0	0	0	12.55	2.96	4.41
TRINITY_DN60023_c0_g1	-3.99475	0.00305381	0	0	0	0	0	0	0	0	0	0	0	0	0.05	0.25	0.44	0.22	0.1	0.51	0.21	0.39	0.26	0.35	0.29	0.1	TRINITY_DN60023_c0_g1: AJU73883.1 Cdc48p [Saccharomyces cerevisiae YJM693]
TRINITY_DN11757_c0_g1	-3.99461	0.00844002	0	0	0	0	0	0	0	0	0	0	0	0	0.12	0.31	0.23	0	0.2	0.08	0.43	0.33	0.09	0.55	0.29	0.08
TRINITY_DN57834_c6_g2	-3.99456	0.00270299	0	0	0	0	0	0	0	0	0.29	0	0	0.3	2.1	3.05	1.36	2.14	0.17	1.46	0.3	0.19	0.91	1.81	0.39	1.99	TRINITY_DN57834_c6_g2: XP_026739204.1 phosphoserine phosphatase isoform X1 [Trichoplusia ni]
TRINITY_DN67224_c0_g1	-3.99343	0.000492538	0	0	0	0	0	0	0	0	0	0	0	0	0.83	1.76	0.14	0.99	0.5	0.6	0.77	0.42	0.4	1.11	0.87	0.74	TRINITY_DN67224_c0_g1: CAD6468142.1 Y55_G0047770.mRNA.1.CDS.1 [Saccharomyces cerevisiae]
TRINITY_DN57953_c4_g1	-3.98792	0.00287889	0	0	0	0	0	0	0	0	0	0	0	0	0.31	0.41	0.18	0.18	0.16	0.61	0.28	0	0.09	0.41	0.65	0.73
TRINITY_DN65860_c0_g1	-3.98457	0.00195019	0	0	0	0	0	0	0	0	0	0	0	0	0.75	0.38	0.56	0.22	0.49	0.66	0.43	0.67	0.42	0.89	0.57	0.1	TRINITY_DN65860_c0_g1: NP_012780.1 Mrp8p [Saccharomyces cerevisiae S288C]
TRINITY_DN59045_c3_g2	-3.98326	0.000913299	0.03	0	0	0	0	0	0	0	0	0	0	0.06	0.76	0.59	0.19	0.26	0.34	0.36	0.32	0.07	0.03	0.39	0.07	0.66
TRINITY_DN58517_c1_g4	-3.98297	0.0382225	0	0	0	0	0	0	0	0	0	0	0	0	0	0	0	0	0	0	0	0	0	0	0	0
TRINITY_DN99360_c0_g1	-3.98259	0.000369626	0	0	0	0	0	0	0	0	0	0	0	0	0.13	0.18	0.26	0.36	0.4	0.17	0.24	0.31	0.05	0.38	0.27	0.37	TRINITY_DN99360_c0_g1: NP_012838.1 malate dehydrogenase MDH1 [Saccharomyces cerevisiae S288C]
TRINITY_DN60170_c0_g1	-3.98146	0.00201698	0	0	0	0	0	0	0	0	0	0	0	0	0.18	0.2	0.26	0.13	0.11	0.67	0.2	0.09	0.21	0.37	0.18	0.08	TRINITY_DN60170_c0_g1: NP_010720.3 mRNA-binding protein NPL3 [Saccharomyces cerevisiae S288C]
TRINITY_DN54587_c3_g1	-3.97909	0.00216909	0	0	0	0	0	0	0	0	0	0	0	0	5.42	11.57	1.69	3.93	2.96	9.58	7.08	1.61	1.53	1.27	0.55	4.79
TRINITY_DN58596_c4_g1	-3.97853	0.00732879	0	0	0	0	0	0	0	0	0.56	0.29	0	0	0.96	0.65	0.23	2.06	1.41	0	1.25	0.23	0	3.67	4.59	3.35	TRINITY_DN58596_c4_g1: XP_022819758.1 estrogen sulfotransferase-like [Spodoptera litura]
TRINITY_DN65844_c0_g1	-3.97808	0.0390679	0	0	0.52	0	0	0	0	0	0	0	0	0	2.59	0	1.76	1.23	0	0.22	0.48	1.33	0.25	0.64	0.09	2.21	TRINITY_DN65844_c0_g1: PZC81057.1 hypothetical protein B5X24_HaOG213397 [Helicoverpa armigera]
TRINITY_DN20055_c0_g1	-3.97805	0.00763112	0	0	0	0	0	0	0	0.04	0	0	0	0	0	0.19	0.03	0.41	0.26	0.3	0.11	0.03	0	0.7	0.32	0.33	TRINITY_DN20055_c0_g1: XP_021181090.1 uncharacterized protein LOC110369842 [Helicoverpa armigera]
TRINITY_DN30384_c0_g1	-3.97406	0.00171169	0	0	0	0	0	0	0	0	0	0	0	0	0.37	0.42	0.07	0.22	0.19	0.44	0.52	0.52	0.07	0.95	0.38	0.2
TRINITY_DN99155_c0_g1	-3.9726	0.00132879	0.1	0	0.96	0.58	0	0	0	0.29	0	0	0	0	1.32	4.25	0.21	8.84	7.04	5.02	2.03	1.47	2.58	8.57	4.51	0
TRINITY_DN103412_c0_g1	-3.97237	0.00146993	0	0	0	0	0	0	0	0	0	0	0	0	0.61	0.41	0.73	0.85	0.32	1.54	0.38	0.49	0.23	0.86	0.25	0.65	TRINITY_DN103412_c0_g1: QHB08850.1 hypothetical protein SCEN_G04770 [Saccharomyces cerevisiae]
TRINITY_DN81988_c0_g1	-3.96944	0.00177045	0	0	0	0	0	0	0	0	0	0	0	0	0.28	0.61	0.27	0.33	0.12	0.4	0.16	0.47	0.32	0.67	0.35	0.18	TRINITY_DN81988_c0_g1: AJR80578.1 Gsc2p [Saccharomyces cerevisiae YJM428]
TRINITY_DN49012_c0_g1	-3.96602	0.00177127	0	0	0	0	0	0.08	0	0	0	0	0	0	0.12	0.27	0.38	0.23	0.21	0.16	0.18	0	0.09	0.48	0.2	0.78	TRINITY_DN49012_c0_g1: KAG6453577.1 hypothetical protein O3G_MSEX008208 [Manduca sexta]
TRINITY_DN56754_c2_g1	-3.96535	2.00071e-13	0.26	0.21	0.61	0.03	0.1	0.23	0.63	0.24	0.09	0.18	0.23	0.09	7.36	6.06	4.45	5.94	4.19	6.32	2.85	4.76	2.72	4.3	1.72	2.92	TRINITY_DN56754_c2_g1: KAG6438793.1 hypothetical protein O3G_MSEX000229 [Manduca sexta]
TRINITY_DN67123_c0_g1	-3.96461	0.000911836	0	0	0	0	0	0	0	0	0	0	0	0	0.61	0.21	0.73	0.73	1.13	1.38	1.43	0.91	0.69	1.25	0.93	0.63	TRINITY_DN67123_c0_g1: NP_061491.1 uncharacterized protein YBR085C-A [Saccharomyces cerevisiae S288C]
TRINITY_DN65047_c0_g1	-3.96079	0.00149225	0	0	0	0	0	0	0	0	0	0	0	0	0.1	0.14	0.31	0.19	0.27	0.16	0.34	0.5	0.24	0.46	0.77	0.57	TRINITY_DN65047_c0_g1: CAF4896740.1 unnamed protein product, partial [Ranitomeya imitator]
TRINITY_DN3764_c0_g1	-3.95747	0.00246469	0	0	0	0	0	0	0	0	0	0	0	0	0.59	0.47	0.06	0.41	0.15	0.45	0.14	1.6	0.28	0.7	0.24	0.21
TRINITY_DN20869_c0_g1	-3.95472	0.00237981	0	0	0	0	0	0	0	0	0	0	0	0	0.24	0.64	0.57	1.13	0.5	0.36	0.66	0.42	0.8	1.36	0.58	0.37	TRINITY_DN20869_c0_g1: EDL09001.1 myosin, light polypeptide 3, isoform CRA_a, partial [Mus musculus]
TRINITY_DN8245_c0_g1	-3.95445	0.00372885	0	0	0	0	0	0	0	0	0	0	0	0	0.84	0.19	0.67	0.84	0.29	0.98	0.52	0.83	0.79	1.87	0.68	0.14	TRINITY_DN8245_c0_g1: CAD6445554.1 1b303e14-4a1e-4d48-b13d-2959f19934e2 [Sclerotinia trifoliorum]
TRINITY_DN49328_c1_g2	-3.9534	0.0134114	0	0.4	0.75	0	0.33	0	0	0	0	0	0	0	16.83	2.49	8.2	1.49	0.44	2.48	0.19	0.24	3.23	0.21	0.99	1.24	TRINITY_DN49328_c1_g2: RVE52335.1 hypothetical protein evm_002973 [Chilo suppressalis]
TRINITY_DN83164_c0_g1	-3.95333	0.00116828	0	0	0	0	0	0	0	0	0	0	0	0	0.25	0.17	0.15	0.37	0.32	0.31	0.58	0.37	0.21	0.88	0.61	0.27	TRINITY_DN83164_c0_g1: NP_011677.3 Rts3p [Saccharomyces cerevisiae S288C]
TRINITY_DN74531_c0_g1	-3.95305	0.00061538	0	0	0	0	0	0	0	0	0	0	0	0	0.23	0.31	0.27	0.27	0.18	0.29	0.32	0.14	0.2	0.38	0.36	0.25	TRINITY_DN74531_c0_g1: AJO92404.1 Bdh2p [Saccharomyces cerevisiae YJM195]
TRINITY_DN24896_c0_g1	-3.95292	0.0117421	0	0	0	0	0	0	0	0	0	0	0	0	0.12	2.71	0	0.42	0.25	2.74	1.32	0.14	0	0.37	0.29	0.62
TRINITY_DN74932_c0_g1	-3.95197	0.00151691	0	0	0	0	0	0	0	0	0	0	0	0	0.08	0.22	0.1	0.14	0.17	0.37	0.07	0.34	0.28	0.13	0.35	0.22	TRINITY_DN74932_c0_g1: 2I5K_A Crystal structure of Ugp1p [Saccharomyces cerevisiae]
TRINITY_DN32531_c0_g1	-3.94872	0.00154807	0	0	0	0	0	0	0	0	0	0	0	0	0.3	0.1	0.22	0.22	0.08	0.38	0.28	0.27	0.09	0.17	0.23	0.12
TRINITY_DN25299_c0_g1	-3.94822	0.0423387	0	0	0	0	0	0	0	0.28	0.67	0	0	0	3.95	1.27	2.27	0	0	0.57	0.71	1.12	1.69	0.19	0.23	0.19
TRINITY_DN16235_c0_g1	-3.94704	0.00210742	0	0	0	0	0	0	0	0	0	0	0	0	0.63	0.24	0.11	0	0.47	0.27	0.5	0.43	0.31	0.76	0.44	0.28
TRINITY_DN29519_c0_g1	-3.93929	0.0293308	0	0	0	0	0	0	0	0	0	0	0	0	0	0	0	0	0	15.7	15.26	0	0	0	0	0
TRINITY_DN12235_c0_g1	-3.93725	0.0398798	0	0	0	0	0	0	0	0	0	0	0	0	0.75	0.67	0.15	0.15	0.13	0.31	0.06	0	0	0.07	0.23	0.53
TRINITY_DN54732_c0_g1	-3.93442	0.00133072	0	0	0	0	0	0	0	0	0	0	0	0	0.63	0.12	0	0.32	0.09	0.54	0.5	0.43	0.31	1.15	0.77	0.48	TRINITY_DN54732_c0_g1: KAG8365752.1 hypothetical protein BUALT_Bualt17G0004600 [Buddleja alternifolia]
TRINITY_DN34548_c0_g1	-3.9338	0.000125007	2.83	35.93	5.44	0.52	0.84	0.15	2.92	6.26	10.07	3.51	1.23	4.45	210.27	78.16	119.33	53.63	17.6	55.34	15.25	146.42	78.49	38.16	21.95	23.69	TRINITY_DN34548_c0_g1: XP_026731805.1 uncharacterized protein LOC113496701 [Trichoplusia ni]
TRINITY_DN39691_c1_g1	-3.93258	0.00372557	0.25	0.49	0.94	0	0	0.45	0.35	0	0	1.74	0	0	17.78	5.36	12.64	0.65	0.28	4.27	0.76	0.32	0	9.62	3.53	19.78
TRINITY_DN39516_c0_g1	-3.91714	0.0194832	0	0	0	0	0	0	0	0	0	0	0	0	0.53	0	3.98	1.98	2.9	2.67	1.04	0.63	7.17	0.98	0.64	1.51	TRINITY_DN39516_c0_g1: EAA20151.1 hypothetical protein, partial [Plasmodium yoelii yoelii]
TRINITY_DN61063_c0_g1	-3.91655	0.00465871	0	0	0	0	0	0	0	0	0	0	0	0	0.26	0.27	0.24	0.47	0.21	0.07	0.49	0.56	0.45	0.43	0.24	0.07	TRINITY_DN61063_c0_g1: PJP10404.1 hypothetical protein HERES_1504 [Saccharomyces cerevisiae]
TRINITY_DN66088_c0_g1	-3.91468	0.00116607	0	0	0	0	0	0	0	0	0	0	0	0	0.24	0.48	0.14	0.09	0.16	0.24	0.11	0.19	0.22	0.43	0.39	0.08	TRINITY_DN66088_c0_g1: AAC49466.1 malate dehydrogenase [Saccharomyces cerevisiae]
TRINITY_DN47724_c0_g1	-3.9138	0.0151499	0	0.16	0	0	0	0	0.15	0	0	0	0.08	0	0	0.62	0.16	0.6	2.29	1.39	0.51	0	0	1.92	1.59	1.15	TRINITY_DN47724_c0_g1: KAG6447099.1 hypothetical protein O3G_MSEX004769 [Manduca sexta]
TRINITY_DN76821_c0_g1	-3.91265	0.000919556	0	0	0	0	0	0	0	0	0	0	0	0	0.17	0.23	0.21	0.26	0.18	0.39	0.32	0.31	0.2	0.33	0.43	0.14	TRINITY_DN76821_c0_g1: AHY74550.1 Bap2p [Saccharomyces cerevisiae YJM993]
TRINITY_DN89997_c0_g1	-3.91188	0.00490146	0	0	0	0	0	0	0	0	0	0	0	0	0.09	0.25	0.16	0.05	0.14	0.09	0.25	0.44	0.37	0.35	0.11	0.1	TRINITY_DN89997_c0_g1: 6JSH_B Apo-state Fatty Acid Synthase [Saccharomyces cerevisiae]
TRINITY_DN52811_c0_g2	-3.91029	0.00671057	0	0	0	0	0	0	0	0	0	0	0	0	12.56	0	8.63	0	0	19.93	0	7.42	0	5.21	0	0
TRINITY_DN67774_c0_g1	-3.90953	0.000709992	0	0	0	0	0	0	0	0	0	0	0	0	0.3	0.23	0.05	0.1	0.39	0.42	0.19	0.15	0.14	0.65	0.31	0.27	TRINITY_DN67774_c0_g1: 2B5E_A Crystal Structure of Yeast Protein Disulfide Isomerase [Saccharomyces cerevisiae]
TRINITY_DN57010_c0_g1	-3.9089	0.0454566	0	0	0	0	0	0	0	0	0	0	0	0	1.45	0.56	0.25	2.01	0.44	0.21	0	1.97	0.7	0.21	0	0
TRINITY_DN59523_c0_g2	-3.90737	0.0031224	0	0	0	0	0	1.15	0	0.47	0	0	0	0	6.25	4.68	5.57	0.85	0.75	2.1	4.37	0.41	3.13	2	3.78	8.16
TRINITY_DN33139_c0_g1	-3.90728	0.0357855	0	0	0	0	0	0	0	0	0	0	0	0	15.84	63.29	0	0	18.47	0	0	37.75	41.84	0	0	0
TRINITY_DN52118_c0_g1	-3.90457	0.000151017	0.07	0.96	0.08	0.03	0	0	0.02	0.05	0.04	0.05	0	0.05	0.53	1.07	0.13	0.45	0.07	0.26	0.49	5.51	0.55	0.77	0.66	0.66	TRINITY_DN52118_c0_g1: CAB3244828.1 unnamed protein product [Arctia plantaginis]
TRINITY_DN36256_c0_g1	-3.90449	0.0290819	0	0	0	0	0	0	0	0	0	0	0	0	1.53	0.79	0.56	0.42	0.62	0.47	0.66	0.56	0	0.12	0	0.37	TRINITY_DN36256_c0_g1: XP_034945152.1 uncharacterized protein LOC118070570 [Chelonus insularis]
TRINITY_DN41870_c0_g1	-3.90228	0.00472738	0.06	0	0	0	0	0	0	0	0	0	0	0	0.1	0.59	0.46	0.46	0.2	0.49	0.36	0.18	0.22	0.05	0.18	0.21	TRINITY_DN41870_c0_g1: CAB3257644.1 unnamed protein product [Arctia plantaginis]
TRINITY_DN89886_c0_g1	-3.90221	0.000886079	0	0	0.17	0	0	0	0	0	0	0	0	0	0.23	0.26	0.42	0.37	0.24	0.31	0.29	0.33	0.22	1.03	0.72	0.3	TRINITY_DN89886_c0_g1: NP_076466.2 periaxin [Rattus norvegicus]
TRINITY_DN54249_c1_g1	-3.90002	0.0269283	0	0	0	0	0	0	0	0	0	0.99	0	0.85	7.72	0.67	4.85	1.21	0.8	0.5	1.9	1.18	0.56	0.74	0	0.99
TRINITY_DN83267_c0_g1	-3.89279	0.00358772	0	0	0	0	0.07	0	0	0	0	0	0	0	0.18	0.15	0	0.04	0.52	0.8	0.03	0.09	0.08	0.12	0.58	0.59
TRINITY_DN8069_c0_g1	-3.89189	0.00490146	0.2	2.37	0.39	0.3	0.2	0.11	0	0	0.55	0.69	0	0	12.61	2.78	3.54	0.96	0.39	0.55	0.65	21.96	8.65	1.18	1.07	1.4	TRINITY_DN8069_c0_g1: CAF4895818.1 unnamed protein product [Pieris macdunnoughi]
TRINITY_DN49994_c0_g2	-3.89162	0.000620748	1.61	30.07	5.85	0.99	0.22	0.14	2	3.88	10.8	4.43	0.69	2.22	202.56	40.62	157.17	36.94	11.77	53.35	12.67	152.36	65.26	18.3	16.41	11.19	TRINITY_DN49994_c0_g2: CAB3250863.1 unnamed protein product [Arctia plantaginis]
TRINITY_DN674_c1_g1	-3.89083	0.0283609	0	0	0	0	0	0	0	0	0	0	0	0	1.67	1.28	0	0.14	0.62	1.92	0.11	0	0.27	0.25	0.15	0.37
TRINITY_DN48212_c0_g1	-3.89066	0.0208395	0	0	0	0	0	0	0	0	0	0	3.02	0	15.88	0	34.21	24.97	0	9.98	0	0	0	10.54	4	2.84
TRINITY_DN46105_c0_g1	-3.88537	0.000881235	0	0	0	0	0	0	0	0	0	0	0	0	0.08	0.22	0.19	0.76	0.25	0.4	0.15	0.29	0.09	0.77	0.59	0.34	TRINITY_DN46105_c0_g1: KAG8364804.1 hypothetical protein BUALT_Bualt18G0036800 [Buddleja alternifolia]
TRINITY_DN23283_c0_g1	-3.88528	0.00105914	0	0	0	0	0	0	0	0	0	0	0	0	0.26	0.26	0.31	0.53	0.4	0.84	0.24	0.23	0.22	0.56	0.24	0.21	TRINITY_DN23283_c0_g1: KAH7582545.1 Actins and actin-related proteins signature [[Candida] glabrata]
TRINITY_DN56328_c2_g1	-3.88008	0.0298585	0	0	0	0	0	0	0	0	0	0	0	0	0.38	0	0.45	1.05	0	0.88	0.58	0.6	0.57	0.52	0.15	0.52
TRINITY_DN82362_c0_g1	-3.87941	0.00219269	0	0	0	0	0	0	0	0	0	0	0	0	0.08	0.29	0.15	0.2	0.04	0.25	0.47	0.36	0.1	0.46	0.26	0.18	TRINITY_DN82362_c0_g1: CAA30256.1 beta-myosin heavy chain (974 AA); S2 fragment and LMM region, partial [Mesocricetus auratus]
TRINITY_DN58447_c4_g3	-3.87814	0.000400604	0	8.36	0	0	0	0	0	0	0	9.35	0	3.7	48.73	18.76	32.9	45.62	32.28	21.9	10.94	36.83	46.58	11.54	22	37.43
TRINITY_DN39957_c0_g1	-3.87778	0.0121945	0.03	0.08	0	0	0	0	0	0	0	0.16	0	0	0.21	2.39	0.2	1.25	0.15	2.02	1.79	0.09	0.08	1.36	0.23	0	TRINITY_DN39957_c0_g1: XP_026732267.1 uncharacterized protein LOC113497030 [Trichoplusia ni]
TRINITY_DN52469_c4_g2	-3.87663	3.31916e-09	0.04	1.3	0.72	0	0.16	0	0.13	0.49	0.21	0.72	0.24	0.46	7.57	9.56	8.9	8.27	4.12	13.49	1.27	2.49	1.34	8.08	8.75	10.13	TRINITY_DN52469_c4_g2: PZC85035.1 hypothetical protein B5X24_HaOG200313 [Helicoverpa armigera]
TRINITY_DN28907_c0_g1	-3.87576	0.00712591	0	0	0	0	0	0	0	0	0	0	0	0	0.24	0.33	0.17	0.11	0.05	0.15	0.18	0.23	0.28	0.42	0.12	0.26	TRINITY_DN28907_c0_g1: EIW10293.1 Pyc1p [Saccharomyces cerevisiae CEN.PK113-7D]
TRINITY_DN36987_c1_g1	-3.87498	0.0269255	0	0	0	0	0	0	0	0	4.63	0	0	0	27.44	10.56	15.93	10.28	4.55	12.35	0	0	0	22.71	0	84.43	TRINITY_DN36987_c1_g1: XP_022817938.1 uncharacterized protein LOC111350552 [Spodoptera litura]
TRINITY_DN56297_c0_g1	-3.87181	0.00287857	0	0	0	0	0	0	0	0	0	0	0	0	0.88	0.85	0.45	0.75	0.53	1.52	0.82	0.15	0	1.18	0.31	0.52
TRINITY_DN65083_c0_g1	-3.86851	0.00305385	0	0	0	0	0	0.34	0	0	0	0	0	0	0.57	1.53	0.69	0.23	1.41	0.57	1.61	1.35	1.07	2.48	1.38	0.58	TRINITY_DN65083_c0_g1: NP_009564.1 histone H3 [Saccharomyces cerevisiae S288C]
TRINITY_DN30128_c0_g1	-3.86602	0.0109273	0	0	0.12	0	0	0	0.13	0	0	0	0	0	1.52	0.11	0.6	0.5	0.26	0.76	0.08	0.3	0.29	0.09	0.52	0.36
TRINITY_DN52535_c0_g1	-3.86254	0.000308507	0	0	0.34	0.25	0	0.12	0.19	0	0	0.19	0	0	0.54	3.99	0.14	1.43	1.94	2.97	0.56	0.07	0.27	1.63	0.74	5.77	TRINITY_DN52535_c0_g1: PZC73069.1 hypothetical protein B5X24_HaOG210133 [Helicoverpa armigera]
TRINITY_DN10597_c0_g1	-3.86208	0.00175801	0	0.24	0.29	0.28	0	0	0	0	0	0	0	0	2.64	0.74	0.53	0.52	0.69	1.55	1.23	1.44	1.37	1.38	0.94	0.81
TRINITY_DN7763_c0_g1	-3.86205	0.0287538	0	0	0	0	0	0	0	0	0	0	0	0	2.59	0	1.3	1.29	0	0.52	0	0	1.17	0.48	0	0.99
TRINITY_DN83716_c0_g1	-3.86159	0.00941104	0	0	0	0	0	0	0	0	0	0	0	0	0.31	0.31	0.46	0.18	0.16	0.23	0.35	0.18	0.52	0.74	0.66	0.16	TRINITY_DN83716_c0_g1: NP_059066.1 haptoglobin isoform 1 preproprotein [Mus musculus]
TRINITY_DN99755_c0_g1	-3.86139	0.00129006	0	0	0	0	0	0	0	0	0	0	0	0	0.41	0.24	0.21	0.28	0.37	0.53	0.22	0.21	0.27	0.64	0.07	0.32	TRINITY_DN99755_c0_g1: NP_009936.1 Ady2p [Saccharomyces cerevisiae S288C]
TRINITY_DN23919_c0_g1	-3.85921	0.00748297	0	0	0	0	0	0	0.04	0	0	0	0	0.1	0.14	0.35	0	0.19	0.68	0.38	0.32	0.06	0	0.5	0.29	0.18
TRINITY_DN50914_c1_g1	-3.85314	0.00990684	0	0	0	0	0	0	0	0	0	0	0	0	0.28	0.37	0.44	0.87	0.29	0.18	0.68	1.32	0.1	0.88	0.22	0.1	TRINITY_DN50914_c1_g1: 4U3M_L3 Chain L3, 60S ribosomal protein L3 [Saccharomyces cerevisiae S288C]
TRINITY_DN89917_c0_g1	-3.85225	0.00338519	0	0	0	0	0	0	0	0	0	0	0	0	0.14	0.26	0.28	0.17	0.15	0.58	0.26	0.35	0	0.31	0.41	0.31	TRINITY_DN89917_c0_g1: AJW16470.1 Cam1p [Saccharomyces cerevisiae YJM1307]
TRINITY_DN52602_c0_g1	-3.8514	0.00841967	0	0	0	0	0	0	0	0	0	0	0	0	0.12	0.62	0.07	0.88	0.48	0.35	0.16	0.41	0.07	0.94	0.28	0.19	TRINITY_DN52602_c0_g1: GFP80099.1 galactinol synthase 1 [Phtheirospermum japonicum]
TRINITY_DN477_c0_g1	-3.84981	0.039508	0	0	0	0	0	0	0	0	0	0	0	0	0.18	0.12	0.11	0.11	0.1	0.37	0.17	0.11	0.52	0.19	0	0.29	TRINITY_DN477_c0_g1: QRN76002.1 IS1 family transposase [Escherichia coli]
TRINITY_DN59793_c11_g1	-3.84763	3.03965e-11	1.44	0.15	0	0.56	0	0.55	0	0	0	0.86	0	0	15.5	35.89	17.35	38.79	34.09	16.18	12.27	26.34	4.24	14.96	7.13	10.51	TRINITY_DN59793_c11_g1: WP_138062932.1 hypothetical protein, partial [Acinetobacter baumannii]
TRINITY_DN58728_c0_g1	-3.84724	1.75863e-18	0.22	0.72	0.65	0.27	0.23	0.21	1.1	0.86	0.12	1.21	0.9	0.48	8.24	14.52	8.08	20.61	10.35	13.67	9.13	13.19	11.19	16.38	7.05	15.74	TRINITY_DN58728_c0_g1: CAG4955168.1 unnamed protein product [Parnassius apollo]
TRINITY_DN20823_c0_g2	-3.84679	0.0190377	0	0	0	0	0	0	0	0	0	0	0	0.07	0.45	0.91	0.27	0.08	0	0.42	0.21	0	0.11	0.11	0.32	0.28
TRINITY_DN94792_c0_g1	-3.84611	0.0236974	0	0	0	0	0	0	0	0	0	0	0	0	1.14	0.66	0	0	0	0.16	0.15	0.39	0.55	0.5	0.4	1.17
TRINITY_DN56165_c0_g1	-3.84291	9.65359e-05	0.05	0.09	0.11	0	0	0	0	0	0	0.06	0	0.48	0.38	0.76	0.18	0.84	0.23	1.36	0.41	1.53	0.13	2.76	2.54	1.75
TRINITY_DN23350_c0_g1	-3.84042	0.0199967	0	0	0	0	0	0	0	0	0	0	0	0	1.29	0.52	0.31	0.31	0.27	0.65	0.36	0.46	0.29	0	0.32	0.67
TRINITY_DN40730_c0_g1	-3.83952	0.0302284	0	4.39	0.21	0	0	0	0	0	0	0	0.53	0	5.2	20.55	0	0	8.85	10.28	4.88	2.79	6.22	6.81	7.32	11.29
TRINITY_DN39501_c0_g1	-3.83394	0.029531	0	0	0	0	0	0	0	0	0	0	0	0	0.48	0.08	0.07	0.07	0.06	0.12	0.89	0.44	0.07	0.39	0	0.32
TRINITY_DN54982_c2_g3	-3.8331	0.0335936	0	0	0	0	0	0	0.12	0	0	0	0	0.32	1.95	1.47	0.93	0.37	0.16	1.96	0	0.47	0.88	0.17	0	0.41
TRINITY_DN73907_c0_g1	-3.83236	0.00406388	0	0	0	0	0	0	0	0	0	0	0	0	0.1	0.64	0.57	0.23	0.5	0.38	0.62	0.8	0.54	0.4	0.23	0.5	TRINITY_DN73907_c0_g1: NP_012304.1 bifunctional glutathione transferase/peroxidase [Saccharomyces cerevisiae S288C]
TRINITY_DN50740_c0_g2	-3.83163	0.0442658	0	0	0	0	0	0	0	0	0	0	0	0	0.98	0.99	0	0.58	0.51	1.39	0.83	0.1	0	0	0.3	0.09	TRINITY_DN50740_c0_g2: VVC92835.1 unnamed protein product [Leptidea sinapis]
TRINITY_DN28005_c0_g1	-3.83032	0.00077394	0	0	0.1	0.1	0	0	0	0	0	0	0	0	0.57	0.91	0.28	0.55	0.35	1.25	0.22	0.12	0.5	0.41	0.21	0.88
TRINITY_DN12390_c0_g1	-3.82881	0.00128228	0	0	0	0.71	0	0	0	0	0	0	0	0	1.4	2.69	1.21	0.24	0.85	2.81	1.89	0.24	1.12	2	1.93	1.61
TRINITY_DN5119_c0_g1	-3.82828	0.0442879	0	0	0	0	0	0	0	0	0	0	0	0	4.31	0	1.11	7.7	3.86	0	2.62	0	0	4.6	5.26	12.81	TRINITY_DN5119_c0_g1: CAB3228648.1 unnamed protein product [Arctia plantaginis]
TRINITY_DN51155_c2_g1	-3.82652	0.0114841	0	0	0	0	0	0	0	0	0	0	0	0	0.67	0.45	2.08	0.83	0	3.06	1.63	1.6	0.76	0.97	0.82	2.32	TRINITY_DN51155_c2_g1: AAQ57129.1 endonuclease and reverse transcriptase-like protein [Bombyx mori]
TRINITY_DN36600_c0_g1	-3.82566	0.0208886	0	0.22	0	0	0	0	0	0	0.39	0.1	0	0.13	0.52	0.35	2.38	1.6	0	0.97	0.42	4.81	11.09	0.14	0.87	1.38	TRINITY_DN36600_c0_g1: KAF9807481.1 hypothetical protein SFRURICE_001086 [Spodoptera frugiperda]
TRINITY_DN83210_c0_g1	-3.82497	0.0082321	0	0	0	0	0	0	0	0	0	0	0	0	0.1	0.13	0.17	0.17	0.15	0.15	0.04	0.23	0.33	0.9	0.24	0.1	TRINITY_DN83210_c0_g1: NP_031844.1 cytochrome P450 3A11 [Mus musculus]
TRINITY_DN35359_c0_g1	-3.82199	0.0173083	0	0	2.45	0	0	0	0	0	0	2.71	0	0	8.91	24.05	7.98	11.67	20.62	9.32	0	10.47	3.58	0	7.47	15.96
TRINITY_DN97805_c0_g1	-3.82111	0.00531991	0	0	0	0	0	0	0	0	0	0	0	0	0.31	0.19	0.21	0.04	0.07	0.18	0.1	0.13	0.16	0.27	0.04	0.15	TRINITY_DN97805_c0_g1: NP_014282.1 malate synthase MLS1 [Saccharomyces cerevisiae S288C]
TRINITY_DN68172_c0_g1	-3.81849	0.00426748	0	0	0	0	0	0	0	0	0	0	0	0	0.19	0.2	0.34	0.17	0.2	0.34	0.18	0.17	0.27	0.21	0.18	0.26	TRINITY_DN68172_c0_g1: NP_013800.1 alcohol dehydrogenase ADH3 [Saccharomyces cerevisiae S288C]
TRINITY_DN39479_c1_g1	-3.81827	0.0234474	0	8.85	0	48.19	0	0	0	43.2	0	0	0	0	444.66	65.79	253.69	64.81	38.41	88.27	51.29	176.74	65.39	55.96	88.05	15.65
TRINITY_DN54729_c0_g2	-3.81612	0.0069794	0	0	0	0	0	0	0	0	0	0.08	0	0	0	0.62	0.16	0.21	0.23	0.86	0.37	0.32	0	0.16	0.12	0.21	TRINITY_DN54729_c0_g2: BAM20342.1 tango protein [Papilio polytes]
TRINITY_DN46891_c0_g1	-3.81202	0.00239701	0	0	0	0	0	0	0	0	0	0	0	0	0.31	0.83	0.18	0.92	0.32	0.92	0.72	0.55	0.69	1.25	1.3	0.79	TRINITY_DN46891_c0_g1: XP_019439418.1 PREDICTED: 17.8 kDa class I heat shock protein-like [Lupinus angustifolius]
TRINITY_DN22358_c0_g1	-3.81127	0.00272575	0	0	0	0	0	0	0	0	0	0	0	0	0.5	0.51	0.3	1.05	0.52	0.75	0.7	0.6	0.42	1.82	0.3	0.52	TRINITY_DN22358_c0_g1: XP_004505083.1 18.5 kDa class I heat shock protein [Cicer arietinum]
TRINITY_DN24414_c0_g1	-3.80276	0.0081022	0.06	0	0	0	0.35	0	0.08	0	0	0	0.43	0	0	4.15	0.06	0.33	5.05	5.23	0.61	0.11	0.32	0.41	0.41	7	TRINITY_DN24414_c0_g1: CAB3235467.1 unnamed protein product [Arctia plantaginis]
TRINITY_DN2724_c0_g1	-3.80107	0.00470651	0	0	0	0	0	0	0	0	0	0	0	0	0.68	0.18	0.33	1.15	0.58	0.28	0.51	0.82	0.62	1.13	0	0.99	TRINITY_DN2724_c0_g1: PQE03988.1 hypothetical protein CJF31_00001867 [Rutstroemia sp. NJR-2017a BVV2]
TRINITY_DN55328_c9_g1	-3.801	0.000552374	0	0.26	0	0	0	0	0	0.1	0	0	0.1	0	1.41	4.33	0.93	1	1.17	4.13	0.16	0.41	0.45	1.16	0.42	2.6
TRINITY_DN46445_c0_g1	-3.79872	0.00554113	0	0	0	0	0	0	0	0	0	0	0	0	0.42	0.57	0.71	0.8	0.09	0.26	0.31	0.91	0	0.54	0.52	0.27	TRINITY_DN46445_c0_g1: GFQ05433.1 plasma membrane ATPase 4, partial [Phtheirospermum japonicum]
TRINITY_DN29803_c0_g1	-3.79358	0.0107618	0	0	0	0	0	0	0	0	0	0	0.45	0	1.94	0.93	1.66	0.66	0.58	0.56	0.26	0.17	1.25	0.72	0.34	0.57
TRINITY_DN73997_c0_g1	-3.79159	0.00350816	0	0	0	0	0	0	0	0	0	0	0	0	0.34	0.46	0.4	0.24	0.35	0.14	0.5	0.41	0	0.66	0.33	0.29	TRINITY_DN73997_c0_g1: EDL87006.1 peripherin 1, isoform CRA_c [Rattus norvegicus]
TRINITY_DN89845_c0_g1	-3.79097	0.00655918	0	0	0	0	0	0	0	0	0	0	0	0	1.33	0	0.23	0.69	0.81	0.96	1.62	0.91	0.86	1.92	0.69	0.77	TRINITY_DN89845_c0_g1: KAB8296215.1 hypothetical protein EYC80_008996 [Monilinia laxa]
TRINITY_DN23252_c0_g1	-3.7902	0.0284867	0	0	0	0	0	0	0	0	0	0	0	0	0.61	1.23	0	0	0.32	1.84	0.43	0.18	0	0.78	1.29	1.09
TRINITY_DN50513_c0_g1	-3.78771	0.000100442	164.8	2602.72	252.98	75.46	25.5	98.09	34.07	93.84	191.92	234.55	79.76	69.82	3510.01	1536.61	985.18	351.23	68.79	287.02	439.24	5309.25	4298.9	585.12	712.47	521.07	TRINITY_DN50513_c0_g1: AAD09282.1 immune-related Hdd23 [Hyphantria cunea]
TRINITY_DN44392_c0_g1	-3.78571	0.00133072	0.87	0.28	2.16	0.7	0.47	1.58	1.2	0.43	0.52	1.21	0	2.06	0.94	0.42	0.77	1.54	1.02	0.95	1.21	0.75	1.77	0.91	4.57	1.55	TRINITY_DN44392_c0_g1: ELK29444.1 40S ribosomal protein S15 [Myotis davidii]
TRINITY_DN53101_c0_g1	-3.78468	0.00413482	0	0	0	0	0	0	0	0	0	0	0	0	0.13	0.34	0.31	0.46	0.54	0.26	0.48	0.46	0.43	0.66	1.24	0.66	TRINITY_DN53101_c0_g1: GER56008.1 4-hydroxy-2-oxovalerate aldolase 2 [Striga asiatica]
TRINITY_DN10062_c0_g1	-3.78076	0.00174336	0	0	0	0	0	0	0	0	0	0	0	0	0.21	0.28	0.15	0.2	0.22	0.25	0.08	0.2	0.19	0.32	0.51	0.18	TRINITY_DN10062_c0_g1: AJT87251.2 Eft1p [Saccharomyces cerevisiae YJM1083]
TRINITY_DN54969_c3_g3	-3.77619	0.00452077	0.14	0.34	0.08	0.4	0.32	0.35	0	0	0	0.28	0.05	0	0.06	4.67	0.2	2.84	4.54	3.99	2.88	0	0	12.67	5.94	2.46	TRINITY_DN54969_c3_g3: CAB3239347.1 unnamed protein product [Arctia plantaginis]
TRINITY_DN1490_c0_g1	-3.77165	0.00441103	0	0	0	0	0	0	0	0	0	0	0	0	0.2	0.21	0.36	0.18	0.21	0.31	0.33	0.06	0.23	0.39	0.25	0.22	TRINITY_DN1490_c0_g1: DAA25795.1 TPA: hypothetical protein BOS_10232 [Bos taurus]
TRINITY_DN31503_c0_g1	-3.77065	0.00676011	0	0	0	0	0	0	0	0	0	0	0	0	0.72	0.28	0.61	0.61	0.21	0.21	0.48	0.86	0.58	0.97	0.5	0.22	TRINITY_DN31503_c0_g1: CAA36968.1 unnamed protein product [Rattus norvegicus]
TRINITY_DN53118_c0_g1	-3.77023	0.00303856	0	0	0	0	0	0	0	0	0	0	0	0	0.67	0.45	1.01	0.6	0.71	0.17	0.95	1	0.19	1.53	1.02	0.51	TRINITY_DN53118_c0_g1: XP_012827391.1 PREDICTED: translationally-controlled tumor protein homolog [Erythranthe guttata]
TRINITY_DN37690_c0_g1	-3.76976	0.0142381	0	0	0	0.32	0	0	0.19	0	0	0	0	0	0	2.59	0.31	0.61	2.56	1.29	0.36	0	0	1.46	1.56	0.53	TRINITY_DN37690_c0_g1: XP_021183909.1 uncharacterized protein LOC110371831 isoform X1 [Helicoverpa armigera]
TRINITY_DN59202_c3_g4	-3.76966	0.0236816	0	0	0	0	0	0	0	0	0	0	0	0	0.21	0.28	0.51	0.51	0.22	0	0	1	0	0.21	0.51	0.64
TRINITY_DN16900_c0_g1	-3.76805	0.00353303	0	0	0	0	0	0	0	0	0	0	0	0	0.95	1.93	2.38	1.78	4.17	1.45	1.87	3.96	1.61	1.78	2.31	1.37	TRINITY_DN16900_c0_g1: NP_036944.2 cytochrome c oxidase subunit 6A2, mitochondrial precursor [Rattus norvegicus]
TRINITY_DN41775_c0_g1	-3.76785	0.00705334	0	0	0	0	0	0	0	0	0	0	0	0	0.42	0.23	0.1	0.6	0.18	0.25	0.47	0.6	0.29	0.63	0.62	0.09	TRINITY_DN41775_c0_g1: KAH6803644.1 serine transhydroxymethyltransferase 1 [Perilla frutescens var. frutescens]
TRINITY_DN2972_c0_g1	-3.76718	0.0262865	0	0	0	0	0	0	0	0	0	0	0	0	0.3	0.81	0	2.57	2.91	1.51	0	0	0.34	3.5	4.73	2.37
TRINITY_DN76830_c0_g1	-3.76241	0.0236974	0	0	0.36	0.12	0	0	0	0	0	0	0	0	1.15	2.26	0.53	0.84	0.28	0.44	0.25	0.21	1.8	0.38	0.43	0.09
TRINITY_DN55018_c4_g1	-3.76037	0.0186548	0	0	0	0	0	0	0	0	0	0	0.35	0	3.59	11.94	0.29	0	2.04	5.3	2.28	4.27	7.26	0	2.61	4.55
TRINITY_DN56379_c3_g1	-3.75955	2.1804e-06	0	0	0	0	0	0	0.04	0.04	0	0.4	0.04	0.1	0.77	1.1	0.36	0.88	0.68	1.15	0.62	0.53	0.1	1.25	1.17	0.77	TRINITY_DN56379_c3_g1: AQU42768.1 VP1 [Morris orbivirus]
TRINITY_DN65953_c0_g1	-3.7584	0.00369326	0	0	0	0	0	0	0	0	0	0	0	0	0.15	0.61	0.54	1.27	0.8	0.46	1.56	0.54	0.17	0.62	1.47	0.78	TRINITY_DN65953_c0_g1: KAA8567880.1 hypothetical protein EYC84_008328 [Monilinia fructicola]
TRINITY_DN58597_c0_g1	-3.75497	0.0289073	0	0	0	0	0	0	0	0	0	0	0	0	0	8.76	4.38	4.26	0	20.42	0	0	0	2.69	0	0	TRINITY_DN58597_c0_g1: KAF9800600.1 hypothetical protein SFRURICE_015446 [Spodoptera frugiperda]
TRINITY_DN48467_c0_g1	-3.75191	2.3788e-05	11.03	3.47	2.3	0.53	0.72	0.98	1.17	0.67	4.06	0	0.09	0.41	16.17	49.11	32.79	51.85	14.75	59.64	67.53	8.92	9.44	42.8	65.09	43.69	TRINITY_DN48467_c0_g1: XP_035455346.1 aldo-keto reductase AKR2E4-like isoform X1 [Spodoptera frugiperda]
TRINITY_DN11995_c0_g1	-3.75038	0.00209614	0	0	0	0.52	0	0	0	0	0	0	0.99	0	1.33	3.87	0.27	0.54	0.24	2.89	0.63	0.26	0.25	0.66	1.34	2.22
TRINITY_DN48533_c0_g1	-3.74723	0.00322519	0	0	0	0	0	0	0	0	0	0	0	0	0.55	0.89	0.4	0.66	0.35	0.44	0.31	0.39	0.5	1.16	0.94	0.35	TRINITY_DN48533_c0_g1: GFQ05536.1 cytochrome b6-f complex iron-sulfur subunit chloroplastic [Phtheirospermum japonicum]
TRINITY_DN98247_c0_g1	-3.74445	0.00679719	0	0	0	0	0	0	0	0	0	0	0	0	0.35	0.48	0.21	0.52	0.46	0.27	0.49	0.21	0.5	1.03	0.22	0.09	TRINITY_DN98247_c0_g1: PQE27379.1 HCP-like protein [Rutstroemia sp. NJR-2017a WRK4]
TRINITY_DN17147_c0_g1	-3.74409	0.00830079	0	0	0	0	0	0	0	0	0	0	0	0	0.56	0.45	0.4	0.13	0.24	0.34	0.52	0.94	0.25	1.3	0.55	0.47	TRINITY_DN17147_c0_g1: NP_001094272.1 amyloid-like protein 1 isoform 2 precursor [Rattus norvegicus]
TRINITY_DN71907_c0_g1	-3.74157	0.0190764	0	0.65	0	0	0	0	0	0	0	0	1.02	0	2.62	2.36	2.24	2.23	0.98	0	3.54	14.44	2	4.65	3.2	2.43	TRINITY_DN71907_c0_g1: CAB3226567.1 unnamed protein product [Arctia plantaginis]
TRINITY_DN87867_c0_g1	-3.74145	0.00582249	0	0	0	0	0	0	0	0	0	0	0	0	0.22	0.39	0.52	0.86	0.15	0.22	0.2	0.78	0.33	0.7	0.27	0.62	TRINITY_DN87867_c0_g1: EDM01454.1 branched chain aminotransferase 1, cytosolic, isoform CRA_h [Rattus norvegicus]
TRINITY_DN45874_c0_g1	-3.74107	0.00609951	0	0	0	0	0	0	0	0	0	0	0	0	0.49	0.47	0.17	0.67	0.15	0.57	0.19	0.42	0	0.45	0.26	0.45
TRINITY_DN33396_c1_g2	-3.73901	0.00192902	0.42	3.9	0.87	0.12	0	0.18	0	0.45	0.53	0	0.16	0.36	40.35	8.49	5	6.82	3.24	7.25	2.96	32.94	7.64	1.65	2.46	5.49
TRINITY_DN90138_c0_g1	-3.73639	0.00209319	0	0	0	0	0	0	0	0	0	0	0	0	0.41	0.45	0.39	0.39	0.34	0.41	0.38	0.2	0.19	0.62	0.71	0.18	TRINITY_DN90138_c0_g1: NP_011872.1 superoxide dismutase SOD2 [Saccharomyces cerevisiae S288C]
TRINITY_DN55755_c0_g5	-3.7343	0.00203883	0	0.05	0	0	0	0	0	0	0	0	0	0.34	0.16	1.04	0.23	0.14	0.44	0.31	0.39	0.83	0.26	0.59	0.57	0.54	TRINITY_DN55755_c0_g5: CAB3223401.1 unnamed protein product [Arctia plantaginis]
TRINITY_DN46908_c0_g1	-3.73363	0.00148673	0.23	3.01	1.58	0.33	0	0	0.49	0.29	0.19	0.77	0.06	0.6	12.22	15.29	11.46	1.09	1.76	7.37	3.91	29.73	2.04	2.1	2.34	1.86	TRINITY_DN46908_c0_g1: XP_022819856.1 probable chitinase 10 [Spodoptera litura]
TRINITY_DN55526_c3_g2	-3.73318	0.000648614	0	0.13	0	0	0	0	0.18	0	0	0	0.4	0	0.66	1.34	0.46	0.72	0.29	2.11	0.31	0.47	0.06	1.15	0.76	0.96	TRINITY_DN55526_c3_g2: PCG70567.1 hypothetical protein B5V51_2814 [Heliothis virescens]
TRINITY_DN55319_c0_g2	-3.73144	0.000133084	0	0.04	0.35	0.1	0.1	0.15	0	0.13	0.15	0.09	0	0.04	0.59	3.23	1.74	0.3	0.91	1.65	6.45	0.07	0.27	3.87	4.5	1.11
TRINITY_DN98223_c0_g1	-3.73118	0.0118939	0	0	0	0	0	0	0	0	0	0	0	0	0.39	2.08	1.91	0.48	1.26	0.39	0.38	1.83	2.61	3.67	2.34	0.75	TRINITY_DN98223_c0_g1: KAF2024931.1 hypothetical protein EK21DRAFT_117329 [Setomelanomma holmii]
TRINITY_DN12382_c0_g1	-3.73106	0.00732879	0	0	0	0	0	0	0	0	0	0	0	0	0.29	0.78	0.11	0.46	0.5	0.48	0.36	0.35	0.65	0.81	0.59	0.2	TRINITY_DN12382_c0_g1: XP_028374766.1 LOW QUALITY PROTEIN: stathmin-2 [Phyllostomus discolor]
TRINITY_DN55100_c1_g2	-3.73089	0.000899201	0.45	8.03	1.24	1.57	0	0.62	0.99	1.54	1.07	2.6	1.55	0.91	17.36	9.59	2.65	1.58	1.08	1.38	7.44	124	23.3	10.79	18.37	16.12	TRINITY_DN55100_c1_g2: XP_035449604.1 CLIP domain-containing serine protease 2-like [Spodoptera frugiperda]
TRINITY_DN32650_c0_g1	-3.73073	0.01077	0	0	0	0	0	0	0	0	0	0.09	0	0	0	0.54	0	0.2	0.12	0.69	0.37	0.14	0.19	0.25	0	0.73
TRINITY_DN57327_c1_g1	-3.72956	0.0147289	0	0	0	0	0	0	0	0.21	0	0	0	0	1.7	1.41	0.63	0.47	0.14	2.36	0.24	0.31	0	0.27	0.64	0.54
TRINITY_DN46644_c0_g1	-3.72817	0.00797816	0	0	0	0	0	0	0	0	0	0	0	0	0.72	0.97	1.34	0.89	1.17	0.73	0.35	2.14	2.03	3.79	2.18	1.06	TRINITY_DN46644_c0_g1: XP_012852677.1 PREDICTED: photosystem I reaction center subunit VI, chloroplastic-like [Erythranthe guttata]
TRINITY_DN68355_c0_g1	-3.72501	0.0145161	0.11	0	0	0	0	0	0	0	0	0	0.16	0	0.09	1.29	0.05	0.1	0.59	1.62	0.16	0.1	0.99	0.33	0.21	3.87
TRINITY_DN53402_c5_g2	-3.72369	0.0318505	0	0	0	0	0	0	0	0	0	0	0	0	1.41	7.65	0	3.66	0	10.22	2.92	0	1.65	2.43	1.74	15.4
TRINITY_DN17440_c0_g1	-3.71836	0.0381147	0	1.63	6.54	0	0	0	0	0	3.2	0	0	2.9	54.83	24.67	41.93	3.42	0	5.45	5.46	6.14	12.52	2.18	6.54	4.67
TRINITY_DN53415_c6_g1	-3.71814	0.00755518	0	0	0	0	0	0	0	0	0	0	0	0	0	0	4.5	6.66	1.95	3.54	1.77	4.01	2.01	1.45	2.11	7.69
TRINITY_DN41847_c0_g1	-3.71811	0.0150267	0.05	0.04	0	0	0	0	0	0	0	0	0	0	0.42	0.41	0.18	0	0.08	0.3	0	0.05	0.04	0.25	0.05	0.16
TRINITY_DN44622_c0_g1	-3.71654	0.00208672	0	0	0	0	0	0	0	0	0	0	0	0	0.05	0.27	0.24	0.36	0.31	0.45	0.18	0.24	0.11	0.38	0.31	0.27	TRINITY_DN44622_c0_g1: EDN61322.1 conserved protein [Saccharomyces cerevisiae YJM789]
TRINITY_DN65127_c0_g1	-3.71476	0.0128527	0	0	0	0	0	0	0	0	0	0	0	0	0.62	0.83	0.61	0.24	0.21	0.21	0.76	0.25	0.35	0.76	0.38	0.11	TRINITY_DN65127_c0_g1: NP_014977.3 H(+)-transporting V1 sector ATPase subunit E [Saccharomyces cerevisiae S288C]
TRINITY_DN32162_c0_g1	-3.71355	0.036584	0	0	0	0	0	0	0	0	0	0	0	0	1.4	0.63	0	0	0.51	0.47	0.46	0.56	0	0.44	0	0.9
TRINITY_DN53095_c0_g1	-3.71091	9.66394e-10	0	0.08	0.1	0.19	0	0.14	0	0.12	0.14	0	0.49	0.29	2.71	2.34	2.56	2.88	3.11	2.79	2.89	4.08	2.68	6.21	3.33	2.37	TRINITY_DN53095_c0_g1: WP_228492465.1 hypothetical protein, partial [Bacillus thuringiensis]
TRINITY_DN92158_c0_g1	-3.7107	0.017713	0	0	0	0	0	0	0	0	0	0	0	0	0.82	3.66	0	0.66	0.87	0.82	0.26	0	0.61	0.8	0	1.35
TRINITY_DN40408_c0_g2	-3.71031	0.00715418	0	0.19	0	0.11	0	0	0	0	0	0	0	0	0.34	1.49	0	1.01	5.13	2.39	0.47	0.41	0.48	0.9	1.14	0.99	TRINITY_DN40408_c0_g2: XP_044575063.1 uncharacterized protein LOC123258870 isoform X1 [Cotesia glomerata]
TRINITY_DN99171_c0_g1	-3.70584	0.00767904	0	0	0	0	0	0	0	0	0	0	0	0	0.39	0.85	0.28	0.28	0.33	0.55	0.22	0.38	0.09	0.51	0.77	0.17	TRINITY_DN99171_c0_g1: PTN17299.1 iron-binding protein ISU1 [Saccharomyces cerevisiae]
TRINITY_DN40864_c0_g1	-3.70236	0.0147785	0	0.27	0	0	0	0	0	0	0	0.19	0	0	2.84	1.57	2.47	0.62	0.41	2.98	0.12	1.08	0.87	0.94	0.79	0.94
TRINITY_DN69919_c0_g1	-3.69879	0.0113094	0	0	0	0	0	0	0	0	0	0	0	0	0.34	0	0.16	0.49	0.5	0.21	0.19	0.41	0.31	0.52	0.34	0.15	TRINITY_DN69919_c0_g1: NP_062152.1 proSAAS precursor [Rattus norvegicus]
TRINITY_DN75228_c0_g1	-3.69616	0.0034695	0	0	0	0	0	0	0	0	0	0	0	0	0.29	0.55	0.14	0.21	0.36	0.47	0.11	0.14	0.26	0.57	0.28	0.12	TRINITY_DN75228_c0_g1: NP_012611.1 Mir1p [Saccharomyces cerevisiae S288C]
TRINITY_DN65058_c0_g1	-3.6948	0.00942492	0	0	0	0	0	0	0	0	0	0	0	0	0.18	0.06	0.21	0.16	0.33	0.18	0.25	0.11	0.15	0.3	0.61	0.05	TRINITY_DN65058_c0_g1: 5M4A_A Neutral trehalase Nth1 from Saccharomyces cerevisiae in complex with trehalose [Saccharomyces cerevisiae]
TRINITY_DN44492_c0_g1	-3.69296	0.0113751	0	0	0	0	0	0	0	0	0	0	0	0	0	0	7.28	0	0	5.62	0	0	0	0	0	14.44	TRINITY_DN44492_c0_g1: XP_026737518.1 protein GVQW3-like [Trichoplusia ni]
TRINITY_DN66156_c0_g1	-3.69135	0.0386896	0	0	0	0	0	0	0	0	0	0	0	0	0.35	0	0.21	0.1	0.46	0.44	0.33	0.74	0.7	0.28	0.54	0.19	TRINITY_DN66156_c0_g1: PQE10041.1 hypothetical protein CJF31_00003954 [Rutstroemia sp. NJR-2017a BVV2]
TRINITY_DN58944_c0_g1	-3.69114	0.0343911	0	0	0	0	0	0	0	0	0	0	0	0	0	0.66	0	0	1.03	0.33	0.3	0.77	0.55	1.99	0.99	1
TRINITY_DN1893_c0_g1	-3.69111	0.0321738	0	0	0	0	0	0	0	0	0	0	0	0	0.23	0.31	0.07	0	0.06	0.4	0.31	0.34	0.26	0.62	0.21	0.12	TRINITY_DN1893_c0_g1: ABW76628.1 hexose transporter 5 [Saccharomyces cerevisiae]
TRINITY_DN53190_c3_g1	-3.68815	0.00543964	0	3.5	2.29	0	0	1.75	1.25	0	3.34	2.56	0	6.27	3.74	89.21	89.24	9.64	1.41	110.15	5.12	4.4	2.89	4.31	48.94	6.81	TRINITY_DN53190_c3_g1: XP_020979640.1 uncharacterized protein LOC107643668 [Arachis ipaensis]
TRINITY_DN20871_c0_g1	-3.68787	0.0134383	0	0	0	0	0	0	0	0	0	0	0	0	0.45	0.12	0.43	0.43	0.38	0.64	0.34	0	0.1	0.29	0.11	0.19
TRINITY_DN45487_c0_g1	-3.68701	0.00226466	0	0.07	0	0	0	0	0	0	0	0	0	0	0.44	0.43	0.6	0.9	0.46	0.13	0.53	0.3	0.14	1.03	0.62	0.27	TRINITY_DN45487_c0_g1: BAA19247.1 osteopontin [Rattus norvegicus]
TRINITY_DN42756_c0_g2	-3.6869	0.0222929	0	0	0	0	0	0	0	0	0	0	0	0	0	1.06	1.92	2.24	1.12	0.79	2	0.62	0.88	2.31	1.9	0.26	TRINITY_DN42756_c0_g2: PQE23763.1 nucleoside diphosphate kinase protein [Rutstroemia sp. NJR-2017a BBW]
TRINITY_DN84664_c0_g1	-3.68688	0.0263184	0	0	1.16	0	0	0	0	0.46	0	0	0	0	4.23	0.81	2.54	2.17	0.16	0.91	0.42	2.88	0.51	0.77	0	1.55
TRINITY_DN30705_c0_g1	-3.68542	0.00414914	0	0	0.07	0	0.23	0.3	0	0	0	0	0	0	1.53	0.95	0.42	0.55	0.63	3.27	0.19	0.26	0.22	0.42	0.26	0.54	TRINITY_DN30705_c0_g1: XP_026762195.2 uncharacterized protein LOC113520964 [Galleria mellonella]
TRINITY_DN99727_c0_g1	-3.68467	0.0285387	0	3.41	0	0	1.9	0	4.03	2.62	5.32	32.02	1.77	6.14	3404.82	113.15	4168.71	7.45	4.09	8.22	30.98	0	98.93	6.61	0	46.11	TRINITY_DN99727_c0_g1: P50722.1 RecName: Full=Hyphancin-3F; AltName: Full=Cecropin-A2; AltName: Full=Hyphancin-IIIF; Flags: Precursor [Hyphantria cunea]
TRINITY_DN89969_c0_g1	-3.68205	0.00826843	0	0	0	0	0	0	0	0	0	0	0	0	0.4	0.07	0.23	0.35	0.21	0.4	0.23	0.12	0.17	0.27	0.3	0.11	TRINITY_DN89969_c0_g1: EIW11064.1 Yat2p [Saccharomyces cerevisiae CEN.PK113-7D]
TRINITY_DN99106_c0_g1	-3.6816	0.0140796	0	0	0	0	0	0	0	0	0	0	0	0	0.26	0.71	1.42	0.32	0.28	0.53	0.12	0.47	0.15	0.41	0.64	0.41
TRINITY_DN52758_c0_g1	-3.6784	0.00886992	0	0	0	0	0	0	0	0	0	0	0	0	0.98	0	0.89	1.49	0.52	0.49	0	0.87	0.28	2.41	0.89	0.49	TRINITY_DN52758_c0_g1: GFP98010.1 photosystem ii reaction center w protein chloroplastic [Phtheirospermum japonicum]
TRINITY_DN56990_c2_g2	-3.6772	0.000438225	1.54	25.91	5.16	1.6	0.75	0.35	2.79	2.59	4.97	10.54	1.56	4.63	240.46	62.73	145.07	17.28	4.42	25.33	17.68	178.04	38.8	21.89	20.88	19.8	TRINITY_DN56990_c2_g2: CAB3255111.1 unnamed protein product [Arctia plantaginis]
TRINITY_DN59884_c0_g1	-3.67367	0.00529324	0	0	0	0	0	0	0	0	0	0	0	0	0.25	0.34	0.12	0.18	0.11	0.56	0.14	0.3	0.17	0.17	0.37	0.27	TRINITY_DN59884_c0_g1: NP_011965.1 Pal2p [Saccharomyces cerevisiae S288C]
TRINITY_DN59006_c0_g1	-3.67296	0.0334635	0	0	0	0	0	0	0	0	0	0	0	0	1.34	1.09	0	0	0	0	0	0.96	1.21	0	0.32	0.53
TRINITY_DN57287_c7_g5	-3.6714	0.0240084	0	0	0	0	0	0	0	0	0	0	0	0	1.15	3.12	0	2.97	1.31	9.48	2.37	5.44	2.67	8.02	0	4.22
TRINITY_DN941_c0_g1	-3.66945	0.00471281	0	0	0	0	0	0	0	0	0	0	0	0	0.12	0.24	0.21	0.14	0.12	0.66	0.38	0.21	0.2	0.65	0.37	0.38	TRINITY_DN941_c0_g1: XP_041976488.1 uncharacterized protein LOC121731197 [Aricia agestis]
TRINITY_DN17112_c0_g1	-3.66923	0.0233045	0	0	0	0	0	0	0	0	0	0	0	0	0.25	0.67	0.2	0.39	0.17	0	0.54	0	0.28	0.53	0.1	0.44	TRINITY_DN17112_c0_g1: XP_017177601.1 troponin T, slow skeletal muscle isoform X2 [Mus musculus]
TRINITY_DN55775_c0_g1	-3.66854	0.000263887	0.03	0.36	0.08	0.23	0.18	0.03	0.11	0.02	0.03	0	0.03	0	2.2	0.99	3.67	2.34	0.23	0.63	1.29	4.98	1.1	1.76	0.63	1.37	TRINITY_DN55775_c0_g1: ALE19971.1 prophenoloxidase-1 [Spodoptera exigua]
TRINITY_DN12504_c0_g1	-3.66664	0.00886482	0	0	0	0	0	0	0	0	0	0	0	0	0.04	0.05	0.14	0.23	0.16	0.23	0.11	0.05	0.18	0.43	0.19	0.29	TRINITY_DN12504_c0_g1: XP_038962313.1 titin isoform X2 [Rattus norvegicus]
TRINITY_DN96558_c0_g1	-3.66551	0.0265204	0	0	0	0	0	0	0	0	0	0	0	0	1.13	1.53	2.14	0.71	1.25	1.72	1.12	2.01	2.56	10.41	1.37	1.61	TRINITY_DN96558_c0_g1: NP_001103479.1 apolipoprotein C-I precursor [Mus musculus]
TRINITY_DN20689_c0_g1	-3.66542	0.00610611	0	0.1	0	0	0	0	0	0	0	0	0	0.09	0.26	0.47	0.21	0.31	0.27	0.35	0.64	0.16	0	0.14	0.38	0.33
TRINITY_DN29687_c0_g1	-3.66479	0.0169845	0	0	0.18	0.68	0	0	0	0	0	0	0	0	4.88	0.55	1.95	1.78	1.28	2.45	0.13	0	0	0.28	0	0.7
TRINITY_DN8881_c0_g1	-3.66387	0.0164033	0	0	0	0	0	0	0	0	0	0	0	0	0.82	0.18	0	0.33	0.29	0.82	0.51	0.65	0.46	1.4	0.33	0	TRINITY_DN8881_c0_g1: ACY01500.1 cytochrome c oxidase subunit III [Capra hircus]
TRINITY_DN56469_c3_g1	-3.663	0.00298571	0.03	0.06	0.07	0.07	0.18	0.05	0	0	0	0.04	0.04	0.15	7.59	0.86	4.09	0.19	0.54	0.28	0.3	0.03	0.11	1.7	0.41	3.27
TRINITY_DN58836_c3_g2	-3.66195	3.98292e-10	0.2	0.76	1.27	0.23	0.82	0.78	0.35	0.1	0.34	0.44	0.2	0.46	13.04	17.35	8.94	30.47	3.63	47.3	10.46	5.52	11.79	5.66	7.71	25.52	TRINITY_DN58836_c3_g2: XP_022833714.1 uncharacterized protein LOC111361554 [Spodoptera litura]
TRINITY_DN57352_c2_g1	-3.65762	6.59e-05	0.15	0.14	0.52	0	0	0.41	0	0.07	0	0.13	0.07	0.17	3.67	2.58	1.98	1.92	1.61	3.41	1.87	12.13	0.73	1.88	1.33	1.99	TRINITY_DN57352_c2_g1: CAB0041795.1 unnamed protein product, partial [Trichogramma brassicae]
TRINITY_DN12969_c0_g1	-3.65696	0.00246933	0.25	0	0	0	0	0	0	0	0	0	0	0	0.2	0.33	0.29	0.82	0.51	0.53	0.19	0.34	0.14	1.57	0.96	1.6
TRINITY_DN81354_c0_g1	-3.65613	0.0120902	0	0	0	0	0	0	0	0	0	0	0	0	0.21	0.19	0.25	0.16	0.22	0.35	0.19	0.17	0.32	0.15	0.17	0.07	TRINITY_DN81354_c0_g1: AJT24441.1 hypothetical protein H807_YJM1387N00191 [Saccharomyces cerevisiae YJM1387]
TRINITY_DN1662_c1_g1	-3.6541	0.0146568	0	0.15	0	0	0	0	0	0	0	0	0	0	1.43	0.96	0.17	0.68	0.3	1.29	0.8	0.68	0.32	0	0.87	0.73
TRINITY_DN6030_c0_g1	-3.65405	4.14753e-05	2.22	5.73	1.69	0.55	0	0	0	0	0	0	0.69	3.19	27.99	27.6	29.09	35.72	11.23	15.26	12.23	22.33	23.77	8.45	3.92	30.28
TRINITY_DN29828_c0_g1	-3.6539	0.000448121	0	0	0.06	0	0.04	0	0	0	0	0	0	0.1	0.87	0.7	0.21	0.1	0.47	1.96	0.38	0.03	0.1	0.58	0.94	1
TRINITY_DN55526_c1_g1	-3.65345	0.0167624	0	0	0	0	0	0	0	0	0	0	0	0	1.08	0.36	0.66	0.99	1.16	2.45	0.78	0.32	0.3	0	0.33	0.27
TRINITY_DN42334_c0_g1	-3.65262	0.0265311	0	0	0	0	0	0	0	0	0	0	0	0	0.54	0.1	0	0.91	0.24	0.31	0.14	0	0	0.16	1.31	0.57	TRINITY_DN42334_c0_g1: CAB3226929.1 unnamed protein product [Arctia plantaginis]
TRINITY_DN101111_c0_g1	-3.64935	0.0209617	0	0	0	0	0	0	0	0	0	0	0	0	0.53	0.53	0.63	0.47	0.14	1.46	0.12	0.47	0	1.64	0.16	0.55
TRINITY_DN41419_c0_g1	-3.64779	0.0310355	0.05	0	0	0	0	0	0	0	0.17	0	0	0.09	0.73	1.98	0.14	0.24	0.04	1.19	0.22	0	0	0.49	0.05	0.31
TRINITY_DN93888_c0_g1	-3.64594	0.0105121	0	0	0	0	0	0	0	0	0	0	0	0	0.16	0.35	0.25	0.12	0.05	0.21	0.19	0.44	0.36	0.23	0.19	0.17
TRINITY_DN50852_c0_g1	-3.64433	0.0139164	0	0	0	0	0	0	0	0	0	0	0	0	0.47	0.72	0.32	0.16	0.28	0.07	0.06	0.24	0.08	0.29	0.33	0.36
TRINITY_DN49443_c4_g2	-3.638	0.0104329	0	0	0.03	0	0	0	0.15	0	0	0	0	0	0.43	0.21	0.29	0.47	0.23	1.37	0.06	0.08	0.31	0.2	0.14	0.12	TRINITY_DN49443_c4_g2: GBP38694.1 hypothetical protein EVAR_22342_1 [Eumeta japonica]
TRINITY_DN52166_c0_g1	-3.6374	0.0303134	0	0	0	0	0	0	0	0	0	0	0	0	0.21	0.28	0.51	3.33	0.22	0.43	0.8	0.75	0.71	1.27	1.02	0	TRINITY_DN52166_c0_g1: GFP99220.1 ferredoxin chloroplastic [Phtheirospermum japonicum]
TRINITY_DN58428_c10_g1	-3.63241	0.0150372	0	0	0	0	0	0	0.17	0	0	0	0	0	0.46	1.53	0	0.68	0.48	0.34	0.11	0.68	0.13	0.83	0.14	0.47
TRINITY_DN83069_c0_g1	-3.62963	0.0067437	0	0	0	0	0	0	0	0	0	0	0	0	0.47	0.5	0.22	0.11	0.68	0.38	0.43	0.56	0.32	0.69	0.46	0.39	TRINITY_DN83069_c0_g1: XP_030871246.1 LOW QUALITY PROTEIN: neurofilament medium polypeptide [Gorilla gorilla gorilla]
TRINITY_DN54008_c1_g1	-3.62825	0.00505035	0.16	6.05	0	0	0.25	0.28	0	0	0.28	0	0	0	4.7	1.23	2.37	1.27	0.48	2.89	1.28	0.54	1.37	0.78	1.29	1.25
TRINITY_DN54261_c1_g3	-3.62755	0.0192873	0	0	0	0	0	0	0	0.26	0	0.24	0	0	0.34	0	0.62	0	0.36	1.91	0.49	0.41	0.19	0.17	1.05	1.05
TRINITY_DN12178_c0_g1	-3.62594	0.0134114	0	0	0	0	0	0	0	0	0	0	0	0.2	2.48	1.81	0.12	0.74	0.54	1.56	1.06	0.74	0	0.54	0.13	1.19
TRINITY_DN8338_c0_g1	-3.62542	0.0143205	0	0	0	0	0	0	0	0	0	0	0	0	0.08	0.11	0.19	0	0.2	0.24	0.14	0.28	0.13	0.26	0.15	0.13	TRINITY_DN8338_c0_g1: NP_001012034.1 ecto-ADP-ribosyltransferase 3 precursor [Rattus norvegicus]
TRINITY_DN56486_c1_g1	-3.62424	0.00688105	0	0	0	0	0	0	0	0	0	0.17	0	0	0.69	0.94	1.38	0.14	0.73	0.81	0.43	0.69	0.52	0.85	0.56	0.84
TRINITY_DN50289_c4_g1	-3.62391	0.0145845	0	0	0	0	0	0	0	0	0	0	0	0	0.31	0.1	0.09	0.36	0.16	0.15	0.71	0.46	0.35	0.49	0.28	0.33	TRINITY_DN50289_c4_g1: CAF5193538.1 unnamed protein product [Ranitomeya imitator]
TRINITY_DN42663_c0_g1	-3.62063	1.32555e-05	0.44	0.51	0.64	0.55	0.3	0.93	0.68	0.07	0.41	1.19	1.45	0.42	0.1	9.68	0.07	19.55	10.07	12.96	2.24	5.67	3.88	17.27	23.72	35.92	TRINITY_DN42663_c0_g1: XP_022829407.1 protein yellow [Spodoptera litura]
TRINITY_DN59745_c14_g1	-3.61963	0.0135449	0	0	0	0	0	0	0	0	0	0	0	0	0.29	0.58	0.52	0.35	0.46	0.87	1.08	1.03	0	0.59	0.18	0.45
TRINITY_DN100372_c0_g1	-3.61799	0.00646608	0	0	0	0	0	0	0	0	0	0	0	0	0.65	0.29	0.52	0.39	0.23	0.77	0.4	0.26	0.25	0.8	0.66	0.68	TRINITY_DN100372_c0_g1: NP_116672.1 Igd1p [Saccharomyces cerevisiae S288C]
TRINITY_DN51249_c1_g1	-3.6176	0.00357824	0	0	0	0	0	0	0	0	0	0	0	0	0.22	0.29	0.53	0.26	0.45	1.08	0.2	0.51	0	0.79	1.58	0.34
TRINITY_DN65088_c0_g1	-3.61753	0.00450856	0	0	0	0	0	0	0	0	0	0	0	0	0.1	0.14	0.04	0.2	0.17	0.27	0.15	0.04	0.11	0.26	0.21	0.18	TRINITY_DN65088_c0_g1: 1RY2_A Crystal structure of yeast acetyl-coenzyme A synthetase in complex with AMP [Saccharomyces cerevisiae]
TRINITY_DN78192_c0_g1	-3.61692	0.0473804	0	0	0	0	0	0	0	0	0	0	0	0	1.08	6.8	0.89	1.78	0.78	3.27	0.35	0	0	1.38	0.44	2.46
TRINITY_DN49290_c0_g2	-3.61479	0.000974279	0.15	0.26	0.09	0	0.07	0.08	0.13	0.24	1.39	0.06	0	0.17	4.25	1.82	2.81	1.42	1.98	1.93	1.49	3.61	5.14	2.29	3	2.53	TRINITY_DN49290_c0_g2: XP_026746449.1 protein sprouty [Trichoplusia ni]
TRINITY_DN67187_c0_g1	-3.61379	0.00671057	0	0	0	0	0	0	0	0	0	0	0	0	0.25	0.67	0.07	0.37	0	0.37	0.23	0.22	0.28	0.4	0.38	0.13	TRINITY_DN67187_c0_g1: NP_011829.1 Sbp1p [Saccharomyces cerevisiae S288C]
TRINITY_DN56362_c4_g2	-3.61306	0.00285007	0	0	0	0	0	0	0	0	0	3.05	0	0	3.4	4.58	9.18	4.46	11.82	10.69	14.25	8	4.13	14.1	0	6.09
TRINITY_DN42880_c0_g1	-3.60869	0.00422838	0.91	14.3	5.83	5.84	2.67	0	2.17	2.77	0.87	15	3.04	5.49	329.33	61.52	22.42	3.78	20.3	1.87	46.84	3.49	4.21	57.13	6.92	73.37	TRINITY_DN42880_c0_g1: AHL58837.1 peptidoglycan recognition protein D [Helicoverpa armigera]
TRINITY_DN36246_c0_g1	-3.60792	0.0384664	0	0	0	0	0	0	0	0	0	0	0	0	0	0	0	38.38	3.08	11.14	5.58	0	3.2	13.33	20.05	2.39
TRINITY_DN76612_c0_g1	-3.60553	0.0103968	0	0	0	0	0	0	0	0	0	0	0	0	1.35	0.61	4.51	2.25	1.97	1.37	1.77	2.68	1.02	2.96	1.09	0.44	TRINITY_DN76612_c0_g1: AII21828.1 HisCUP [synthetic construct]
TRINITY_DN55926_c3_g4	-3.60307	0.0402883	0	0.02	0.11	0.01	0	0.02	0	0.02	0	0.01	0	0	0	0.09	0	0.03	0.32	2.21	0.75	1.48	0.02	1.41	0	0.58	TRINITY_DN55926_c3_g4: KMQ86187.1 retroelement polyprotein [Lasius niger]
TRINITY_DN40027_c0_g1	-3.60303	0.00507706	0	0	0	0	0	0.05	0	0.09	0	0	0	0	0.05	0.39	0.17	0.23	0.13	0.24	0.07	0.15	0.22	0.13	0.21	0.72	TRINITY_DN40027_c0_g1: KOB69996.1 Gag-like protein [Operophtera brumata]
TRINITY_DN61692_c0_g1	-3.60165	0.00888763	0	0	0	0	0	0	0	0	0	0	0	0	0.12	0.25	0.15	0.29	0.19	0.74	0.34	0.22	0.28	0.47	0.08	0.4	TRINITY_DN61692_c0_g1: NP_013710.1 lactoylglutathione lyase GLO1 [Saccharomyces cerevisiae S288C]
TRINITY_DN67941_c0_g1	-3.60144	0.00350559	0.13	0	0	0	0	0.65	0	0	0	0.17	0	0.22	0.8	1.38	0.95	1.9	1.67	0.57	0.74	2.04	1.8	0.95	1.11	1.42
TRINITY_DN55328_c11_g1	-3.60115	0.0474733	0	0	2.09	0	0	0	0	0	0	0	0	0	1.12	7.57	7.27	2.88	0	4.6	2.29	0	0	0.98	4.12	13.34
TRINITY_DN64942_c0_g1	-3.60105	0.00973619	0	0	0	0	0	0	0	0	0	0	0	0	0.2	0.2	0.18	0.06	0.1	0.2	0.09	0.24	0.23	0.38	0.37	0.16	TRINITY_DN64942_c0_g1: NP_010937.3 guanine nucleotide-binding protein subunit alpha [Saccharomyces cerevisiae S288C]
TRINITY_DN65282_c0_g1	-3.60064	0.00708771	0	0	0	0	0	0	0	0	0	0	0	0	0.48	0.16	0.57	0.28	0.5	0.6	0.55	0.57	0.4	0.62	0.58	0.62	TRINITY_DN65282_c0_g1: NP_013454.1 sphingolipid homeostasis protein ORM2 [Saccharomyces cerevisiae S288C]
TRINITY_DN52214_c0_g1	-3.59971	0.00459985	0.03	0	0.12	0.12	0.08	0	0	0.07	0	0	0.04	0	0.4	0.23	0.1	0.02	0.04	0.36	1.37	1.96	0.31	1.7	1.16	1.6	TRINITY_DN52214_c0_g1: TLP30097.1 reverse transcriptase family protein [Acinetobacter baumannii]
TRINITY_DN22476_c0_g1	-3.59952	0.000156633	0	0	0.1	0.02	0	0	0.09	0	0	0	0	0	0.27	0.37	0.13	0.49	0.22	0.55	0.25	0.1	0.16	0.17	0.27	0.43	TRINITY_DN22476_c0_g1: XP_044596966.1 uncharacterized protein LOC123273591 [Cotesia glomerata]
TRINITY_DN69467_c0_g1	-3.59716	0.0126926	0	0	0	0	0	0	0	0	0	0	0	0	2.39	0.32	0.58	0.29	0.51	1.69	0.46	0.85	1.08	1.42	0.58	0.96	TRINITY_DN69467_c0_g1: NP_011699.1 ubiquinol--cytochrome-c reductase subunit 9 [Saccharomyces cerevisiae S288C]
TRINITY_DN85015_c0_g1	-3.59664	0.0148319	0	0	0	0	0	0	0	0	0	0	0	0	0.13	0	0.3	0.52	0.07	0.57	0.41	0.15	0.07	0.34	0.23	0.2	TRINITY_DN85015_c0_g1: A7A003.2 RecName: Full=Probable secreted beta-glucosidase UTH1; AltName: Full=Youth protein 1; Flags: Precursor [Saccharomyces cerevisiae YJM789]
TRINITY_DN88032_c0_g1	-3.59628	0.00750142	0	0	0	0	0	0	0	0	0	0	0	0	0.07	0.59	0.43	0.34	0.38	0.29	0.34	0.35	0.08	0.16	0.36	0.23	TRINITY_DN88032_c0_g1: ABW76622.1 hexose transporter 2 [Saccharomyces cerevisiae]
TRINITY_DN58492_c0_g1	-3.59604	0.006779	0	0	0.15	0	0	0	0	0	0	0	0	0	0.22	0.44	0.13	0.9	0.45	0.54	0.5	0.39	0.37	0.68	1.85	0.79
TRINITY_DN45696_c2_g1	-3.59495	0.0305059	0	0.27	0	0.07	0	0.1	0	0.16	0.19	0.23	0	1	3.63	1.21	1.68	0.5	0.05	0.76	0.17	1.64	6.6	0.05	0.58	0.36
TRINITY_DN55923_c1_g1	-3.59419	0.00953647	0	0	0	0	0	0	0	0	0	0	0	0	0.31	3.35	0	2.66	1.34	1.56	0.6	1.48	0.35	3	1.5	1.53
TRINITY_DN55017_c0_g2	-3.5939	0.00469013	1.15	1.79	0.94	0.48	0.56	0.61	0.24	0.69	0.51	0.4	0.27	0	17.1	1.35	23.39	14.48	0.21	12.35	4.96	0	0.06	0.76	5.72	8.14	TRINITY_DN55017_c0_g2: CAB3224391.1 unnamed protein product [Arctia plantaginis]
TRINITY_DN42540_c0_g1	-3.59198	3.64432e-07	0.45	0.6	0.82	1.19	0.09	0.45	0.32	0.3	0.76	0.12	0.04	0.31	4.61	8.02	5.7	6.33	1.13	15.19	3.63	10.29	5.81	3.98	2.04	2.59	TRINITY_DN42540_c0_g1: XP_021194149.1 uncharacterized protein LOC110378985 isoform X2 [Helicoverpa armigera]
TRINITY_DN34278_c0_g1	-3.59077	0.00603118	0	0	0	0.33	0	0.5	0	0	0	0	0	0.49	2.06	1.59	2.89	2.16	0.95	1.48	1.13	3.15	0.99	2.86	2.5	0.58	TRINITY_DN34278_c0_g1: NP_114054.1 acyl-CoA-binding protein [Rattus norvegicus]
TRINITY_DN39279_c0_g1	-3.58988	0.0189696	0	0	0	0	0	0	0	0	0	0	0	0	0.66	0.13	0.23	0.11	0.2	0.57	0.18	1.02	0.21	0.3	0.23	0.3	TRINITY_DN39279_c0_g1: KAF1903863.1 aldehyde dehydrogenase (NAD(+)) ALD3, partial [Saccharomyces cerevisiae]
TRINITY_DN12155_c0_g1	-3.58936	0.039332	0	0.22	0.27	0	0	0	0	0	0	0	0	0	5.62	3.94	0	1.09	0.96	2.48	0.64	0	0	3.35	0.27	2.48
TRINITY_DN97793_c0_g1	-3.58583	0.0203772	0	0	0	0	0	0	0	0	0	0	0	0	0.42	0.11	0.1	0.3	0.35	0.42	0.69	0.2	0.28	0.8	0.2	0.09	TRINITY_DN97793_c0_g1: AJU24690.1 hypothetical protein H834_YJM1574H00405 [Saccharomyces cerevisiae YJM1574]
TRINITY_DN52129_c0_g1	-3.58568	0.0103876	0	0	0	0	0	0	0	0	0	0	0	0	2.34	3.79	0	0.58	0.51	0.47	0	2.78	1.06	1.31	5.1	1.8
TRINITY_DN84522_c0_g1	-3.58329	0.00918045	0	0	0	0	0	0	0	0	0	0	0	0	0.81	0.81	0.49	0.49	0.21	0.4	0.76	1.2	0.68	1.21	1.46	1.22
TRINITY_DN83003_c0_g1	-3.58114	0.0122374	0	0	0	0	0	0	0	0	0	0	0	0	0	0.43	0.51	0.25	0.45	0.43	0.5	0.51	0.36	1.46	0.65	0.45	TRINITY_DN83003_c0_g1: XP_030690501.1 vesicle-associated membrane protein 1 isoform X1 [Globicephala melas]
TRINITY_DN39165_c0_g1	-3.58075	0.00643451	0	0	0	0	0	0	0	0	0	0	0	0	0.05	0.07	0.12	0.12	0.11	0.1	0.1	0.19	0.06	0.68	0.26	0.22	TRINITY_DN39165_c0_g1: AAD01684.1 plasma selenoprotein P [Mus musculus]
TRINITY_DN49274_c0_g1	-3.57677	2.61519e-06	0.12	0	0	0	0.18	0	0.08	0	0	0	0.17	0	1.14	1.53	1.74	1.39	1.47	1.28	1.7	1.08	0.65	3.2	1.17	0.92	TRINITY_DN49274_c0_g1: NP_001288164.1 tropomyosin beta chain isoform Tpm2.2st [Rattus norvegicus]
TRINITY_DN76859_c0_g1	-3.57344	0.0481261	0	0	0	0	0	0	0	0	0	0	0	0	0.1	0.14	0	0.31	0.16	0.21	0.05	0.19	0.18	1.42	0.32	0.06	TRINITY_DN76859_c0_g1: AAH11246.1 Hemopexin [Mus musculus]
TRINITY_DN81884_c0_g1	-3.57238	0.00808832	0	0	0	0	0	0	0	0	0	0	0	0	0.75	1.02	1.87	0.93	2.86	1.9	2.2	1.79	0.42	1.79	1.37	1.1	TRINITY_DN81884_c0_g1: KAA8572838.1 hypothetical protein EYC84_003409 [Monilinia fructicola]
TRINITY_DN45824_c0_g1	-3.56997	0.0165344	0.14	2.91	0.56	0	0	0.24	0	0.14	0	0.38	0	0	5.91	1.04	2.47	0.23	0.2	0.31	0.32	0.79	2.29	0.72	0.29	0.5	TRINITY_DN45824_c0_g1: CAB3225809.1 unnamed protein product [Arctia plantaginis]
TRINITY_DN83284_c0_g1	-3.569	0.00915828	0	0	0	0	0	0	0	0	0	0	0	0	1.26	0.85	0.76	0.51	0.67	0.85	0.8	1	0.47	1.89	0.76	0.85	TRINITY_DN83284_c0_g1: MBY8978534.1 60S ribosomal protein L36 [Rhodobacteraceae bacterium NNCM2]
TRINITY_DN91750_c0_g1	-3.56775	0.00887408	0	0	0	0	0	0	0	0	0	0	0	0	0.22	0.2	0.18	0.18	0.23	0.67	0.21	0.44	0.25	0.4	0.46	0.32	TRINITY_DN91750_c0_g1: NP_013518.3 Pun1p [Saccharomyces cerevisiae S288C]
TRINITY_DN98983_c0_g1	-3.56693	0.0186731	0	0	0	0	0	0	0	0	0	0	0	0	0.82	0.24	0.32	0.22	0.38	0.55	0.17	0.11	0.21	0.87	0.33	0.19	TRINITY_DN98983_c0_g1: KAA8568616.1 hypothetical protein EYC84_007630 [Monilinia fructicola]
TRINITY_DN41487_c0_g1	-3.56358	0.0100154	0	0	0.06	0	0	0.09	0	0	0.09	0	0	0	0.13	0.85	0.05	0.1	0.26	1.05	0.23	0.1	0.1	0.96	0.41	0.68
TRINITY_DN16499_c0_g1	-3.55425	0.004673	0	0	0	0.14	0.19	0	0	0	0	0	0	0	0.64	0.86	0.51	0.63	0.78	0.43	0.59	0.76	0.48	1.79	0.39	0.33	TRINITY_DN16499_c0_g1: 1AJ5_A Calpain Domain Vi Apo [Rattus norvegicus]
TRINITY_DN100856_c0_g1	-3.55376	0.0210429	0	0	0	0	0	0	0	0	0	0	0	0	0.26	0	0.32	1.6	1.96	1.85	0.5	2.18	0.88	1.54	2.22	1.3	TRINITY_DN100856_c0_g1: NP_011752.4 Spg1p [Saccharomyces cerevisiae S288C]
TRINITY_DN99141_c0_g1	-3.55177	0.0297027	0	0	0	0	0	0	0	0	0	0	0	0	0.35	0.48	3.51	0.87	2.3	3.58	1.37	0.84	0.4	1.36	0.86	1.04	TRINITY_DN99141_c0_g1: AHY77649.1 Fit2p [Saccharomyces cerevisiae YJM993]
TRINITY_DN63712_c0_g1	-3.5456	0.0402883	1.1	1.12	0	1.43	0	0	0	0	0	0	0	6	41.91	11.33	15.47	0	3.84	5.21	0	5.91	5.91	1.42	2.07	1.51
TRINITY_DN83849_c0_g1	-3.54296	0.00472738	0	0	0	0	0	0	0	0	0	0	0	0	0.39	0.3	0.2	0.26	0.35	0.17	0.26	0.34	0.06	0.55	0.41	0.3	TRINITY_DN83849_c0_g1: EDM01732.1 rCG29981, isoform CRA_c [Rattus norvegicus]
TRINITY_DN90822_c0_g1	-3.5423	0.0320926	0	0	0	0	0	0	0	0	0	0	0	0	0.17	0.15	0.07	0.26	0.35	0.39	0.51	0.27	0	0.79	0.14	0.18	TRINITY_DN90822_c0_g1: NP_010066.1 glutamate dehydrogenase (NAD(+)) [Saccharomyces cerevisiae S288C]
TRINITY_DN54382_c3_g1	-3.54145	0.0379937	0	0	0	0	1.16	0	0	0	0	0	0	0	0	2.52	0	0	7.33	0	9.48	0	0	0	0	1.73
TRINITY_DN29089_c0_g1	-3.54105	0.00751507	0.2	0	0	0	0	0	1.94	0	0	0.28	0	0	6.3	7.95	5.42	2.95	0.86	7.16	2.89	0.97	6.4	0.61	1.97	3.7
TRINITY_DN65910_c0_g1	-3.54085	0.0170539	0	0	0	0	0	0	0	0	0	0	0	0	0.43	0.38	0.17	0.51	0.45	0.71	0.8	0.68	0.64	1.76	0.17	0.73	TRINITY_DN65910_c0_g1: RAL62082.1 hypothetical protein DID88_002568 [Monilinia fructigena]
TRINITY_DN76270_c0_g1	-3.53518	0.0139397	0	0.12	0	0	0	0	0	0	0	0	0	0	0.16	0.14	0	0.73	0.27	0.73	0.48	0.06	0.29	0.28	0.57	0.56
TRINITY_DN45945_c0_g1	-3.53467	0.0322121	0	0	0	0	0	0	0	0	0	0.33	0	0	0.78	0.48	0.08	0	0.88	0.78	0.78	0.34	0	0.08	0	0
TRINITY_DN48989_c0_g1	-3.53109	0.000269237	1.94	19.64	3.02	0.92	0.54	0.8	0.81	2.43	5.32	2.38	0.58	1.4	26.11	48.15	15.86	36.94	9.3	29.36	8.07	173.26	14.98	21.9	17.33	11.5	TRINITY_DN48989_c0_g1: XP_022837011.1 zonadhesin-like [Spodoptera litura]
TRINITY_DN41891_c1_g1	-3.52925	0.00139177	0	0.55	0.35	1.35	0	0	0	0	0	0.78	0	0.5	0.91	6.57	0	4.1	7.2	16.86	4.39	0.72	0.68	7.38	7.73	7.51
TRINITY_DN29774_c0_g1	-3.52846	0.0103901	0	0	0	0	0	0	0	0	0	0	0	0	0.45	0.81	0.54	0.54	0.16	0.76	0.28	0.36	0	0.77	0.37	1.39
TRINITY_DN36692_c0_g1	-3.52721	0.0167798	0	0	0	0	0.13	0	0	0	0	0	0	0	0.14	0.19	0.17	0.25	0.37	0.28	0.26	0.17	0.08	0.23	0.17	0
TRINITY_DN46384_c0_g1	-3.52337	0.00538243	0.05	0	0	0.03	0.08	0.04	0	0	0.04	0	0	0	0.21	0.16	0.18	0.3	0.16	0.25	0.27	0.3	0.96	0.13	0.12	0.15	TRINITY_DN46384_c0_g1: ANC85531.1 transposase [Sphingomonas sp. NIC1]
TRINITY_DN56978_c0_g1	-3.52328	0.0417797	0	0	0	0	0	0	0	0	0	0.07	0.08	0	0.66	0.65	0.21	0.05	0.14	0.13	0.32	0.21	0.45	0.05	0.05	0.05
TRINITY_DN19983_c0_g1	-3.521	0.019295	0	1.16	0.24	0.23	0	0	0.27	0	0	0	0	0	2.36	2.12	0.71	0.48	0.21	0.2	3.72	2.58	1.33	0.79	1.91	1.99
TRINITY_DN92134_c0_g1	-3.52071	0.0301229	0	0	0	0	0	0	0	0	0	0	0	0	1.05	0.56	1.01	0.25	0.22	1.26	0	0.5	0.71	2.72	1.01	0.21	TRINITY_DN92134_c0_g1: NP_011848.1 ribosomal 40S subunit protein S20 [Saccharomyces cerevisiae S288C]
TRINITY_DN52026_c5_g1	-3.5173	0.00403261	0	0.47	0	2.02	0.77	0	0	0	0	0	0	0	11.33	2.38	1.53	1.23	1.08	2.28	2.88	0.6	0	0.74	0.3	0
TRINITY_DN35736_c0_g1	-3.51579	0.00242559	0.41	19.9	3.36	0.28	0.33	0.18	0.65	2.33	7.34	2.12	0.94	2.09	19.02	24.16	23.08	47.34	8.36	34.09	8.97	222.97	26.05	21.99	15.02	11.69	TRINITY_DN35736_c0_g1: CAB3235416.1 unnamed protein product [Arctia plantaginis]
TRINITY_DN58859_c0_g1	-3.51367	1.72252e-06	0.01	0.04	0.12	0.02	0	0	0.04	0.02	0	0.11	0	0	0.2	0.55	0.1	0.55	0.4	0.65	0.38	0.08	0.08	0.74	1.09	1.15	TRINITY_DN58859_c0_g1: XP_035436202.1 uncharacterized protein LOC118266770 [Spodoptera frugiperda]
TRINITY_DN49497_c1_g1	-3.5115	0.0271222	0	0	0	0	0	0	0	0	0	0	0	0	0.42	0.28	0.33	0.17	0.22	0.28	0.39	0.59	0.24	0.15	0.09	0.07
TRINITY_DN61404_c0_g1	-3.51067	0.0145632	0	0	0	0	0	0	0	0	0	0	0	0	0.41	0.33	0.29	0.68	0.51	0.25	0.38	0.1	0.18	0.43	0.6	0.17	TRINITY_DN61404_c0_g1: AAA34744.1 alpha-isopropylmalate synthase (EC 4.1.3.12) short form [Saccharomyces cerevisiae]
TRINITY_DN90622_c0_g1	-3.50913	0.0148099	0	0	0	0	0	0	0	0	0	0	0	0	0.46	0	0.73	0.18	0.8	0.31	0.43	0.73	0.34	0.63	0.74	0.47
TRINITY_DN9161_c0_g1	-3.50387	0.0132716	0	0	0	0	0	0	0	0	0	0	0	0	0.33	0.22	0.26	0.26	0.06	0.39	0.25	0.13	0.06	0.42	0.34	0.24	TRINITY_DN9161_c0_g1: XP_016836342.3 nebulin isoform X1, partial [Cricetulus griseus]
TRINITY_DN14228_c0_g1	-3.50387	0.0391114	0	0	0	0	0	0	0	0	0	0	0	0	0.24	0.05	0.14	0.09	0.04	0.04	0.04	0.19	0.18	0.6	0.1	0.17	TRINITY_DN14228_c0_g1: PQE13718.1 acetyl- hydrolase protein [Rutstroemia sp. NJR-2017a BVV2]
TRINITY_DN94078_c0_g1	-3.50298	0.0239042	0	0	0	0	0	0	0	0	0	0	0	0	0.4	0.41	0.36	0.24	0.32	0.51	0.09	0.84	0.34	0.43	0	0.32	TRINITY_DN94078_c0_g1: KAH6684392.1 putative 40S ribosomal protein S1 [Halenospora varia]
TRINITY_DN65986_c0_g1	-3.50176	0.0165322	0	0	0.08	0	0	0	0	0	0	0	0	0	0.17	0.3	0.2	0.13	0.12	0.51	0.31	0.14	0.26	0.12	0.07	0.24
TRINITY_DN59359_c3_g3	-3.50026	0.0293308	0	0.15	0.19	0	0	0	0	0	0	0	0	0	0.33	0.72	0.47	0.24	0.35	0.8	0.49	1.12	0.3	0.14	0.08	0.14
TRINITY_DN97992_c0_g1	-3.49861	0.0137486	0	0	0	0	0	0	0	0	0	0	0	0	0.78	1.05	0.63	0.63	1.39	2.09	0.49	1.23	0.29	2.04	0.94	0.26	TRINITY_DN97992_c0_g1: NP_010818.1 ubiquinol--cytochrome-c reductase subunit 7 [Saccharomyces cerevisiae S288C]
TRINITY_DN34367_c0_g2	-3.49854	0.0377557	0	0	0	0	0	0	0	0.11	0	0	0	0	0.8	0.45	0.47	0.94	0.14	0.87	1.04	0	0	0.07	0.16	0.85
TRINITY_DN51393_c2_g1	-3.49834	0.0222929	0	0	0	0.2	0	0	0	0	0.3	0	1.58	0	2.68	1.36	3.43	0	0.18	5.22	2.21	1.6	1.89	2.39	0.61	1.54	TRINITY_DN51393_c2_g1: CAG9137745.1 unnamed protein product [Plutella xylostella]
TRINITY_DN55828_c0_g1	-3.49588	0.0283992	0	1.13	0.28	0	0	0	0	0.34	0	0	0	0	5.34	1.39	2.61	0.46	0.66	1.03	0.49	3.58	1.95	1.12	0.6	1.06	TRINITY_DN55828_c0_g1: CAB3251878.1 unnamed protein product [Arctia plantaginis]
TRINITY_DN66014_c0_g1	-3.49504	0.0291696	0	0	0	0	0	0	0	0	0	0	0	0	0.34	0.46	0.21	0.62	0.73	0.69	0.81	1.23	1.16	1.05	0.63	0.18	TRINITY_DN66014_c0_g1: RAL61674.1 hypothetical protein DID88_002742 [Monilinia fructigena]
TRINITY_DN98838_c0_g1	-3.49296	0.0180814	0	0	0	0	0	0	0	0	0	0	0	0	0.3	0.4	0.18	0.35	0.15	0.37	0.21	0.53	0.42	0.32	0.27	0.16	TRINITY_DN98838_c0_g1: NP_010584.1 F1F0 ATP synthase subunit 5 [Saccharomyces cerevisiae S288C]
TRINITY_DN59523_c1_g1	-3.49052	4.58498e-05	0.4	0.13	1.12	0	0	0	0.09	0.1	0	0.27	0	0.23	2.3	1.59	1.99	0.99	0.64	1.35	1.44	2.55	1.15	0.43	1.65	3.55	TRINITY_DN59523_c1_g1: XP_039764233.1 histone-lysine N-methyltransferase SETMAR-like [Pararge aegeria]
TRINITY_DN2345_c0_g1	-3.48825	0.0419214	0	0	0	0	0	0	0	0	0	0	0	0	0.87	1.63	0	0.21	0.37	0.35	0.81	0.21	0.58	1.05	0.42	0.53	TRINITY_DN2345_c0_g1: NP_010511.3 histone H2A [Saccharomyces cerevisiae S288C]
TRINITY_DN60617_c0_g1	-3.4869	0.0080509	0	0	0	0	0	0	0	0	0	0	0	0	1.81	1.22	0.74	1.11	1.95	2.13	1.16	1.08	0	1.47	1.1	1.19	TRINITY_DN60617_c0_g1: NP_012384.1 Sna3p [Saccharomyces cerevisiae S288C]
TRINITY_DN54073_c2_g1	-3.48475	0.0347168	0.08	0	0	0	0	0	0	0	0	0	0	0	0	0.83	0.08	0.24	0.21	0.34	0.38	0.66	0	0.52	0.59	0.66
TRINITY_DN58215_c3_g1	-3.48422	0.000206007	0	0.12	0.31	0	0.2	0.44	0	0.18	0	0	0	0	0.46	1.39	0.82	2.6	1.2	3.23	0.64	1.23	0.13	2.4	1.68	1.2
TRINITY_DN53751_c3_g1	-3.48377	0.0383307	0	0.52	0.11	0.1	0	0	0.36	0.13	0	0	0	0	3.23	0.93	2.56	0.82	0.56	2.01	0.28	0.28	0.17	0.58	0.19	0	TRINITY_DN53751_c3_g1: AAC72919.1 reverse transcriptase, partial [Lymantria dispar]
TRINITY_DN56995_c4_g5	-3.48288	0.0241731	0	0	0	0	0	0	0	0	0	0	0	0	0	10.29	0	4.96	0	5.93	1.98	2.24	0	4.82	0	0
TRINITY_DN90124_c0_g1	-3.48161	0.0243064	0	0	0.12	0.12	0	0	0	0	0	0.13	0	0	0.18	0.35	1.88	0.42	0.37	0.79	0.32	0.63	0.1	0.28	0.32	0.28
TRINITY_DN81963_c0_g1	-3.48141	0.016575	0	0	0	0	0	0	0	0	0	0	0	0	0.25	0.51	0.15	0.15	0.07	0.19	0.23	0.3	0.07	0.27	0.31	0.2	TRINITY_DN81963_c0_g1: NP_012706.1 dihydroorotate dehydrogenase [Saccharomyces cerevisiae S288C]
TRINITY_DN56398_c0_g1	-3.47869	0.00389468	0.47	6.16	0.62	0.36	0.08	0	0.03	0.26	0.53	1.34	0.35	0.36	13.92	13.74	2.78	5	1	4.53	3.59	41.46	10.85	5.34	5.3	5.22	TRINITY_DN56398_c0_g1: CAB3227195.1 unnamed protein product [Arctia plantaginis]
TRINITY_DN31240_c0_g1	-3.47839	0.02315	0	0	0	0	0	0	0	0	0	0	1.21	0	2.3	3.1	1.15	3.43	2.51	0	0.45	3.27	1.04	0.43	0.56	0.88
TRINITY_DN29918_c0_g1	-3.47718	0.0251099	0	0	0	0	0	0	0	0	0	0	0	0	0	1.36	0.42	0.83	0.36	0.34	0.98	1.6	1.52	0	0.82	1.32	TRINITY_DN29918_c0_g1: EDM12931.1 ciliary neurotrophic factor, isoform CRA_d [Rattus norvegicus]
TRINITY_DN94211_c0_g1	-3.47701	0.0157663	0	0	0	0	0	0	0	0	0	0	0	0	0.6	2.03	1.11	0.37	0.97	1.51	0.87	2.5	0	2.04	2.18	0.59	TRINITY_DN94211_c0_g1: XP_001551271.1 hypothetical protein BCIN_14g02680 [Botrytis cinerea B05.10]
TRINITY_DN37137_c0_g2	-3.47311	0.0198221	0	0	0	0	0	0	0	0	0	0	0	0	2.01	4.53	5.95	5.08	2.23	2.72	2.01	0	0	6.69	4.89	1.26	TRINITY_DN37137_c0_g2: XP_006991418.1 ATP synthase subunit epsilon, mitochondrial-like [Peromyscus maniculatus bairdii]
TRINITY_DN52321_c1_g1	-3.47293	0.0222044	0	0	0	0	0	0.61	0	0	0	0	0	0	0	11.1	2.78	3.23	0.41	18.11	3.27	0	0	1.07	2.72	2.92	TRINITY_DN52321_c1_g1: CAB3231006.1 unnamed protein product [Arctia plantaginis]
TRINITY_DN46088_c2_g1	-3.47208	1.37538e-05	0.2	5.23	0.19	0.55	0.31	0.2	0.32	0.86	0.61	1.38	0.6	0.35	13.92	14.13	11.5	32.18	3.12	22.12	11.85	8.38	3.44	11.02	3.2	5.37	TRINITY_DN46088_c2_g1: CAB3252581.1 unnamed protein product [Arctia plantaginis]
TRINITY_DN51050_c0_g2	-3.47184	0.0433616	0	0.1	0.06	0	0	0	0	0	0	0	0	0	0.65	0.68	0.06	0.1	0.05	0.61	0.08	0.39	0	0.24	0.29	0.21	TRINITY_DN51050_c0_g2: XP_022825539.1 multiple epidermal growth factor-like domains protein 10 [Spodoptera litura]
TRINITY_DN78955_c0_g1	-3.47079	0.0475667	0	0	0	0	0	0	0	0	0	0	0	0	0.09	1.26	0	0.11	0	1.78	0.52	0.33	0	0.79	0.69	0.49
TRINITY_DN89734_c0_g1	-3.46947	0.0168522	0	0	0	0	0	0	0	0	0	0	0	0	0.09	0.49	0.11	0.16	0.1	0.28	0.08	0.06	0	0.15	0.4	0.2	TRINITY_DN89734_c0_g1: KAG6453237.1 hypothetical protein O3G_MSEX008037 [Manduca sexta]
TRINITY_DN58427_c2_g3	-3.46559	0.00474788	0	0	0	0	0	0	0	0	0	0	0	0	0	0	0	0	0	0	0	0	0	0	0	0	TRINITY_DN58427_c2_g3: GFR23287.1 ATP-dependent DNA helicase [Trichonephila clavata]
TRINITY_DN44736_c0_g1	-3.46353	0.00264683	0.15	1.77	0.24	0.2	0	0.08	0	0	0.26	0.47	0.08	0	6.38	3.01	0.57	0.92	0.19	0.77	0.59	23.83	3.22	1.7	1.57	1.52	TRINITY_DN44736_c0_g1: CAB3231355.1 unnamed protein product [Arctia plantaginis]
TRINITY_DN32776_c0_g1	-3.46156	0.000759992	0.51	5.04	1.02	1.77	0	0	0.23	1.47	0.58	1.37	0.51	2.07	29.52	19.46	7.91	12.14	5.08	4.68	5.27	35.53	14.09	4.09	2.73	5.75
TRINITY_DN88720_c0_g1	-3.4586	0.0213058	0	0	0	0	0	0	0	0	0	0	0	0	0.57	3.82	2.14	1.42	2.49	4.59	1.12	4.02	0.64	3.64	2.75	1.08	TRINITY_DN88720_c0_g1: AJV13525.1 hypothetical protein H825_YJM1460D00745 [Saccharomyces cerevisiae YJM1460]
TRINITY_DN51425_c0_g1	-3.4582	6.84207e-07	0	3.57	0	4.62	0	0	7.76	2.81	0	0	8.38	0	26.16	62.74	15.61	60.89	33.61	6.08	42.58	37.57	17.52	12.08	14.61	18.21	TRINITY_DN51425_c0_g1: KAG7294743.1 hypothetical protein JYU34_022894 [Plutella xylostella]
TRINITY_DN83244_c0_g1	-3.45709	0.0184951	0	0	0	0	0	0	0	0	0	0	0	0	0.29	0.39	0.26	0.17	0.15	0.44	0.47	0.26	0.08	0.93	0.27	0.08	TRINITY_DN83244_c0_g1: AAB01338.1 EGF repeat transmembrane protein [Mus musculus]
TRINITY_DN820_c0_g1	-3.45512	0.0146223	0	0	0	0	0	0	0	0	0	0	0	0	0.24	0.13	0.17	0.06	0.15	0.19	0.09	0.52	0.06	0.32	0.3	0.42
TRINITY_DN70283_c0_g1	-3.45365	0.0363355	0	0	0	0	0	0	0	0	0	0	0	0	0.06	0.09	0.37	0.15	0.13	0.44	0.06	0	0.43	0.14	0.15	0.27	TRINITY_DN70283_c0_g1: NP_013916.2 Spg5p [Saccharomyces cerevisiae S288C]
TRINITY_DN55858_c0_g2	-3.45212	0.000209311	0.11	0.23	0.09	0.54	0.27	0.08	0	0	0.08	0.27	0.5	0.08	0.9	3.39	0.54	1.16	1.87	4.24	0.37	0.04	2.7	2.39	5.53	5.64	TRINITY_DN55858_c0_g2: CAB3251616.1 unnamed protein product [Arctia plantaginis]
TRINITY_DN40178_c0_g1	-3.4478	0.0278028	0	0	0	0	0	0	0	0	0	0	0	0	0.16	0.87	0.78	0.58	0.34	0.33	0.15	0.19	0	0.99	0.59	0.17	TRINITY_DN40178_c0_g1: GFP90261.1 chlorophyll a-b binding protein 8 chloroplastic [Phtheirospermum japonicum]
TRINITY_DN56780_c0_g4	-3.44757	0.0253675	0	0	0	0	0	0	0	0.38	0	0	0	0	0.27	0.37	0.66	0.33	1.46	0.82	0.52	0.32	0.61	0.53	0.33	0.54	TRINITY_DN56780_c0_g4: CCD46090.1 hypothetical protein BofuT4_P116400.1 [Botrytis cinerea T4]
TRINITY_DN57707_c1_g1	-3.44672	0.0236171	0	0	0	0	0	0	0	0	0	0	0	0	0.24	0.32	0.87	0.58	0.51	0.72	0.68	0.28	0.81	0.95	1.74	0.48	TRINITY_DN57707_c1_g1: XP_011096521.1 chlorophyll a-b binding protein 21, chloroplastic-like [Sesamum indicum]
TRINITY_DN42727_c0_g1	-3.44395	0.0167829	0	0	0	0.09	0	0	0	0	0	0	0.11	0	0.69	0.93	0.07	0.3	0.13	0.38	0.4	0.07	0.07	0.47	0.54	0.6	TRINITY_DN42727_c0_g1: CAG4968657.1 unnamed protein product [Parnassius apollo]
TRINITY_DN83599_c0_g1	-3.44285	0.0200106	0	0	0	0	0	0	0	0	0	0	0	0	0.59	0.4	0.53	0.35	0.78	0.3	0.28	0.7	0.17	0.3	0.54	0.46	TRINITY_DN83599_c0_g1: Q02217.2 RecName: Full=Putative uncharacterized protein YEL034C-A [Saccharomyces cerevisiae S288C]
TRINITY_DN56075_c3_g3	-3.44204	0.00108735	0	0	2.55	0	0	0	0	0	0	0	0	0	434.85	175.91	718.75	158.66	46.73	100.78	107.3	127.75	108.92	38.67	23.47	108.43
TRINITY_DN43261_c0_g1	-3.44131	0.0210357	0	0	0	0	0	0	0	0	0	0	0	0	0.06	0.59	0.07	0.44	0.19	0.56	0.23	0.45	0	0.47	0.08	0.2
TRINITY_DN98786_c0_g1	-3.44054	0.0417509	0	0	0	0	0	0	0	0	0	0	0	0	0.36	0	0.17	0.26	0.15	0.22	0.27	0.26	0.33	0.31	0.8	0.23	TRINITY_DN98786_c0_g1: AJP37799.1 Tps2p [Saccharomyces cerevisiae YJM1078]
TRINITY_DN61545_c0_g1	-3.43903	0.0323632	0	0	0	0	0	0	0	0	0	0	0	0	0.54	1.47	0.44	0.22	0.77	2.19	0.51	0.22	0.2	0.55	0	1.66
TRINITY_DN36635_c0_g1	-3.43802	0.0187695	0.05	0.83	0	0.06	0.17	0	0	0	0.09	0	0	0.09	4.47	2.03	1.47	0.16	0.09	0.71	0.28	3.45	3.52	1.11	0.49	0.38	TRINITY_DN36635_c0_g1: PZC82209.1 hypothetical protein B5X24_HaOG211017 [Helicoverpa armigera]
TRINITY_DN98036_c0_g1	-3.4351	0.0187215	0	0	0	0	0	0	0	0	0	0	0	0	0.25	0.56	0.3	0.3	0.26	0.25	0.15	0.2	0.09	0.62	0.2	0.35
TRINITY_DN22186_c0_g1	-3.432	0.0217625	0	0	0.06	0	0	0	0	0	0	0	0	0.09	0.33	0.28	0.34	0.19	0.25	0.37	0.08	0.1	0.05	0.31	0.05	0.09
TRINITY_DN31987_c0_g1	-3.43195	0.00892473	0.16	1.95	0.29	0.56	0	0	0	0	0.83	0.65	0.12	0.14	3.94	4.38	2.3	0.49	0.43	1.6	0.96	19.52	7.13	1.78	1.1	1.62	TRINITY_DN31987_c0_g1: XP_021184357.1 uncharacterized protein LOC110372132 [Helicoverpa armigera]
TRINITY_DN61355_c0_g1	-3.42948	0.00410425	0.9	0	0	0	0	0	0	0.89	0	0	0.46	0	2.61	1.76	5.61	0	6.32	12.47	4.08	3.87	2.93	10.99	4.33	9.92
TRINITY_DN65779_c0_g1	-3.42598	0.024352	0	0	0	0	0	0	0	0	0	0	0	0	0.34	0.55	0.4	0.16	0.35	0.2	0.19	0.33	0	0.73	0.08	0.15	TRINITY_DN65779_c0_g1: AAA51758.1 apolipoprotein B-100, partial [Homo sapiens]
TRINITY_DN64948_c0_g1	-3.4246	0.029087	0	0	0	0	0	0	0	0	0	0	0	0	0.36	0.16	0.21	0.35	0.31	0.12	0.17	0.07	0.07	0.32	0.51	0.13	TRINITY_DN64948_c0_g1: ADE22240.1 alpha-isopropylmalate synthase [Saccharomyces cerevisiae]
TRINITY_DN44603_c1_g1	-3.41897	0.0258979	0	0.18	0	0	0.14	0	0	0	0	0	0	0	0.87	0.96	0.09	0.09	0.08	1.75	0.15	0.19	0.27	0.42	0.78	0.42	TRINITY_DN44603_c1_g1: KPJ15063.1 hypothetical protein RR48_09090 [Papilio machaon]
TRINITY_DN47746_c0_g1	-3.41755	0.0418457	6.87	4.29	16.7	0	3.03	5.12	5.17	17.67	2.24	0	2.39	0	10790.4	32.07	3636.84	24.17	8.56	20.15	9.33	2.87	186.58	0.66	4.17	388.79
TRINITY_DN82298_c0_g1	-3.41583	0.0162574	0	0	0	0	0	0	0	0	0	0	0	0.3	0.58	0.2	0.26	0.26	0.45	0.22	0.33	0.52	0.25	1.09	0.27	0.23	TRINITY_DN82298_c0_g1: CAF5150198.1 unnamed protein product [Ranitomeya imitator]
TRINITY_DN38388_c0_g1	-3.41472	4.57174e-05	0.85	4.76	4.36	1.45	1.23	0.94	1.19	0.6	2.14	2.05	0.98	2.21	91.3	12.79	36.9	15.73	4.71	16.89	5.96	7.72	7.8	11.55	5.75	19.21	TRINITY_DN38388_c0_g1: CAB3253085.1 unnamed protein product [Arctia plantaginis]
TRINITY_DN55422_c6_g1	-3.41416	0.00454427	0	3.23	1.23	0.21	0	0.31	0.12	0.2	0	0.5	0.21	0.33	10.41	4.22	0.68	1.39	0.36	2.41	1.82	65.4	8.08	1.26	5.36	4.8	TRINITY_DN55422_c6_g1: XP_021193381.1 collagen alpha-1(III) chain-like [Helicoverpa armigera]
TRINITY_DN70372_c0_g1	-3.41286	0.0396818	0	0	0	0	0	0	0	0	0	0	0	0	0.83	0.28	0.5	0.76	0	1.05	0.2	1.24	0.47	1.67	0.5	0.42	TRINITY_DN70372_c0_g1: 3QUW_A Crystal structure of yeast Mmf1 [Saccharomyces cerevisiae]
TRINITY_DN58889_c3_g2	-3.41119	0.0294035	0.13	0	0	0	0	0	0	0	0	0	0	0	0.23	1.07	0	0.41	0.59	0.8	0.32	0.27	0	0.12	0.28	0.47
TRINITY_DN24502_c0_g1	-3.41053	0.00478597	30.4	87.67	77.62	54.38	42.51	74.4	101.56	35.83	51.79	0	2.74	31.14	31.28	7.67	103.03	160.08	26.3	62.43	17.85	247.28	95.88	35.48	49.99	48.36	TRINITY_DN24502_c0_g1: CAB3233129.1 unnamed protein product [Arctia plantaginis]
TRINITY_DN47039_c1_g1	-3.40998	0.00289276	0	0	0	0	0	0	0.24	0	0	0	0	0	1.51	1.81	1.42	1.62	0.18	2.2	1.42	1	1.14	0.85	0.2	2.23
TRINITY_DN44210_c0_g1	-3.40659	0.0146338	0	0	0	0	0	0.14	0	0	0	0	0	0	0.22	0.39	0.09	0.35	0.3	0.44	0.27	0.61	0.17	0.55	0.27	0.16	TRINITY_DN44210_c0_g1: EDL89405.1 basigin, isoform CRA_c [Rattus norvegicus]
TRINITY_DN11426_c0_g1	-3.40626	0.0465678	0	0	0	0	0	0	0	0	0	0	0	0	0.38	0.52	0.68	0.11	0.2	0.29	0.27	0.34	0.22	0.81	0.12	0.1
TRINITY_DN44631_c0_g1	-3.40077	0.0257561	0	0	0	0	0	0	0	0	0	0	0	0	0.44	0.39	0.17	0	0.15	0.44	0.14	0.52	0.33	1.19	0.18	0.9	TRINITY_DN44631_c0_g1: GER41148.1 late embryogenesis abundant protein [Striga asiatica]
TRINITY_DN61337_c0_g1	-3.40069	0.0446034	0	0	0	0	0	0	0	0	0	0	0	0	0.7	0.38	0.67	0.17	0.59	0.7	0.26	0.17	0.32	0.43	0.68	0	TRINITY_DN61337_c0_g1: NP_014346.1 cytochrome c oxidase subunit Va [Saccharomyces cerevisiae S288C]
TRINITY_DN81843_c0_g1	-3.39909	0.0305989	0	0	0	0	0	0	0	0	0	0	0	0	0.24	0.07	0.06	0.11	0.1	0.19	0.22	0.29	0.06	0.26	0.24	0.21	TRINITY_DN81843_c0_g1: NP_011467.1 proteasome regulatory particle base subunit RPT6 [Saccharomyces cerevisiae S288C]
TRINITY_DN51335_c9_g2	-3.39781	3.19554e-06	23.92	89.38	28.81	15.7	9.42	10.69	16.4	24.14	26.79	13.22	8.01	10.58	388.98	222.34	446.21	322.53	97.97	233.06	94.15	360.06	212.89	100.29	109.11	103.65	TRINITY_DN51335_c9_g2: XP_026725775.1 uncharacterized protein LOC113492498 [Trichoplusia ni]
TRINITY_DN100564_c0_g1	-3.39572	0.0409304	0	0	0	0	0	0	0	0	0	0	0	0	0.49	0.44	0.2	0.2	0.86	0.49	1.84	0.58	0.37	1.5	0.4	0.5	TRINITY_DN100564_c0_g1: MBY8978478.1 30S ribosomal protein S11 [Rhodobacteraceae bacterium NNCM2]
TRINITY_DN36141_c0_g1	-3.3956	0.00953979	0	0	0	0	0	0	0	0	0	0	0	0	0.23	0.62	0.37	0.64	0.32	0.7	0.21	0.83	0.79	1.15	1.32	0.49	TRINITY_DN36141_c0_g1: EDM08292.1 calmodulin 3, isoform CRA_a [Rattus norvegicus]
TRINITY_DN98675_c0_g1	-3.39543	0.0308167	0	0	0	0	0	0	0	0	0	0	0	0	0.53	0.12	0.64	0.32	0.19	0.27	0.33	0.11	0.1	0.47	0.11	0.28
TRINITY_DN92390_c0_g1	-3.39529	0.0298909	0	0	0	0	0	0	0	0	0	0	0	0	0	0.13	0.06	0.22	0.15	0.24	0.13	0.23	0.11	0.56	0.17	0.25	TRINITY_DN92390_c0_g1: XP_038960196.1 breast carcinoma-amplified sequence 1 homolog isoform X5 [Rattus norvegicus]
TRINITY_DN85582_c0_g1	-3.39387	0.0298909	0	0	0	0	0	0	0	0	0	0	0	0	0.35	0.47	0.55	0.14	0.36	0.23	0.21	0.55	0.39	0.36	0.14	0.36
TRINITY_DN84195_c0_g1	-3.39239	0.0388807	0	0	0	0	0	0	0	0	0	0	0	0	0.8	0.43	0.57	0.57	0.17	0.96	0.6	0.38	0.72	1.3	0.39	0	TRINITY_DN84195_c0_g1: NP_011759.1 mitochondrial pyruvate carrier [Saccharomyces cerevisiae S288C]
TRINITY_DN65312_c0_g1	-3.39109	0.026552	0	0	0	0	0	0	0	0	0	0	0	0	0.11	0.36	0.06	0.19	0.33	0.16	0.05	0.19	0.18	0.35	0.33	0.11	TRINITY_DN65312_c0_g1: AAA35548.1 apolipoprotein B100, partial [Homo sapiens]
TRINITY_DN57122_c6_g1	-3.39098	0.00330274	0.65	1.1	0.24	0	1.88	0.17	0.5	0.63	0.46	1.21	0.81	0.71	0.27	0.44	0.29	0.48	5.91	0.16	55.45	2.95	2.45	35.87	26.13	39.8	TRINITY_DN57122_c6_g1: CAG4959985.1 unnamed protein product [Parnassius apollo]
TRINITY_DN42299_c0_g1	-3.38821	0.0385514	0.06	0.85	0	0	0.2	0	0.08	0.55	0.65	0	0.19	0	3.55	1.29	1.44	0.44	0.33	0.53	0.68	4.45	10.3	0.4	0.85	0.86	TRINITY_DN42299_c0_g1: XP_026730866.1 uncharacterized protein LOC113496012 [Trichoplusia ni]
TRINITY_DN74456_c0_g1	-3.38676	0.0188552	0	0	0	0	0	0	0	0	0	0	0	0	0.54	0.73	0	0.22	0.76	0.72	0.85	0.43	0.4	1.09	0.87	0.55
TRINITY_DN56200_c2_g3	-3.38527	0.00315571	0	0	0	0	0	0	0.19	0.29	0.14	0.34	0.04	0	0.57	0.58	0.46	1.87	0.89	0.16	2.04	0.14	0.13	1.82	1.01	1.37	TRINITY_DN56200_c2_g3: CAB3228646.1 unnamed protein product [Arctia plantaginis]
TRINITY_DN45125_c0_g1	-3.38506	0.000542644	0.07	1.05	0.05	0.05	0.28	0	0.06	0.07	0.23	0.42	0.14	0.04	2.1	1.02	1.21	3.19	0.82	2.19	0.89	8.17	2.23	2.25	0.67	1.27	TRINITY_DN45125_c0_g1: XP_021187374.1 lachesin-like isoform X1 [Helicoverpa armigera]
TRINITY_DN30426_c0_g1	-3.38363	0.0291325	0	0	0	0	0	0	0	0	0	0	0	0	0.27	1.48	0.49	0.99	0.14	0.41	0.51	0.16	0.46	1.13	0.5	0.43	TRINITY_DN30426_c0_g1: XP_042025486.1 glyceraldehyde-3-phosphate dehydrogenase A, chloroplastic-like [Salvia splendens]
TRINITY_DN81622_c0_g1	-3.38327	0.023795	0	0	0	0	0	0	0	0	0	0	0	0	0.45	0	0.18	0.36	0.32	0.75	0.84	1.07	0.34	1.08	0.73	0.62	TRINITY_DN81622_c0_g1: KAA8569302.1 hypothetical protein EYC84_000959 [Monilinia fructicola]
TRINITY_DN12521_c0_g1	-3.38311	0.0355451	0	0	0	0	0	0	0	0	0	0	0	0	0.18	0.35	0.1	0.42	0.27	0.18	0	0.52	0.2	1.03	0.64	0.37	TRINITY_DN12521_c0_g1: AAP86252.1 Ac1-149 [Rattus norvegicus]
TRINITY_DN45591_c0_g1	-3.38187	0.0160214	77.2	105.07	108.07	10.09	5.49	12.78	27.15	10.89	70.34	20.06	10.55	8.64	290.69	139.22	993.28	17.83	15.91	16.68	224.24	549.56	739.42	33.73	41.18	29.02	TRINITY_DN45591_c0_g1: PCG77596.1 hypothetical protein B5V51_6897 [Heliothis virescens]
TRINITY_DN89872_c0_g1	-3.38183	0.032725	0	0	0	0	0	0	0	0	0	0	0	0	0.23	0.39	0.07	0.21	0.06	0.12	0.27	0.35	0.13	0.76	0.22	0.06
TRINITY_DN19999_c0_g1	-3.38167	0.042141	0	0	0	0	0	0	0	0	0	0	0	0	0.46	0.21	0.37	0.37	0.49	0.31	0.72	0.37	0.52	0.47	0.75	0.32
TRINITY_DN75636_c0_g1	-3.38046	0.027341	0	0	0	0	0	0	0	0	0	0	0	0	0.3	1.22	0.74	0	1.94	0.3	1.73	0.71	1.01	2.62	1.82	1.48	TRINITY_DN75636_c0_g1: PQE18120.1 Heat shock protein [Rutstroemia sp. NJR-2017a BVV2]
TRINITY_DN5871_c0_g1	-3.37884	0.0113807	0	0	0	0	0	0	0	0.21	0	0	0	0	0.37	0.5	0.29	0.44	0.26	0.43	0.4	0.3	0	0.27	0.23	0.2
TRINITY_DN59208_c1_g1	-3.37368	7.73827e-11	0.1	0.1	0.59	0.57	0	0.5	0.2	0.78	0.17	0.72	0.22	0.35	8.03	9.74	7.2	5.2	4.24	7.54	6.29	10.52	3.74	5.87	3.9	5.1	TRINITY_DN59208_c1_g1: GBP23656.1 hypothetical protein EVAR_80273_1 [Eumeta japonica]
TRINITY_DN47700_c1_g1	-3.37042	0.013272	0	0	0	0	0	0	0	0.12	0	0	0	0	0.07	0.1	0.44	0.35	0.15	0.3	0.41	0.26	0.08	0.63	0.54	0.55	TRINITY_DN47700_c1_g1: GFP79473.1 cysteine proteinase 3 [Phtheirospermum japonicum]
TRINITY_DN44020_c0_g1	-3.3702	0.0407157	0	0	0	0	0.09	0	0	0	0	0	0	0	0	0.13	0	0.41	0.15	0.1	0.23	0	0	1.13	0.06	0.53	TRINITY_DN44020_c0_g1: XP_026743640.1 ionotropic receptor 25a [Trichoplusia ni]
TRINITY_DN55338_c6_g1	-3.3694	0.0244062	0	0.07	0.03	0	0	0	0.1	0	0	0.1	0.23	0	1.15	0.32	0.33	0.12	0.14	0.14	0.18	2.38	1.29	0.24	0.17	0.09	TRINITY_DN55338_c6_g1: XP_021185408.1 26S proteasome non-ATPase regulatory subunit 2 [Helicoverpa armigera]
TRINITY_DN82657_c0_g1	-3.36689	0.0355484	0	0	0	0	0	0	0	0	0	0	0	0	0.53	0.71	0.79	0.16	0.14	0.53	0.12	0.31	0.15	0.82	0.96	0.68	TRINITY_DN82657_c0_g1: 3B54_A Saccharomyces cerevisiae nucleoside diphosphate kinase [Saccharomyces cerevisiae]
TRINITY_DN58491_c2_g2	-3.36485	3.53396e-05	0.05	0.17	0.11	0.29	0	0	0.21	0.09	0.03	0.1	0.12	0.08	1.56	1.12	2.12	1.06	0.28	0.21	1.5	0.64	0.75	1.29	1.14	1.46	TRINITY_DN58491_c2_g2: KAF9406417.1 hypothetical protein HW555_013200 [Spodoptera exigua]
TRINITY_DN99055_c0_g1	-3.36436	0.0470061	0	0	0	0	0	0	0	0	0	0	0	0	0.21	0.1	0.25	0.17	0.15	0.43	0.26	0.17	0.4	0.23	0.17	0.53	TRINITY_DN99055_c0_g1: EGA62752.1 Mdh3p [Saccharomyces cerevisiae FostersO]
TRINITY_DN52486_c1_g1	-3.36205	0.0133434	0	0	0	0	0	0	0	0	0	0	0	0	0.21	0	0.5	0.38	0	0.85	0	0.38	0	0.44	0.9	0.77	TRINITY_DN52486_c1_g1: GBP79293.1 Retrovirus-related Pol polyprotein from transposon 17.6 [Eumeta japonica]
TRINITY_DN23079_c0_g1	-3.36079	0.0212394	0	0	0	0	0	0	0	0	0	0.43	0	0	1.01	1.82	0	2.49	0.73	0.68	1.96	2	0	2.27	1.63	2.32
TRINITY_DN39306_c0_g1	-3.35636	0.0289919	0	0	0	0	0	0	0	0	0	0	0	0	0.2	0.27	0.24	0.48	0.31	0.3	0.46	0.24	0.56	0	0.61	0.21	TRINITY_DN39306_c0_g1: XP_011099227.1 salicylic acid-binding protein 2-like [Sesamum indicum]
TRINITY_DN49862_c0_g1	-3.35459	0.0048853	107.16	1093.36	243.39	44.13	72.73	86.14	2173.01	571.14	461.65	86.38	34.81	100.2	1449.27	6687.07	279.33	15276.9	6365.55	46112.5	4155.22	328.4	443.51	5357.67	1845.65	2521.82	TRINITY_DN49862_c0_g1: P83418.2 RecName: Full=Megourin-2 [Megoura viciae]
TRINITY_DN40780_c0_g1	-3.35444	0.0386614	0.07	0.03	0	0	0	0	0	0	0	0.09	0	0.06	0.41	0.7	0.31	0.14	0.24	0.61	0.56	0.1	0	0.32	0.32	0
TRINITY_DN57786_c0_g3	-3.35393	0.0217758	5.64	6.01	8.4	0	10.91	0	0	29.1	0	0	18.98	10.52	10.99	102.85	76.41	0	0	70.39	11.47	13.06	42.83	18.47	58.06	512.61	TRINITY_DN57786_c0_g3: KAG6545137.1 hypothetical protein Mapa_013402 [Marchantia paleacea]
TRINITY_DN67790_c0_g1	-3.35352	0.0248826	0	0	0	0	0	0	0	0	0	0	0	0	0.06	0.08	0.07	0.14	0.42	0.41	0.16	0.28	0.13	0.62	0.14	0.25	TRINITY_DN67790_c0_g1: NP_014649.1 Sgt2p [Saccharomyces cerevisiae S288C]
TRINITY_DN46358_c0_g1	-3.35239	0.0363045	0	0	0	0	0	0	0	0	0	0	0	0	0.34	0.11	0.2	0.5	0.09	0.08	0.16	0.4	0.19	0.63	0.52	0.27	TRINITY_DN46358_c0_g1: GFQ05390.1 glycine dehydrogenase (decarboxylating) mitochondrial [Phtheirospermum japonicum]
TRINITY_DN68493_c0_g1	-3.35204	0.0271841	0	0	0	0	0	0	0	0	0	0	0	0	0.24	0	0.28	0.38	0.41	0.32	0.15	0	0.54	0.34	0.29	0.25
TRINITY_DN36440_c0_g1	-3.34964	3.00155e-05	0	0	0	0	0	0	0	0	0	0	0	0	1.33	1.41	1	1.82	1.67	1.54	1.35	1.34	2.06	3.31	2.14	1.86
TRINITY_DN85807_c0_g1	-3.34155	0.046183	0	0	0	0	0	0	0	0	0	0	0	0	1.1	1.11	0.34	2.35	0	1.11	0.53	0.65	0.62	1.61	1	0.82	TRINITY_DN85807_c0_g1: NP_013653.1 ribonucleotide reductase inhibiting protein SML1 [Saccharomyces cerevisiae S288C]
TRINITY_DN96514_c0_g1	-3.33961	0.015773	0	0	0	0	0	0	0	0	0	0	0	0	1.75	2.35	2.17	2.17	2.38	2.64	0.85	3.63	0	2.87	1.59	1.26
TRINITY_DN73438_c0_g1	-3.33591	0.023795	0	0	0	0	0	0	0	0	0	0	0	0	0.37	0.59	0.26	0.26	0.23	0.37	0.07	0.35	0.08	0.39	0.27	0.31
TRINITY_DN74302_c0_g1	-3.33143	0.0405667	0	0	0	0	0	0	0	0	0	0	0	0	0.07	0.27	0.24	0.39	0.21	0.47	0.49	0.24	0	0.36	0.16	0.07	TRINITY_DN74302_c0_g1: AAA35692.1 complement cytolysis inhibitor precursor [Homo sapiens]
TRINITY_DN53497_c0_g1	-3.3294	0.00067474	0	0	0.06	0.06	0.08	0	0	0	0	0	0	0	0.52	0.35	0.41	1.01	0.58	0.56	0.59	0.46	0.73	1.03	0.79	0.37	TRINITY_DN53497_c0_g1: GFP95164.1 cysteine proteinase rd19a [Phtheirospermum japonicum]
TRINITY_DN64994_c0_g1	-3.32931	0.0242287	0	0	0	0	0	0	0	0	0	0	0	0	0.28	0.51	0.45	0.22	0.49	0.95	0.17	0.22	0	0.1	0.34	0.1	TRINITY_DN64994_c0_g1: NP_014024.1 uncharacterized protein YMR295C [Saccharomyces cerevisiae S288C]
TRINITY_DN81778_c0_g1	-3.32797	0.0443304	0	0	0	0	0	0	0	0	0	0	0	0	0.34	0.09	0.16	0.4	0.28	0.07	0.12	0.4	0.23	0.43	0.25	0.14	TRINITY_DN81778_c0_g1: AJS34118.1 Nap1p [Saccharomyces cerevisiae YJM456]
TRINITY_DN68341_c0_g1	-3.32792	5.27363e-05	0	0	0	0	0	0	0	0	0	0	0	0	9.6	3.24	10.22	8.13	8.03	8.15	4.03	11.34	5.49	15.72	11.69	5.22	TRINITY_DN68341_c0_g1: XP_032743754.1 actin, alpha skeletal muscle isoform X1 [Rattus rattus]
TRINITY_DN59687_c9_g1	-3.3261	0.000242181	0	0	3.41	1.64	0	0	0	4.01	0	1.9	4.01	0	17.78	16.02	13.1	10.3	6.81	12.32	8.23	13.93	7.02	14.98	12.27	12.42	TRINITY_DN59687_c9_g1: KAF3948034.1 hypothetical protein CMV_025919 [Castanea mollissima]
TRINITY_DN59602_c2_g1	-3.31876	0.00168806	1.27	0.18	1.06	1.53	0.73	1.03	2.06	0.85	0	0.63	1.61	1.95	0.92	8.94	1.73	24.05	7.09	102.16	8.87	1.42	0.41	0.8	38.28	84.59	TRINITY_DN59602_c2_g1: XP_035447862.1 uncharacterized protein LOC118274479 isoform X1 [Spodoptera frugiperda]
TRINITY_DN97856_c0_g1	-3.31698	0.0186731	0	0	0	0	0	0	0	0	0	0	0	0	0.06	0.08	0.11	0.11	0.16	0.25	0.11	0.22	0.07	0.34	0.15	0.13	TRINITY_DN97856_c0_g1: NP_446003.2 pyruvate dehydrogenase kinase, isozyme 4 [Rattus norvegicus]
TRINITY_DN37011_c0_g1	-3.31656	0.02713	0	0	0	0	0	0	0	0	0	0	0	0	0.77	0.41	0.18	0.18	0.32	0.31	0.14	0.92	0.17	0.94	0.37	0.63	TRINITY_DN37011_c0_g1: NP_009861.1 Cos2p [Saccharomyces cerevisiae S288C]
TRINITY_DN4525_c0_g1	-3.31154	0.038997	0	0	0	0	0	0	0	0	0	0	0	0	0.27	0.24	0.42	0.31	0.28	0.36	0.16	0	0.1	0.38	0.65	0.09	TRINITY_DN4525_c0_g1: GFP87473.1 chlorophyll a-b binding protein 4 chloroplastic [Phtheirospermum japonicum]
TRINITY_DN56482_c0_g1	-3.31151	0.00188374	2.81	11.26	6.05	3.21	2.03	3.4	4.25	7.55	10.19	13.28	3.78	5.12	221.24	32.17	126.55	24.3	4.31	13.68	7.44	177.91	116.82	5.14	28.43	15.01	TRINITY_DN56482_c0_g1: CAB3234603.1 unnamed protein product [Arctia plantaginis]
TRINITY_DN13320_c0_g1	-3.31118	0.0352627	0	0	0	0	0	0	0	0	0	0	0	0	0.67	1.36	0.41	1.65	0.36	3.38	0.65	0.4	0	0.64	0.81	0.33
TRINITY_DN14857_c0_g1	-3.30462	8.95854e-06	4.15	13.18	7.76	6.95	1.72	3.08	3.94	4	4.19	6.13	1.79	3.7	194.33	41.51	70.46	67.25	26.44	100.13	18.03	6.26	26.76	28.82	23.1	55.44	TRINITY_DN14857_c0_g1: CAB3222154.1 unnamed protein product [Arctia plantaginis]
TRINITY_DN41117_c0_g1	-3.30384	0.0173375	0	0	0	0	0	0.3	0	0	0	0	0	0	0.31	0.72	0.27	0.18	0.96	0.46	0.28	0.37	0.26	0.16	0.28	0.33
TRINITY_DN38427_c0_g1	-3.30033	0.0440486	0	0	0	0	0	0	0	0	0	0	0	0	0.66	0.89	1.33	0.53	0.47	0.44	0	0.52	0.49	1.09	1.33	0.22	TRINITY_DN38427_c0_g1: CAF3443226.1 unnamed protein product, partial [Fusarium graminearum]
TRINITY_DN56897_c4_g1	-3.29802	0.0481465	0.17	1.09	0.15	0.05	0	0.64	0.79	0.12	0	0.39	0.69	0	7.87	0.69	7.2	0.72	0.07	0.76	0.22	3.62	4.95	0.23	0.13	0.97	TRINITY_DN56897_c4_g1: XP_026729868.1 inactive pancreatic lipase-related protein 1-like [Trichoplusia ni]
TRINITY_DN83365_c0_g1	-3.29512	0.0468095	0	0	0	0	0	0	0	0	0	0	0	0	0.18	0.36	0.11	0	0.56	0.27	0.42	0.32	0.1	0.57	0.55	0.47	TRINITY_DN83365_c0_g1: AAH61534.1 Clu protein [Rattus norvegicus]
TRINITY_DN38993_c0_g1	-3.29386	0.0471839	0	0	0	0	0	0	0	0	0	0	0	0	0.15	0.3	0.18	0	0.54	0.22	0.07	0.18	0.08	0.24	0	0.24
TRINITY_DN65914_c0_g1	-3.29356	0.0482881	0	0	0	0	0	0	0	0	0	0	0	0	0.53	0.24	0.85	0.21	0.37	0.71	0.83	0.63	0.39	1.07	0.85	0	TRINITY_DN65914_c0_g1: NP_012207.3 Rgi2p [Saccharomyces cerevisiae S288C]
TRINITY_DN57590_c1_g1	-3.29302	1.40434e-05	0.14	0.05	0.26	0	0	0	0.07	0.04	0.04	0.24	0.33	0.2	1.93	5.25	1.19	0.55	1.78	2.17	1.05	1.65	0.15	0.68	1.8	2.35	TRINITY_DN57590_c1_g1: XP_030025374.2 uncharacterized protein LOC115443910 [Manduca sexta]
TRINITY_DN49980_c0_g1	-3.29188	0.00125901	0.31	0.75	1.7	0.55	0	1.62	1.47	1.36	1.08	0.84	1.41	1.92	1.47	16.61	28.53	1.58	0.77	34.8	1.51	2.45	2.48	3.46	16.4	7.7	TRINITY_DN49980_c0_g1: OVA00002.1 hypothetical protein BVC80_8595g9 [Macleaya cordata]
TRINITY_DN56962_c1_g2	-3.28913	0.000415431	0	0.06	0.38	0	0.09	0	0	0.04	0	0.04	0	0	0.37	0.43	0.3	0.89	0.48	0.62	0.44	0.44	0.74	0.74	0.63	0.96	TRINITY_DN56962_c1_g2: XP_030748440.1 zinc finger BED domain-containing protein 4-like [Sitophilus oryzae]
TRINITY_DN83464_c0_g1	-3.28508	0.0375375	0	0	0	0	0	0	0	0	0	0.24	0	0	0	0.46	0.21	0.83	0.18	0.35	0.81	0.21	0.39	0.7	0.42	1.23
TRINITY_DN56998_c1_g6	-3.28498	0.00886045	0	0	0	0	0	0	0	0	0	0	0	0	4.05	1.09	0.61	0.44	0	0.07	0.27	0	1.09	0.24	0	0.63
TRINITY_DN41273_c0_g1	-3.28465	0.000695701	1	8.13	2.13	0.72	0.7	0.57	0.52	1.25	2.44	1.14	0.78	0.88	29.73	11.8	22.18	5.82	6.01	5.98	4.4	56.01	13.29	6.86	6.56	4.73	TRINITY_DN41273_c0_g1: CAB3248755.1 unnamed protein product [Arctia plantaginis]
TRINITY_DN84146_c0_g1	-3.28284	0.0262582	0	0	0.09	0	0	0	0	0	0	0	0	0	0.24	0.73	0.29	0.5	0.31	0.42	0.39	0.29	0	0.2	0.15	0.26
TRINITY_DN23578_c0_g1	-3.27979	0.022921	0	0	0	0	0	0	0	0	0	0	0	0	0.44	0.37	0.06	0.32	0.45	0.44	0.8	0.13	0.37	0.53	0.47	0.29	TRINITY_DN23578_c0_g1: EDM16143.1 rCG60275, isoform CRA_b [Rattus norvegicus]
TRINITY_DN29815_c0_g1	-3.27703	0.0260996	0	0.17	0.07	0.1	0	0	0	0	0	0.24	0.04	0.1	0.38	0.13	0.4	0.31	0.17	0.26	0.13	0.84	1.29	0.05	0.56	0.76	TRINITY_DN29815_c0_g1: XP_035452230.1 serine protease inhibitor dipetalogastin-like isoform X2 [Spodoptera frugiperda]
TRINITY_DN17388_c0_g1	-3.27701	0.0275793	0	0	0	0	0	0	0	0	0	0	0	0	0.1	0.27	0.24	0.83	0.21	0.7	0.18	0.36	0.45	0.53	0.37	0.84
TRINITY_DN13386_c0_g1	-3.27595	0.0468048	0.05	0.05	0	0	0	0	0.07	0	0	0	0	0	0.18	0.42	0.47	0.31	0	0.04	0.25	0.16	0.2	0.1	0.11	0.39
TRINITY_DN86974_c0_g1	-3.2754	0.0264961	0	0	0	0	0	0	0	0	0	0	0	0	0.6	2.04	0	1.48	1.3	0.61	0.87	1.08	1.02	2.05	1.1	0.6	TRINITY_DN86974_c0_g1: EAW68026.1 hCG1990658 [Homo sapiens]
TRINITY_DN42199_c0_g1	-3.2738	0.0442879	0	0	0	0	0	0	0	0	0	0	0	0	0.27	0.24	0.21	0.32	0.09	0.36	0.17	0.43	0.1	0.09	0.44	0.66	TRINITY_DN42199_c0_g1: AJT09770.1 Ssb2p [Saccharomyces cerevisiae YJM689]
TRINITY_DN46079_c1_g1	-3.27195	0.010308	0	0	0	0	0	0	0	0	0	0	0	0	45.24	52.01	62.18	42.42	52.64	61.55	27.04	122.23	122.3	123.39	192.4	176.56
TRINITY_DN54046_c3_g3	-3.26566	0.00134246	0	0	0	0	0	0	0	0	0	0	0	0	3.11	4.19	12.54	20.34	35.95	26.01	6.5	3.65	0	18.05	23.47	16.68
TRINITY_DN22571_c0_g1	-3.26243	0.0238492	0	0	0	0	0	0	0	0	0	0	0	0	0.16	0.21	0.19	0.57	0.25	0.32	0.37	0.19	0.09	0.34	0.2	0.42	TRINITY_DN22571_c0_g1: AAA35545.1 proapo-A-I protein [Homo sapiens]
TRINITY_DN14352_c0_g1	-3.26168	0.0486116	0	0	0	0	0	0	0	0	0	0	0	0	0.23	0.62	0.28	0.55	0	0	0.22	0.81	0.77	1.36	0.28	0.46	TRINITY_DN14352_c0_g1: KAF7876703.1 hypothetical protein EAF04_001787 [Sclerotium cepivorum]
TRINITY_DN22392_c0_g1	-3.26037	0.013887	0.71	0.39	0.96	0.35	0.47	0.51	2.15	0.29	0.86	1.88	0.6	0.7	6.49	3.43	9.81	1.25	0	2.38	8.52	0.1	5.46	0.56	0.86	3.06	TRINITY_DN22392_c0_g1: PZC73629.1 hypothetical protein B5X24_HaOG200086 [Helicoverpa armigera]
TRINITY_DN45213_c0_g1	-3.26005	0.0366097	0	0	0	0	0	0	0	0	0	0	0	0	0.17	1.15	0.62	0.2	0.36	0	0.48	0.41	0.57	0.69	0.83	0.7	TRINITY_DN45213_c0_g1: KAG8380739.1 hypothetical protein BUALT_Bualt06G0047400 [Buddleja alternifolia]
TRINITY_DN59687_c10_g1	-3.26003	0.0307327	0.17	0.17	0.42	0	0.82	12.97	1.17	0.25	0	0	1.31	0	0.5	1.57	2.4	2.2	0.35	2.34	1.87	1.78	100.64	1.52	0.61	8.49	TRINITY_DN59687_c10_g1: MCC2646658.1 hypothetical protein [Rickettsiaceae bacterium]
TRINITY_DN59425_c1_g2	-3.25847	0.010315	0.91	0.05	1.43	0.06	0.15	0.84	0	0	0	0	0.22	0	0.41	13.15	3.59	4.82	0.93	23.91	3.38	0.25	0.98	4.45	2.73	5.24	TRINITY_DN59425_c1_g2: CAF4874636.1 unnamed protein product [Pieris macdunnoughi]
TRINITY_DN46974_c0_g1	-3.25555	0.013144	0.47	16.37	2.7	0.07	0	0	0.62	1.16	3.55	0.46	0	0.2	5.28	4.47	24.22	19.22	3.03	10.61	10.01	172.32	21.08	10.06	15.37	10.21	TRINITY_DN46974_c0_g1: KAF9807481.1 hypothetical protein SFRURICE_001086 [Spodoptera frugiperda]
TRINITY_DN98841_c0_g1	-3.25459	0.045079	0	0	0	0	0	0	0	0	0	0	0	0	0.09	0.13	0.17	0.22	0.05	0.33	0.17	0.17	0.11	0.26	0.12	0.05	TRINITY_DN98841_c0_g1: NP_012776.1 Avt3p [Saccharomyces cerevisiae S288C]
TRINITY_DN12502_c0_g1	-3.24948	0.0190173	0	0	0.78	3.01	0	0	0	0	0	0	0	0	7.9	7.47	3.03	2.01	0.88	4.02	0.8	3.73	3.61	2.83	0.96	2.21
TRINITY_DN15957_c0_g1	-3.24809	0.0339647	0	0	0	0	0	0	0	0	0	0	0	0	0.2	0.18	0.16	0.47	0.21	0.26	0.18	0.24	0.22	0.43	0.16	0.28	TRINITY_DN15957_c0_g1: XP_032759430.1 titin isoform X3 [Rattus rattus]
TRINITY_DN9965_c0_g1	-3.24343	0.0472222	0	0	0	0	0	0	0	0	0	0	0	0	0	0	8.55	8.32	0	9.98	0	0	0	15.81	4	14.22
TRINITY_DN83702_c0_g1	-3.24122	0.0270217	0	0	0	0	0	0	0	0	0	0	0	0	0.2	0.53	0.23	0.35	0.41	0.89	0.09	0.47	0.11	0.42	0.36	0.41	TRINITY_DN83702_c0_g1: AAA34847.1 pyruvate dehydrogenase precursor (EC 1.2.4.1) [Saccharomyces cerevisiae]
TRINITY_DN52417_c0_g1	-3.24122	2.57397e-05	0.07	0.02	0	0	0	0.06	0.18	0	0.03	0.09	0	0	0.52	0.93	0.14	1.04	0.79	2.19	0.5	0.13	0.12	0.88	1.16	1.95
TRINITY_DN71601_c0_g1	-3.24038	0.0442115	0	0	0	0	0	0	0	0	0	0	0	0	0.59	2.39	1.49	1.48	0	5.38	1.17	2.79	1.34	3.78	0.72	1.12	TRINITY_DN71601_c0_g1: AJS51015.1 Cwp2p [Saccharomyces cerevisiae YJM1418]
TRINITY_DN57078_c0_g2	-3.23739	0.0123404	0	0.03	0	0.16	0.11	0	0	0	0	0	0	0	0.25	0.75	0.16	0.39	0.11	0.61	0.28	0.54	0.03	0.37	0.17	0.52
TRINITY_DN59695_c1_g1	-3.23669	3.74986e-06	0.07	0.03	0.05	0.09	0	0	0.03	0	0	0.19	0.02	0.04	1.05	2.65	0.22	0.39	0.57	2.46	1.54	0.57	0.11	1.7	0.49	0.77	TRINITY_DN59695_c1_g1: HBE18313.1 hypothetical protein [Cyanobacteria bacterium UBA11367]
TRINITY_DN60616_c0_g1	-3.23536	0.0395467	0	0	0.11	0	0.15	0	0.13	0	0	0	0	0	0.16	0.77	0.59	0.29	0	0.41	0.53	0.39	0.37	0.96	0.3	0.44
TRINITY_DN99191_c0_g1	-3.23299	0.0434373	9.28	1.03	0	0	0	0	0	0	0	0	0	0	5.19	4.38	5.75	4.09	4.31	3.95	4.53	6.91	7.37	2.95	0	9.17
TRINITY_DN57603_c3_g1	-3.2309	6.51976e-07	0.8	0.18	0.19	0.23	0.19	1.48	0.43	0.29	0.18	0.34	0.2	0.28	1.8	6.08	2.89	5.92	2.47	3.28	5.25	7.61	2.01	7.74	2.21	3.63	TRINITY_DN57603_c3_g1: XP_022827228.1 uncharacterized protein LOC111356974 [Spodoptera litura]
TRINITY_DN33064_c0_g1	-3.2307	3.92838e-05	1.92	12.04	8.32	2.2	1.66	0.39	3.88	4.28	1.17	4.27	2.86	2.27	106.85	30.97	63.34	22	15.94	28.08	16.34	15.35	8.6	26.74	16.37	49.57	TRINITY_DN33064_c0_g1: CAB3236845.1 unnamed protein product, partial [Arctia plantaginis]
TRINITY_DN67526_c0_g1	-3.22753	0.0183274	0	0	0.52	0	0.22	0	0	0	0	0	0	0	0.26	1.77	0.47	0	1.11	1.06	0.37	0	1.33	2.45	1.28	1.5
TRINITY_DN87175_c0_g1	-3.22617	0.0487351	0	0	0	0	0	0	0	0	0	0	0	0	0.06	0.33	0.14	0.22	0.57	0.18	0.39	0	0	0.2	0.45	0.46
TRINITY_DN46647_c0_g1	-3.226	0.0357855	0	0	0	0	0	0.09	0	0	0	0	0	0	0.04	0.24	0.16	0.11	0.09	0.27	0.08	0.16	0.2	0.78	0.17	0.19	TRINITY_DN46647_c0_g1: AAA40098.1 sterol-carrier protein X [Mus musculus]
TRINITY_DN52533_c1_g2	-3.22446	0.0251809	0.05	0	0.11	0	0	0	0	0.07	0.15	0	0	0	0.7	0.25	0.57	0.13	0.42	0.63	0.27	0.18	0.08	0.41	0.55	0.24
TRINITY_DN83667_c0_g1	-3.22401	0.0474511	0	0	0	0	0	0	0	0	0	0	0	0	0.36	0.29	0.17	0.08	0.37	0.29	0.13	0.34	0.08	0.61	0.44	0.15	TRINITY_DN83667_c0_g1: AAA34539.1 endochitinase [Saccharomyces cerevisiae]
TRINITY_DN30841_c0_g1	-3.22179	0.0220023	0	0	0	0.38	0	0	0.88	0	0	0	0	0.57	2.82	3.33	0.87	0.87	1.14	1.42	1.71	1.67	1.98	4.39	3.84	3.1	TRINITY_DN30841_c0_g1: CAD7694382.1 unnamed protein product [Nyctereutes procyonoides]
TRINITY_DN64984_c0_g1	-3.22021	0.0362354	0	0	0	0	0	0	0	0	0	0	0	0	0.27	0.28	0.08	0.24	0.14	0.48	0.13	0.33	0.16	0.52	0.08	0.22	TRINITY_DN64984_c0_g1: EDL33905.1 mCG146411 [Mus musculus]
TRINITY_DN53765_c8_g1	-3.21851	4.73751e-10	0	0	0	0	0	0	0	0	0	0	0	0	31.33	20.13	14.71	17.9	18.87	17.09	43.58	82.86	17.11	42.7	57.38	51.52
TRINITY_DN51711_c0_g1	-3.21473	0.00136821	0.98	9.5	1.63	0.64	0.3	0.89	0.55	0.59	1.1	1.46	0.56	0.85	18.67	16.67	3.74	6.41	2.09	7.77	6.53	64.63	9.31	8.33	8.97	9.35	TRINITY_DN51711_c0_g1: CAB3234599.1 unnamed protein product [Arctia plantaginis]
TRINITY_DN48053_c0_g1	-3.21257	0.023483	0	0.05	0.06	0.18	0.72	0	0	0	0	0.21	0.55	0.09	4.85	3.18	0.91	2.52	0.44	1.51	0.04	0.26	1.42	0.61	0.53	2.09	TRINITY_DN48053_c0_g1: CAB3245002.1 unnamed protein product [Arctia plantaginis]
TRINITY_DN65420_c0_g1	-3.21114	0.0361263	0	0	0	0	0	0	0	0	0	0	0	0	0.14	0.29	0.17	0.08	0.15	0.43	0.13	0.25	0.16	0.46	0.17	0.38	TRINITY_DN65420_c0_g1: NP_012221.2 cytochrome-b5 reductase [Saccharomyces cerevisiae S288C]
TRINITY_DN60903_c0_g1	-3.21079	0.0493295	0	0	0	0	0	0	0	0	0	0	0	0	0.23	0.1	0.36	0.09	0.16	0.15	0.28	0.18	0.09	0.74	0.28	0.16	TRINITY_DN60903_c0_g1: AJV51283.1 Aco1p [Saccharomyces cerevisiae YJM1252]
TRINITY_DN44278_c0_g1	-3.21036	0.0327492	0	30.16	1.59	0	0	1.36	0.53	3.63	0.68	4.97	0.2	0	29.21	8.26	24.15	9.32	2.14	2.9	3.14	41.43	3.53	6.39	5.86	3.88	TRINITY_DN44278_c0_g1: CAB3229610.1 unnamed protein product [Arctia plantaginis]
TRINITY_DN14435_c0_g1	-3.20867	0.000988076	0.06	0	0	0	0	0.09	0.07	0.08	0.09	0.15	0	0	0.27	0.85	0.54	0.69	0.56	0.45	0.58	0.76	0.72	2.13	1.34	0.73	TRINITY_DN14435_c0_g1: CAA49832.1 pro1 collagen type III, partial [Rattus norvegicus]
TRINITY_DN91009_c0_g1	-3.20819	0.0259281	0.25	0.49	0.3	0	0	0	0	0	0.43	0.34	0	0	5.21	3.12	2.06	1.54	0.38	4.94	0.67	0.26	2.87	1.16	0.8	0.92
TRINITY_DN57413_c0_g1	-3.20053	0.00198021	0.79	1.08	2.27	0.47	0.21	0.97	1.18	1.46	1.44	0.13	0.46	0.36	18	4.57	26.66	3.11	1.95	4	5.2	1.51	5.29	2.57	2.53	3.31	TRINITY_DN57413_c0_g1: PCG66537.1 hypothetical protein B5V51_7570 [Heliothis virescens]
TRINITY_DN39181_c0_g1	-3.20032	0.0135167	0	0	0	0	0	0	0	0	0	0	1.05	0	2.73	3.68	4.67	9.29	4.08	6.5	3.69	8.58	6.26	11.25	5.55	0	TRINITY_DN39181_c0_g1: AAA40715.1 aldolase A [Rattus norvegicus]
TRINITY_DN73466_c0_g1	-3.20031	0.0446216	0	0	0	0	0	0	0	0	0	0	0	0	0.21	0.56	0.37	0.37	0.43	0.31	0.29	0.25	0	0.43	0.63	0.54	TRINITY_DN73466_c0_g1: NP_014362.3 carbonate dehydratase NCE103 [Saccharomyces cerevisiae S288C]
TRINITY_DN2960_c0_g1	-3.19989	0.0234998	0	1.34	0	0	0.44	0	0	0	0.49	1.52	0	0	2.34	3.95	3.23	2.51	0.63	5.01	0.28	8.7	7.57	1.42	0.71	2.32
TRINITY_DN32430_c0_g1	-3.19953	0.00268039	0.13	0	0.16	0.3	0	0	0	0.19	0	0	0.1	0	0.22	1.64	0.13	2.61	2.07	1.39	0.56	0	0.25	2.23	1.77	2.02
TRINITY_DN35908_c0_g1	-3.1984	2.53559e-06	4.03	0	0	6.53	0	0	0	0	5.92	4.52	1.6	0	31.74	32.69	25.8	54.89	29.31	54.69	28.16	144	26.54	83.91	74.58	47.88
TRINITY_DN55607_c8_g1	-3.19802	0.00760063	5.61	9.96	9.18	3.45	6.23	6.04	4.11	13.32	15.78	19.82	6.82	20.4	82.83	139.16	328.71	35.42	13.01	67.84	6.77	20.04	297.82	6.56	5.06	38.16	TRINITY_DN55607_c8_g1: PZC75679.1 hypothetical protein B5X24_HaOG205749 [Helicoverpa armigera]
TRINITY_DN41852_c0_g1	-3.19744	0.00184271	0	0.1	0.24	0	0	0	0.14	0.15	0.35	0	0.3	0	1.06	1.07	1.37	1.05	0.83	1.07	1.39	0.85	0.8	2.07	1.3	0.75	TRINITY_DN41852_c0_g1: XP_011363711.1 alpha-crystallin B chain [Pteropus vampyrus]
TRINITY_DN58079_c0_g1	-3.19545	1.649e-06	0.06	1.44	0.97	0.31	0.16	0.06	0.34	0.16	0.04	0.47	0.23	0.45	4.04	6.61	3.23	7.8	2.76	8.46	3.27	48.09	0.62	7.09	5.01	3.15	TRINITY_DN58079_c0_g1: CAB3248675.1 unnamed protein product [Arctia plantaginis]
TRINITY_DN59747_c0_g1	-3.19354	0.0221204	0	0	0	0.24	0	0	0	0	0.36	0.56	0.31	0	2.48	1.39	0.5	2	1.31	2.28	1.37	2.95	0	2.68	1.75	0.83	TRINITY_DN59747_c0_g1: RVE46943.1 hypothetical protein evm_008422 [Chilo suppressalis]
TRINITY_DN58987_c1_g2	-3.18422	0.000137378	0.35	0.05	0.07	0.23	0.13	0.1	0.19	0.16	0.19	0.11	0.69	0.15	0.16	0.96	1.08	4.27	2.15	1.15	3.08	10.69	1.78	6.51	3.79	4.08	TRINITY_DN58987_c1_g2: RVE41430.1 hypothetical protein evm_013924, partial [Chilo suppressalis]
TRINITY_DN47150_c0_g1	-3.18402	0.00360111	0.4	2.87	0.57	0.23	0.18	0.13	0.48	0.57	0.27	1.8	0.36	1.12	13.45	8.45	14.05	1.25	0.94	16.19	3.11	1.36	6.74	3.53	1.2	0.77	TRINITY_DN47150_c0_g1: XP_026732289.1 acyl-CoA Delta(11) desaturase-like [Trichoplusia ni]
TRINITY_DN75048_c0_g1	-3.18153	0.0461659	0	0	0	0	0	0	0	0	0	0	0	0	3.68	0	0	0	3.1	2.82	1.87	0	0	0.81	0	0
TRINITY_DN52576_c1_g1	-3.18115	0.00393826	0.06	1	0.94	0.29	0.05	0.11	0.38	0	0.37	0.67	0.05	0.88	9.66	10.16	5.59	2.9	0.81	13.84	0.67	1.73	5.58	5.22	0.65	1.02	TRINITY_DN52576_c1_g1: AFP20586.1 cytochrome CYP338A2 [Spodoptera littoralis]
TRINITY_DN35875_c0_g1	-3.17606	0.032266	0	0.07	0.22	0	0	0	0	0.05	0	0.14	0	0	0.32	2.54	0.24	1.76	1.28	1.42	0.24	0.04	0	0.26	0.18	0.83	TRINITY_DN35875_c0_g1: PCG76683.1 hypothetical protein B5V51_8953 [Heliothis virescens]
TRINITY_DN33340_c0_g1	-3.17384	0.0028152	0	0	0.17	0	0	0	0.19	0	0	0	0	0	1.91	3.43	0.3	4.72	3.34	3.2	2.02	0.61	0	4.76	0	1.59
TRINITY_DN58886_c1_g1	-3.16646	0.00287564	0.26	2.22	0.31	0.15	0	0	0.34	0.37	0.44	0.86	0	0	7.99	8.74	2.35	4.97	0.97	8.37	1.62	13.8	7.58	3.51	2.54	2.53
TRINITY_DN8006_c0_g1	-3.16607	0.0375416	0	0	0	0	0	0	0	0	0	0	0	0	0.24	0.33	0.29	0.88	1.16	0.86	0.46	0.58	0	0.13	0.6	1.14	TRINITY_DN8006_c0_g1: CAB3223983.1 unnamed protein product [Arctia plantaginis]
TRINITY_DN54408_c2_g1	-3.16023	0.000693343	1.69	0	0	6.8	0	0	5.08	11.02	0	2.6	0	15.57	42.66	11.51	19.08	11.17	6.58	5.95	8.93	0	3.42	14.19	3.57	48.36
TRINITY_DN54749_c0_g1	-3.15637	0.048474	6.26	6.08	27.5	19.25	144.24	19.88	25.66	13.31	19.51	27.32	32.14	20.49	173.36	47.72	145.46	20.73	4.86	91.1	0.45	13.79	259.85	4.62	0.8	7.8	TRINITY_DN54749_c0_g1: ALT31605.1 chemosensory protein 23 [Cnaphalocrocis medinalis]
TRINITY_DN56319_c10_g1	-3.15302	0.00134442	0	0	1.15	0	0	1.71	0	0	0.83	1.93	0	0	3.84	5.93	8.29	15.13	1.81	13.35	9.77	4.55	4.98	2.53	5.99	9.41	TRINITY_DN56319_c10_g1: PZC74016.1 hypothetical protein B5X24_HaOG208430 [Helicoverpa armigera]
TRINITY_DN91260_c0_g1	-3.13973	0.0427031	0	0	0	0	0	0	0	0	0	0	0	0	0.19	0.17	0.45	0.08	0.2	0.32	0.23	0.15	0.14	0.28	0.31	0.41	TRINITY_DN91260_c0_g1: EDM12534.1 rCG48277 [Rattus norvegicus]
TRINITY_DN57496_c5_g1	-3.13849	6.11868e-06	0.03	0.07	0.39	0	0	0.21	0.17	0.11	0	0.1	0.11	0.09	1.11	1.31	0.86	1.13	0.6	0.77	1.53	0.39	0.46	2.49	0.72	0.77	TRINITY_DN57496_c5_g1: XP_045500795.1 putative nuclease HARBI1 [Colias croceus]
TRINITY_DN49677_c0_g1	-3.13619	0.0263996	0	0	0	0	0	0	0.28	0	0	0.57	0.32	0.74	0.21	2.54	0.51	4.05	1.11	5.47	2.58	0.25	0	5.44	3.04	3.8
TRINITY_DN39862_c0_g1	-3.13468	0.0127382	3.93	1.35	3.59	0	0	5.6	1.94	2.11	5.25	0	4.21	0	10.46	33.92	75.04	10.92	9.62	108.85	6.54	17.21	7.45	5.27	70.27	9.39	TRINITY_DN39862_c0_g1: KAG9438797.1 hypothetical protein H6P81_021277 [Aristolochia fimbriata]
TRINITY_DN50046_c0_g1	-3.13373	0.000453907	0	0	0	0.66	0	0.99	0.38	0	0	1.14	0	1.47	3.83	4.37	1.45	8.29	2.53	6.23	9.62	4.55	0.33	0.57	1.78	4.95
TRINITY_DN57454_c5_g1	-3.13041	0.0379666	0	0	0	0	0	0	0	0	0	0	0	0	0	1.02	0.31	0	0	3.04	1.92	1.2	0.57	1.24	2.44	0.75
TRINITY_DN57097_c0_g1	-3.12835	0.000116265	0.22	0.53	0.29	0	0.14	0	0.12	0	0	0.2	0.32	0.37	1.71	1.19	1.04	2.29	1.97	2.36	1.3	1.44	2.23	0.87	1.15	1.52	TRINITY_DN57097_c0_g1: CAB3220642.1 unnamed protein product [Arctia plantaginis]
TRINITY_DN6111_c0_g1	-3.12549	0.0330167	0	0.81	0.23	0.11	0.15	0	0	0	0	0	0	0.16	4.71	0.22	0.58	0.29	0.25	0.33	0.98	3.01	0.55	0.26	2.89	2.76
TRINITY_DN55552_c0_g1	-3.12376	0.0194656	0	1.24	0.11	0	0.18	0.04	0.13	0	0.08	0	0	0.08	0.28	3.07	0.02	0.09	0.13	2.16	0.51	8.47	2.79	0.12	2.17	1.84	TRINITY_DN55552_c0_g1: XP_037973362.1 uncharacterized protein LOC119693616 [Plutella xylostella]
TRINITY_DN98449_c0_g1	-3.12237	0.0466246	0	0	0	0	0	0	0	0	0	0	0	0	0.17	0.22	0.1	0.3	0.26	0.42	0.08	0.2	0.28	0.09	0.31	0.44	TRINITY_DN98449_c0_g1: NP_010919.1 Fmp52p [Saccharomyces cerevisiae S288C]
TRINITY_DN57733_c1_g1	-3.12023	0.000335536	1.84	4.85	2.56	4.18	1.44	1.8	1.24	3.4	5.5	4.56	1.23	1.9	66.59	27.62	43.21	11.44	4.71	16.51	12.43	5.45	29.05	10.14	4.4	18.35	TRINITY_DN57733_c1_g1: KAF9798755.1 hypothetical protein SFRURICE_021552 [Spodoptera frugiperda]
TRINITY_DN57072_c3_g2	-3.11856	0.0414317	0	0	0.08	0	0	0.11	0	0	0	0.09	0	0	0.11	1.08	0.32	0.44	0.28	0.92	0.54	0.19	0.06	0.41	0.07	0.4
TRINITY_DN58276_c1_g1	-3.1152	0.0323164	1.49	0	0	0	0	0	0	0	0	0	0	8.24	14.72	19.87	0	0	5.66	2.56	0	2.88	17.6	4.1	15.33	4.39
TRINITY_DN50043_c0_g1	-3.11466	0.00101974	0.22	1.97	1.11	0.46	0.38	0.21	0.95	1.24	0.58	1.93	0.88	1.2	5.65	7.89	3.79	5.92	3.11	7.02	6.4	40.48	0.26	5.44	2.43	3.16	TRINITY_DN50043_c0_g1: XP_026730463.1 fibrillin-1 [Trichoplusia ni]
TRINITY_DN27710_c0_g1	-3.10904	0.024421	0.87	0	0	0	0	0	0.36	0.1	0	0	0.4	0	1.56	5.25	0.4	0.46	0.69	3.46	2.92	0.67	0.51	2.11	0.48	1.61	TRINITY_DN27710_c0_g1: XP_041979447.1 uncharacterized protein LOC121733294 [Aricia agestis]
TRINITY_DN44612_c0_g1	-3.1085	0.0285509	0	0.37	0.29	0	0.23	0.65	0.07	0	0	0.45	0.29	0.09	6.99	3.28	1.37	2.21	0.58	0.68	3.18	0.19	0.09	0.88	0.25	1.82	TRINITY_DN44612_c0_g1: CAB3237311.1 unnamed protein product [Arctia plantaginis]
TRINITY_DN57564_c0_g2	-3.10755	2.7547e-10	1.97	4.73	1.11	3.07	1.32	1.11	1.08	2.62	2.41	4.66	2.53	3	21.83	26.24	12.52	31.04	20.14	35.47	15.38	75.33	5.47	39.87	41.05	26.17	TRINITY_DN57564_c0_g2: XP_035432730.1 multiple inositol polyphosphate phosphatase 1-like [Spodoptera frugiperda]
TRINITY_DN58219_c0_g1	-3.10529	0.0010393	0.43	0.67	0.45	0.34	0.12	0.37	0.1	0.04	0.08	0.59	0.04	0.17	6	1.04	4.17	6.56	5.72	0.72	4.57	0.38	1.13	3.84	0.79	1.63	TRINITY_DN58219_c0_g1: KAG7302626.1 hypothetical protein JYU34_012573 [Plutella xylostella]
TRINITY_DN56791_c0_g1	-3.09911	0.0105802	0.78	2.79	1.7	0.73	0.12	0.13	0.8	1.26	1.2	1.31	0.47	0.36	31.88	11.04	16.99	2.08	0.87	3.45	2.8	0.65	2.29	2.39	1.52	2.53	TRINITY_DN56791_c0_g1: CAB3233445.1 unnamed protein product [Arctia plantaginis]
TRINITY_DN22622_c0_g1	-3.09583	0.0381094	0	0	0	0	0	0	0	0	0	0	0	0	0	13.56	0	0	17.59	15.96	0	0	12.55	16.71	6.47	0	TRINITY_DN22622_c0_g1: GBP92641.1 hypothetical protein EVAR_48447_1 [Eumeta japonica]
TRINITY_DN45593_c0_g1	-3.08448	0.0107266	0	0.61	0.61	0.29	0.07	0.64	0.06	0.12	0	0.28	0.26	0	5.45	2.34	1.27	0.9	0.65	0.77	0.76	9.84	4.86	1.53	0.9	1.21
TRINITY_DN1926_c0_g1	-3.08292	0.000831366	0.8	0.43	0.11	0.61	0.69	0	0.12	0.51	0.6	1.06	0.93	0.93	3.43	5.65	0.27	0.36	4.12	3.06	3.17	9.3	6.91	3.43	11.29	16.93	TRINITY_DN1926_c0_g1: CAB3244024.1 unnamed protein product [Arctia plantaginis]
TRINITY_DN55904_c6_g2	-3.0818	0.0130096	0	0.86	0.22	0	0	0	0	0.26	0.15	0.24	0	0.47	2.24	2.81	2.02	3.11	1.37	1.17	1.14	11.2	0.7	1.9	1.71	2.63
TRINITY_DN49840_c0_g1	-3.08002	0.0328018	0.44	0.25	0.09	0	0.51	0.12	0.05	0.84	0.5	0.1	0.11	0	11.58	0.48	1.39	1.84	0.03	11.94	0.43	0.11	0.91	0.75	0.26	0.93	TRINITY_DN49840_c0_g1: XP_045522905.1 glutathione S-transferase 2-like [Pieris brassicae]
TRINITY_DN56365_c6_g2	-3.07912	3.07303e-07	2.1	12.54	4.11	1.67	0.62	1.31	2.2	2.27	1.9	3.5	2.22	2.74	36.8	43.54	37.4	43.4	25.11	30.57	13.64	29.36	10.68	25	15.02	34.3	TRINITY_DN56365_c6_g2: CAB3256283.1 unnamed protein product [Arctia plantaginis]
TRINITY_DN53485_c3_g1	-3.07203	0.00407504	0	2.46	0.77	0	0	0.28	0.86	0	0	0	0.72	0.84	0.75	24.65	3.06	1.8	3	3.32	9.55	3.21	1.52	7.38	4.01	3.24
TRINITY_DN30378_c0_g1	-3.0669	0.0158837	0.16	0.15	0.06	0	0	0	0	0	0	0.14	0	0	0.47	1.09	0.4	0.6	0.09	0.98	0.74	0.15	0.29	0.79	0.42	0.18
TRINITY_DN22231_c0_g1	-3.05956	0.00650329	0.14	0	0.17	0	0	0	0	0	0	0.09	0	0.25	1.2	1.21	0.5	1.13	1	0.96	0.44	1.37	0.27	0.32	0.37	1.29	TRINITY_DN22231_c0_g1: XP_026731501.1 septin-7 isoform X3 [Trichoplusia ni]
TRINITY_DN98669_c0_g1	-3.05276	0.0400896	0	2.12	0	0	0	0	0	0	0	0	0	0	7.69	4.85	5.15	6.41	2.81	3.12	3.03	1.22	5.22	2.85	2.49	3.92
TRINITY_DN50994_c0_g4	-3.05197	2.20017e-05	0.47	0.81	1.93	0.71	0.43	1.04	1.41	0.36	0.68	0.04	0.14	0.11	4.39	7.57	5.27	8.01	10.51	9.62	4.91	1.35	1.4	7.66	24.26	17.59	TRINITY_DN50994_c0_g4: XP_035446854.1 gonadotropin-releasing hormone II receptor-like [Spodoptera frugiperda]
TRINITY_DN58005_c2_g2	-3.0444	0.00107427	0.19	0.36	0	0.11	0.29	0	0.37	0.33	0	0	0	0	1.22	2.37	2.26	1.88	1.22	1	0.59	0.96	1.09	0.46	0.71	1.66
TRINITY_DN38285_c0_g1	-3.03758	0.0145917	0.14	0.27	0	0	0	0	0.19	0	0	0	0	0	1.09	1.41	0.6	0.18	0.52	1.13	0.92	0.51	0.13	0.38	0.67	1.01
TRINITY_DN47687_c2_g1	-3.03657	0.0388406	0.03	0	0.04	0	0	0	0.05	0.1	0	0	0	0	0.14	0.94	0.1	0.39	0.09	0.56	0.18	0.07	0	0.49	0.24	0.3
TRINITY_DN48553_c0_g1	-3.0363	0.0210511	0.04	0.03	0	0	0	0.06	0.1	0	0	0	0.11	0	0.78	0.74	0.27	0.41	0.24	0.43	0.32	0.14	0	0.22	0.32	0.28	TRINITY_DN48553_c0_g1: QXJ78553.1 putative DD34D transposase [Schlechtendalia chinensis]
TRINITY_DN53732_c5_g1	-3.03238	0.000326799	5.06	2.17	0.39	0	3.07	0	7.41	1.41	0	0	0	0	6.3	9.43	6.48	11.19	9.83	6.35	1.35	4.57	3.15	3.35	6.77	7.87
TRINITY_DN37810_c0_g1	-3.02959	0.000697565	0	0	0	0	0	0	0	0	0	0	0	0	1.85	1.72	1.38	0.97	1.46	1.74	2.15	2.07	2.74	5.08	3.39	1.57	TRINITY_DN37810_c0_g1: EDL94281.1 rCG57788 [Rattus norvegicus]
TRINITY_DN34912_c0_g1	-3.02451	7.95315e-06	0.55	13.3	4.75	1.14	0.68	1.5	1.91	2.53	0.94	2.64	3.79	1.73	30.27	36.88	31.1	42.64	24.73	30.81	15.74	34.07	4.61	23.88	16.12	31.03	TRINITY_DN34912_c0_g1: CAB3241114.1 unnamed protein product [Arctia plantaginis]
TRINITY_DN59659_c0_g1	-3.01346	0.00118909	0.12	0.1	0.22	0	0.01	0.01	0.14	0.05	0.01	0.02	0.03	0	1.01	1.7	0.38	0.85	0.54	1.98	0.49	0.32	0.16	0.68	0.33	0.4	TRINITY_DN59659_c0_g1: KAG6458358.1 hypothetical protein O3G_MSEX010822 [Manduca sexta]
TRINITY_DN56696_c4_g1	-3.00736	0.000444308	5.07	20.55	8.52	5.45	4.04	8.64	6.6	7.74	7.11	8.82	3.86	5.41	85.46	42.46	147.06	30.89	11.48	41.76	29.94	33.25	75.27	27.95	27.22	25.41	TRINITY_DN56696_c4_g1: CAB3229109.1 unnamed protein product [Arctia plantaginis]
TRINITY_DN52174_c0_g1	-3.00016	0.00589978	0.04	0.02	0.18	0	0	0	0.2	0.08	0	0.25	0.23	0.1	0.23	1.56	0.07	1.6	0.28	2.57	0.7	0.24	0.22	0.71	3.06	1.52	TRINITY_DN52174_c0_g1: XP_017797143.1 PREDICTED: piggyBac transposable element-derived protein 4-like, partial [Habropoda laboriosa]
TRINITY_DN57813_c0_g1	-2.99142	0.000448402	0.11	0.23	0.09	0.2	0	0.14	0.04	0.02	0.07	0.17	0.02	0.17	1.22	1.69	0.17	3.98	1.77	2.96	0.29	0.29	0.11	0.68	0.67	2.58	TRINITY_DN57813_c0_g1: CAF4921608.1 unnamed protein product [Pieris macdunnoughi]
TRINITY_DN56558_c3_g2	-2.98728	0.0122391	5.3	3.36	5.02	2.17	2.31	1.67	5.2	3.35	4.54	7.35	1.97	4.11	95.46	17.71	57.14	4.36	3.47	9.39	5.72	10.92	53.36	6.84	4.88	4.65	TRINITY_DN56558_c3_g2: XP_045486205.1 E3 ubiquitin-protein ligase HECW2 isoform X4 [Pieris rapae]
TRINITY_DN57589_c1_g3	-2.98604	0.0122546	0.82	10.71	5.42	2.29	3.96	0.49	8.65	2.84	11.2	3.41	0.42	0.49	52.71	26.44	49.17	15.76	6.6	21.22	8.43	121.15	43.45	14.23	13.81	11.87
TRINITY_DN51790_c1_g1	-2.98468	0.00815623	0.49	2.46	0.37	1.11	0	0.07	0.35	0.51	0.45	0.59	0.27	0.46	10.26	3.88	1.74	2.33	0.74	1.37	1.81	16.35	3.86	2.65	2.09	2.31	TRINITY_DN51790_c1_g1: CAB3234811.1 unnamed protein product [Arctia plantaginis]
TRINITY_DN50473_c4_g1	-2.97285	0.00176701	4.63	11.35	5.96	4.73	4.41	3.35	1.93	2.37	2.28	6.71	6.77	1.75	95.75	33.54	76.28	19.57	5.79	17.81	6.2	23.33	39.73	7.89	9.15	26.54	TRINITY_DN50473_c4_g1: CAB3231548.1 unnamed protein product [Arctia plantaginis]
TRINITY_DN5742_c0_g1	-2.97244	0.0479062	0.59	0.59	1.53	0.74	0	0	0	0	1.11	0	0	0	3.08	13.54	3.94	1.96	1.72	2.35	6.2	1.82	0	4.15	4.69	2.88	TRINITY_DN5742_c0_g1: GBP22644.1 hypothetical protein EVAR_13924_1 [Eumeta japonica]
TRINITY_DN2142_c0_g1	-2.96841	0.0204541	0.57	2.87	0	0.72	0	0	0	0.88	0	0	0	0	0	3.01	5.69	4.71	3.31	13.62	7.47	2.64	1.7	4.68	2.72	9.74
TRINITY_DN50957_c2_g1	-2.96662	0.00554413	0.14	0.02	0.6	0.05	0.47	0	0.16	0.12	0	0.27	0.03	0.07	0.91	1.75	1.04	1.78	0.78	1.09	1.1	4.99	0.15	0.89	0.73	0.98	TRINITY_DN50957_c2_g1: KAG7300545.1 hypothetical protein JYU34_016189 [Plutella xylostella]
TRINITY_DN43221_c0_g1	-2.96405	0.0482307	0.24	0.14	0.46	0.11	0	0.32	0.64	0.35	0.16	0	0.58	0.08	1.62	0.32	7.24	8.86	0.49	0.16	0.76	0.43	0.94	0.26	0.15	0.69	TRINITY_DN43221_c0_g1: CAB3232361.1 unnamed protein product [Arctia plantaginis]
TRINITY_DN24454_c0_g1	-2.96384	0.00515496	0	0	0	0	1.73	1.99	0	0	0	0	0	0	3.93	3.54	1.66	9.1	5.08	5.99	1.96	5.43	2.98	1.19	7.17	4.94
TRINITY_DN59269_c3_g1	-2.96356	0.000463186	0.38	0.78	0.66	0.23	0.11	0.11	0.44	0.42	0.19	0.71	0.39	0.38	9.74	1.91	4.22	2.17	0.66	6.37	1.29	1.52	2.01	1.52	1.66	1.68	TRINITY_DN59269_c3_g1: XP_026726486.1 adenylate cyclase type 8-like isoform X2 [Trichoplusia ni]
TRINITY_DN45112_c0_g1	-2.96158	0.000358841	0	0	0.03	0.09	0.12	0	0.07	0.04	0	0	0.04	0.05	0.37	0.39	0.6	0.58	0.47	0.31	0.41	0.64	0.21	1.12	0.94	0.36	TRINITY_DN45112_c0_g1: TEA38041.1 hypothetical protein DBR06_SOUSAS27910034, partial [Sousa chinensis]
TRINITY_DN58436_c0_g1	-2.96084	0.00205026	0	0.04	0.39	0.05	0.07	0	0	0.03	0.07	0.17	0.13	0.11	1.48	1.5	0.27	0.14	0.68	1.78	0.55	0.73	1.37	0.64	0.97	0.88	TRINITY_DN58436_c0_g1: XP_045446396.1 uncharacterized protein LOC123654541 [Melitaea cinxia]
TRINITY_DN59668_c5_g1	-2.95942	0.000313588	0.08	0.25	0.18	0.33	0.08	0.09	0.07	0.09	0.19	0.19	0.08	0.08	0.44	3.03	0.05	3.44	1.18	5.05	1.1	0.66	0.02	2.01	0.86	2.68	TRINITY_DN59668_c5_g1: CAB3231780.1 unnamed protein product [Arctia plantaginis]
TRINITY_DN40199_c0_g1	-2.9541	0.0142582	0.03	0.06	0.08	0	0.1	0	0.13	0	0.06	0	0	0	0.99	0.62	0.25	0.19	0.3	0.81	0.25	0.06	0.09	0.15	0.73	0.91
TRINITY_DN45345_c0_g1	-2.95333	0.000719164	0.02	0.04	0.16	0.21	0	0.12	0.15	0	0	0.06	0	0	0.2	1.09	0.19	0.62	0.17	1.82	0.33	0.29	0.36	1.08	0.59	0.94	TRINITY_DN45345_c0_g1: CAB3232622.1 unnamed protein product [Arctia plantaginis]
TRINITY_DN56863_c5_g1	-2.94924	0.0188655	0.49	0.13	0.16	0.05	0.21	0	0.06	0.13	0	0	0.07	0	0.58	0.34	0.17	0.81	0.56	0.87	0.33	2.43	1.48	0.12	0.49	1.1	TRINITY_DN56863_c5_g1: KAG7300441.1 hypothetical protein JYU34_016062 [Plutella xylostella]
TRINITY_DN58597_c3_g1	-2.94258	0.00937013	0.28	0.06	0.4	0.03	0.09	0.05	0.2	0.13	0	0	0	0	1	0.89	0.98	0.26	0.48	0.66	0.98	3	0.75	0.73	1.12	1.23	TRINITY_DN58597_c3_g1: XP_028039943.1 protein kinase C-binding protein 1-like isoform X1 [Bombyx mandarina]
TRINITY_DN55211_c0_g2	-2.93907	0.0434489	0	0	0	0	0	0	0	0	0	0.08	0.08	0.1	0.66	1.01	0.33	0.22	0.1	0.47	0.69	0.9	0.16	0.56	0.23	0.4
TRINITY_DN47728_c0_g1	-2.93783	0.000251538	0	0.57	0	0	0	0	0	0.43	0	0	0	0.52	4.44	5.13	5.07	4.66	4.44	3.51	3.36	6.78	3.21	10.1	9.58	4.37	TRINITY_DN47728_c0_g1: XP_028618292.1 thymosin beta-10 [Grammomys surdaster]
TRINITY_DN57586_c0_g3	-2.93326	0.0322627	0.02	0.02	0.04	0.06	0.1	0	0	0	0	0.13	0	0	0.08	0.55	0.11	0.72	0.19	0.83	0.1	0	0.01	1.05	0.6	0.3	TRINITY_DN57586_c0_g3: CAB3244864.1 unnamed protein product [Arctia plantaginis]
TRINITY_DN51915_c0_g1	-2.93253	0.0130047	0.03	0.09	0.2	0.23	0	0	0	0	0.22	0	0.1	0	2.99	0.71	1	0.62	0.44	1.51	0.46	0.48	0.78	0.61	0.56	0.4
TRINITY_DN42294_c1_g1	-2.93013	0.0314018	0.22	0.21	0	0	0	0	0.08	0	0	0	0	0	0.2	0.57	0.09	0.06	0.23	0.17	0.52	0.9	0.17	0.55	0.43	1.06	TRINITY_DN42294_c1_g1: KAG6461750.1 hypothetical protein O3G_MSEX012832 [Manduca sexta]
TRINITY_DN46302_c0_g1	-2.9287	0.0398237	0.05	0	0.11	0	0	0.15	0	0.26	0.23	0.3	0.07	0	0.75	0.75	1.32	0.61	0.23	0.49	0.24	1.21	0.42	0.12	0.37	0.24	TRINITY_DN46302_c0_g1: CAB3225627.1 unnamed protein product [Arctia plantaginis]
TRINITY_DN43813_c0_g1	-2.922	0.0485554	0	0.17	0	0.07	0	0	0	0	0	0.16	0	0.05	0.07	0.68	0.17	0.65	0.47	0.1	0.72	0.09	0.03	0.9	0.3	0.13	TRINITY_DN43813_c0_g1: XP_023939255.1 uncharacterized protein LOC112046725 [Bicyclus anynana]
TRINITY_DN44483_c1_g1	-2.91456	0.0499433	0	1.99	0.23	0.2	0	0	0.24	0.08	0.42	0.21	0	0.03	1.98	3.11	1.07	4.72	0.98	5.09	1.99	8.44	0.62	2.65	1.31	2.33	TRINITY_DN44483_c1_g1: XP_022825181.1 protein artichoke-like [Spodoptera litura]
TRINITY_DN32003_c0_g1	-2.91179	7.33341e-06	26.14	48.32	44.02	7.5	40.22	37.9	29.66	35.19	35.92	37.55	13.84	19.4	409.74	559.71	399.38	158.31	600.98	460.17	96.58	311.22	213.27	98.52	292.27	340.21
TRINITY_DN55564_c7_g4	-2.91125	0.0140186	0	0.68	0.25	0	0	0	0.09	0	0	0.19	0	0	0.54	1.61	0.99	1.12	1.05	2.87	0.88	0.79	0	0.77	0.95	1.47
TRINITY_DN53951_c1_g1	-2.90972	0.0299804	0	0	0.1	0	0	0	0	1.06	0	0.33	0	0	2.02	6.19	0.74	0.08	0.72	5.24	3.08	1.08	1.34	4.34	0.85	1.41	TRINITY_DN53951_c1_g1: KAF9413730.1 hypothetical protein HW555_008176 [Spodoptera exigua]
TRINITY_DN56513_c2_g3	-2.90579	0.0464997	0.08	0.39	0.2	0	0	0	0	0.12	0	0	0	0	0.35	0.85	0.75	0.17	0.44	0.28	0.71	0.92	0.87	0.53	0.86	0.9	TRINITY_DN56513_c2_g3: KOB62086.1 Uncharacterized protein OBRU01_25299, partial [Operophtera brumata]
TRINITY_DN58205_c1_g2	-2.89738	0.0045535	0	0.22	0	0	0	0	0	0	0	0	0	0	3.9	1.55	1.12	0.56	0	0.69	0.65	1.09	0.52	0.91	0.56	2.07	TRINITY_DN58205_c1_g2: BAH59606.2 cysteine proteinase inhibitor precursor [Manduca sexta]
TRINITY_DN59486_c3_g3	-2.89451	0.0491502	6.86	2.52	1.06	1.03	10.57	9.3	1.57	4.66	7.64	5.94	9.16	6.09	214.11	6.24	53.8	20.79	0.33	52.81	13.36	5.13	16.3	7.17	4.11	20.98
TRINITY_DN49624_c0_g1	-2.88432	0.0419148	0	0.06	0	0	0.39	0.11	0	0	0	0	0	0	0.58	0.78	0.37	0.31	0.65	0.63	0.19	0.38	1.37	0	0.26	0.62
TRINITY_DN53853_c0_g1	-2.88335	0.000530638	0	0	0.09	0.02	0.05	0.05	0	0.07	0.03	0	0.02	0	0.4	0.36	0.03	0.38	0.08	0.59	0.57	0.42	0.36	0.53	0.29	0.3	TRINITY_DN53853_c0_g1: XP_037867083.1 uncharacterized protein LOC119628546 isoform X2 [Bombyx mori]
TRINITY_DN46951_c1_g1	-2.883	0.00560438	0.17	0.08	0	0.19	0.06	0.14	0.11	0.06	0.5	0	0.13	0	0.41	1.88	0.24	0.04	2.07	2.25	0.87	0.61	0.54	3.59	1.3	1.33	TRINITY_DN46951_c1_g1: PCG74886.1 hypothetical protein B5V51_12600 [Heliothis virescens]
TRINITY_DN51252_c0_g1	-2.87229	0.0229554	0.32	0.08	0	0.27	0.04	0	0	0	0	0	0.08	0	0.25	0.51	0.45	0.98	0.56	0.53	0.33	0.13	0.22	2.1	2	1.49	TRINITY_DN51252_c0_g1: XP_026728813.1 uncharacterized protein LOC113494597 [Trichoplusia ni]
TRINITY_DN48429_c0_g1	-2.86911	0.046321	8.93	10.44	9.62	13.07	9.17	6.78	4.02	4.75	6.5	23.35	8.94	2.94	52	15.73	66.57	7.18	2.09	12.51	9.39	73.74	173.33	4.35	7.4	7.24	TRINITY_DN48429_c0_g1: XP_026737338.1 aminopeptidase N [Trichoplusia ni]
TRINITY_DN57124_c6_g2	-2.86815	0.03793	0.27	0	0	0	0	0	0.37	0	0	0	0.62	0.24	2.01	3.04	0.15	1.05	2.37	1.26	1.99	1.05	0.14	2.08	0.76	1.17	TRINITY_DN57124_c6_g2: TLL71529.1 reverse transcriptase family protein [Acinetobacter baumannii]
TRINITY_DN50466_c0_g1	-2.85205	0.012866	0.24	0.05	0.19	0.21	0.33	0.13	0.14	0	0.05	0.11	0.04	0.14	1.84	1.53	3.76	1.98	0.13	0.34	1.13	0.21	1.1	0.59	0.93	1.2	TRINITY_DN50466_c0_g1: XP_045510461.1 uncharacterized protein K02A2.6-like [Colias croceus]
TRINITY_DN53160_c0_g3	-2.84075	0.0251809	0.17	0.03	0.08	0	0.1	0	0.13	0.05	0.06	0.22	0	0.17	0.66	1.76	0	1.28	0.33	2.21	0.49	1.41	0.42	0.41	0.16	0.84	TRINITY_DN53160_c0_g3: XP_037866948.1 secreted RxLR effector protein 161-like [Bombyx mori]
TRINITY_DN56919_c7_g1	-2.83436	0.00402754	0.07	0.27	0.21	0	0	0	0.14	0.05	0	0.09	0	0	1.24	1.3	1.1	0.3	0.41	1.02	0.59	0.24	0.35	0.62	0.73	0.71
TRINITY_DN52675_c0_g2	-2.8334	0.00220175	17.2	0	13.01	25.07	0	65.31	0	0	19.1	14.07	0	32.1	0	45.63	0	0	0	55.14	35.55	20.44	0	29.15	22.93	0
TRINITY_DN37081_c0_g1	-2.83156	0.0353667	0	0	0	0	0	0.27	0.21	0	0.27	0	0.24	0.56	0.89	1.2	1.07	0.89	0.94	1.2	1.53	0.53	0.67	2.6	1.99	0.61	TRINITY_DN37081_c0_g1: XP_021023452.1 selenoprotein W [Mus caroli]
TRINITY_DN54205_c16_g1	-2.82805	0.0258587	0	0	0	0	0	0	0	0	0	0	0	0	2.61	2.82	0.66	3.27	2.29	4.76	1.03	0.62	2.96	1.94	2.54	3.5
TRINITY_DN56573_c5_g2	-2.82794	0.00323042	21.1	39.59	15.6	8.77	3.25	1.72	22.72	7.75	20.07	11.14	4.79	5.94	91.94	412.37	131.32	32.98	36.85	139.45	114.55	8.44	76.69	33.01	52.02	91.56	TRINITY_DN56573_c5_g2: CAB3254576.1 unnamed protein product [Arctia plantaginis]
TRINITY_DN37449_c0_g1	-2.8133	0.00553009	0.03	0.03	0.06	0	0.04	0.04	0.04	0	0.09	0.11	0.04	0.05	0.43	0.29	0.38	0.35	0.35	0.19	0.43	0.36	0.34	0.84	0.43	0.31	TRINITY_DN37449_c0_g1: NP_001029098.1 four and a half LIM domains protein 1 isoform 1 [Rattus norvegicus]
TRINITY_DN56770_c0_g3	-2.80678	0.0103968	0.97	1.88	1.42	0.23	0	0.68	0.79	0.57	0	0.53	0	0	5.72	3.08	6.91	5.98	2.83	9.58	3.96	19.5	1.07	4.6	4.85	7.14	TRINITY_DN56770_c0_g3: XP_022831485.1 ectonucleoside triphosphate diphosphohydrolase 5 isoform X2 [Spodoptera litura]
TRINITY_DN43402_c0_g1	-2.79864	0.0068196	5.37	17.45	12.06	4.14	4.53	5.44	9.15	11.42	13.86	7.74	5.11	9.47	215.22	43.39	172.82	51	16.24	32.82	42.09	7.29	6.54	25.04	34.38	80.52	TRINITY_DN43402_c0_g1: PZC76760.1 hypothetical protein B5X24_HaOG204148 [Helicoverpa armigera]
TRINITY_DN55989_c0_g1	-2.79731	0.00554113	4.29	7.35	9.79	0.18	0	6.04	2.35	0.69	0.82	1.5	0.48	0.28	39.29	34.42	20.63	20.59	17.31	44.44	13.43	32.91	9.08	9.19	13.25	20.26	TRINITY_DN55989_c0_g1: GBP20428.1 hypothetical protein EVAR_14677_1 [Eumeta japonica]
TRINITY_DN47479_c1_g1	-2.79151	0.0409843	0.58	0.61	0.46	0	0.1	0.32	0.34	0	0	0	0.1	0	3.78	5.38	1.01	0.31	1.71	2.89	0.88	0.77	2	1.04	0.79	0.8	TRINITY_DN47479_c1_g1: XP_026738600.1 uncharacterized protein LOC113501579 [Trichoplusia ni]
TRINITY_DN49215_c0_g1	-2.77993	0.0347168	24.84	43.3	78.91	25.08	54.57	37.69	43.25	68.1	41.16	34.92	22	28.31	1426.84	128.61	1181.7	234.33	70.1	325.74	17.97	94.71	56.1	35.59	29.45	59.04	TRINITY_DN49215_c0_g1: CAB3223622.1 unnamed protein product [Arctia plantaginis]
TRINITY_DN54878_c4_g1	-2.77894	0.00261427	0.95	4.13	1.29	0.87	0.56	0.18	0.97	0.78	0	2.11	1.08	0.57	18.15	18.57	3.65	12.42	4.55	15.06	3.82	10.87	0.6	6.58	2.99	12.12	TRINITY_DN54878_c4_g1: CAB3248667.1 unnamed protein product [Arctia plantaginis]
TRINITY_DN45203_c0_g1	-2.77828	0.00443985	8.12	54.82	16.09	8.33	4.71	5.48	7.73	10.94	8.66	21.01	6.63	8.57	391.27	88.6	431	40.98	26.49	43.6	41.35	38.66	106.97	34.74	34.93	76.5	TRINITY_DN45203_c0_g1: CAB3227846.1 unnamed protein product [Arctia plantaginis]
TRINITY_DN59363_c2_g1	-2.76825	0.00187651	0.02	0.19	0.25	0.51	0.16	0.03	0.02	0.2	0.03	0.07	0	0.09	1.09	1.76	2.66	1.12	1.17	0.59	0.72	0.78	0.51	1.14	0.43	0.54	TRINITY_DN59363_c2_g1: ADI61820.1 endonuclease-reverse transcriptase [Bombyx mori]
TRINITY_DN34104_c0_g1	-2.75873	0.0279723	2.58	2.51	3.74	1.39	0.37	0.42	0.32	3.79	2.47	2.25	1.07	0.41	25.76	10.06	31.65	4.68	3.08	5.09	8.25	2.86	6.22	2.62	2.91	6.5
TRINITY_DN38943_c2_g1	-2.74121	0.029059	0	0	0	0	0	0	0	0	0	0	0	0	1.35	5.46	0	0	6.13	2.78	2.78	3.17	0	12.75	6.63	8.57
TRINITY_DN53392_c5_g1	-2.74047	0.0236001	0.44	1.07	0.54	0	0	0	0	0.64	0.77	0.3	0	2.33	3.33	6.59	4.05	4.85	3.31	7.15	1.48	1.06	5	0.44	2.69	7.37
TRINITY_DN57452_c4_g1	-2.72894	0.000465946	0.45	2.24	1.15	1.66	2.98	0	0	1.37	3.32	5.79	0	0	36.23	14.82	12.43	18.57	12.07	22.25	8.69	8.46	11.19	15.19	18.65	8.37
TRINITY_DN59259_c4_g2	-2.72464	0.00843496	2.35	0.79	5.17	3	5.36	1.58	3.39	0	0	1.16	3.71	0	0	7.46	1.43	5.68	2.49	6.79	0	0	5.11	5.78	2.71	4.05
TRINITY_DN51335_c9_g7	-2.70688	0.00965894	0	41.04	21.43	0	0	0	7.57	0	0	0	0	0	46.54	99.64	51.59	195.63	10.85	39.63	38.91	121.49	95.86	62.29	12.22	60.28	TRINITY_DN51335_c9_g7: XP_026725775.1 uncharacterized protein LOC113492498 [Trichoplusia ni]
TRINITY_DN52417_c2_g1	-2.70356	0.000456145	0.06	0.28	0.15	0.11	0.1	0.1	0.18	0.13	0.11	0.62	0.09	0.19	1.68	3.57	1.05	2.38	2.19	1.78	1.51	0.35	0.19	1.53	0.21	0.42	TRINITY_DN52417_c2_g1: XP_021188379.1 uncharacterized protein LOC110374817 isoform X4 [Helicoverpa armigera]
TRINITY_DN59554_c1_g3	-2.70088	4.97187e-06	1.93	3.35	6.14	1.19	0	0.92	3.39	0	0.89	0	0.75	0.86	20.25	36.97	21.04	23.2	38.08	21.74	18.33	27.51	8.11	20.17	6.51	16.93	TRINITY_DN59554_c1_g3: WP_213076005.1 hypothetical protein, partial [Acinetobacter baumannii]
TRINITY_DN56246_c4_g3	-2.69826	0.0122922	0.44	0.95	1.19	0.17	0.04	0.17	0.42	0.51	0.34	0.94	0.59	1.11	6.31	3.57	6.4	2.03	1.72	2.31	3.11	13.85	0.84	1.14	1.64	1.78	TRINITY_DN56246_c4_g3: XP_035456917.1 uncharacterized protein LOC118280712 isoform X2 [Spodoptera frugiperda]
TRINITY_DN43309_c0_g1	-2.6962	0.0298053	0	5.65	2.08	0.95	2.33	2.93	0.4	1.08	0.51	0.5	0.23	1.72	17.41	5.93	7.42	21.01	2.78	45.42	0.65	6.8	13.04	4.82	8.54	13.86	TRINITY_DN43309_c0_g1: CAB3229132.1 unnamed protein product [Arctia plantaginis]
TRINITY_DN38931_c0_g1	-2.69587	0.00622008	0.14	0	0	0	0.22	0	0.38	0	0	0	0	0	1.44	1.41	1.72	2.66	0.55	2.89	1.59	1.09	0.29	2.57	2.07	3.79
TRINITY_DN45494_c0_g1	-2.68769	0.0442071	0.33	0.8	0.17	0.26	0.21	0	0	0.07	0.08	0	0	0	2.15	0.81	1.83	0.98	0.31	1.93	1.45	0.59	0.99	0.66	0.79	1.19	TRINITY_DN45494_c0_g1: CAB3241281.1 unnamed protein product [Arctia plantaginis]
TRINITY_DN50304_c4_g6	-2.68692	0.00402201	0.69	0.68	0	0	1.69	0	0	0	0	0	2.65	0	3.14	4.23	2.43	3.88	5.53	6.33	1.53	4.19	1.77	2.23	2.85	5.33
TRINITY_DN33837_c0_g1	-2.68538	0.0140932	4.52	30.01	10.56	2.73	0.7	0.38	4.53	3.57	2.89	7.84	5.41	7.69	45.57	92.92	24.78	147.02	41.46	121.8	45.71	3.46	0.68	67.65	17.82	67.18
TRINITY_DN54658_c204_g2	-2.68006	0.0474511	0.1	0.73	0.25	0.2	0	0	0.05	0.05	0.06	0.27	0	0.06	2.96	1.38	0.47	0.67	0.18	0.53	0.55	11.21	1.15	1.23	1.43	0.91	TRINITY_DN54658_c204_g2: CAB3235009.1 unnamed protein product [Arctia plantaginis]
TRINITY_DN58443_c0_g1	-2.67367	0.0180996	0.49	8.32	1.87	0.55	0.39	1.5	0.52	0.69	0.7	2.07	1.04	0.4	31.75	20.32	5.58	7.83	3.17	12.07	3.13	2.12	1.67	11.49	1.88	20.42	TRINITY_DN58443_c0_g1: PZC72663.1 hypothetical protein B5X24_HaOG210756 [Helicoverpa armigera]
TRINITY_DN55357_c8_g1	-2.67231	0.0420999	0.14	1.44	0.6	0	0.22	0.6	1.24	0.1	0.73	0.95	0.21	0	2.89	2.27	2.42	2.77	0.69	1.03	3.1	8.14	5.06	2.6	1.55	2.45	TRINITY_DN55357_c8_g1: CAB3226567.1 unnamed protein product [Arctia plantaginis]
TRINITY_DN52564_c0_g1	-2.67226	0.00136539	8.11	30.85	14.99	7.38	4.72	6.6	13.68	18.68	13.75	13.54	4.99	11.08	121.41	76.48	66.48	80.41	70.32	59.61	20.38	343.69	27.8	62.68	49.06	42.48	TRINITY_DN52564_c0_g1: XP_026738080.1 collagen alpha-1(IV) chain [Trichoplusia ni]
TRINITY_DN42966_c0_g2	-2.6681	0.0254052	1.55	0	0	0	0	0	0	0	0	0	0	0	0	0	0	0	0	2.67	0	0	3.06	4.27	3.2	2.29
TRINITY_DN57221_c11_g4	-2.66461	0.0410319	0	0	0	0	0	0	0	0	0	0	0	0	9.09	12.28	2.34	8.13	2.04	13.92	9.22	6.44	0	6.43	6.66	1.68
TRINITY_DN49318_c0_g1	-2.66218	0.0186824	0.23	0.1	0.3	0.38	0.09	0.06	0.06	0.13	0.13	0.44	0.24	0.12	1.24	0.61	1.35	0.36	0.26	0.53	0.45	2.73	2.73	0.46	0.53	0.39	TRINITY_DN49318_c0_g1: KAG6446617.1 hypothetical protein O3G_MSEX004553 [Manduca sexta]
TRINITY_DN58240_c5_g5	-2.65805	0.00543699	6.47	0.98	0.54	4.05	15.49	11.01	12.9	5.87	5.04	3.33	3.23	2.58	24.91	25.04	22.51	14.32	18.9	14.03	13.88	49.52	34.85	14.5	11.53	19.62	TRINITY_DN58240_c5_g5: XP_030025951.1 uncharacterized protein LOC115444341 [Manduca sexta]
TRINITY_DN59218_c1_g4	-2.65282	0.0417797	10.44	29.57	12.91	6.11	4.11	4.56	2.5	26.07	12.97	15.68	1.41	5.57	166.77	75.56	74.67	34.33	22.28	17.5	14.37	5.18	2.04	194.7	18.92	423.62	TRINITY_DN59218_c1_g4: CAB3257641.1 unnamed protein product [Arctia plantaginis]
TRINITY_DN53714_c2_g1	-2.6522	0.0406215	3.61	25.03	3.6	0.68	1.02	0.99	1.39	1.94	2.76	6.66	1.25	3.77	44.18	19.6	19.97	19.01	10.88	7.77	9.36	94.07	46.77	9.74	10.77	18.91	TRINITY_DN53714_c2_g1: OWR48976.1 putative Copia protein [Danaus plexippus plexippus]
TRINITY_DN57076_c4_g2	-2.65184	0.0398516	0.11	0	0.13	0	0.43	0	0.37	0	0.19	0	0	0	0.51	2.99	0.44	0.16	0.57	3.85	1.02	0.11	0.16	0.96	0.17	0.25
TRINITY_DN84267_c0_g1	-2.64929	0.0265182	3.5	0	0	0	0	0	0	0	0	0	0	0	2.53	0	0	4.9	4.3	6.51	2.6	1.49	0	6.55	1.55	8.07
TRINITY_DN36357_c0_g1	-2.64056	0.0187588	0.44	6.52	1.12	0.83	0.56	1.34	0.39	0.21	1.48	1.92	0.54	1.26	14.43	10.34	11.69	7.9	2.72	4.52	1.96	21.59	7.05	4.54	4.64	6.13	TRINITY_DN36357_c0_g1: XP_022837487.1 uncharacterized protein LOC111364711 isoform X1 [Spodoptera litura]
TRINITY_DN5523_c0_g1	-2.63394	0.00722248	0.41	2.93	1.26	0.54	0.18	0.89	0.24	4.46	1	1.95	0.62	1.13	2.28	15.86	2.76	27	15.51	11.91	1.43	1.52	6.97	4.56	9.87	15.16	TRINITY_DN5523_c0_g1: CAB3233402.1 unnamed protein product [Arctia plantaginis]
TRINITY_DN57997_c0_g1	-2.63105	0.0231638	1.19	0.09	0.33	0.21	0.14	0	0.24	0	0	0.12	0	1.12	6.52	7.84	7.56	1.02	0.9	3.08	5.08	0.75	1.34	4.37	3.95	2.92
TRINITY_DN52099_c1_g1	-2.62799	0.044276	0.06	0.29	0.21	0	0	0.1	0.04	0	0	0.48	0.4	0	1.97	1.55	0.51	0.87	0.84	0.84	0.55	1.12	1.39	0.11	0.36	1.05	TRINITY_DN52099_c1_g1: CAB3232483.1 unnamed protein product [Arctia plantaginis]
TRINITY_DN53300_c0_g1	-2.62585	0.00055709	0.55	1.63	1.01	0.75	0.87	0.51	0.91	0.67	0.87	1.18	0.49	0.82	5.29	7.77	8.31	8.75	2.45	8.31	2.8	4	13.94	2.5	3.72	6.56	TRINITY_DN53300_c0_g1: CAB3248107.1 unnamed protein product [Arctia plantaginis]
TRINITY_DN59124_c0_g5	-2.62382	0.0450771	0.03	0.12	0.48	0.17	0.05	0.11	0.03	0.03	0.02	0	0.1	0	1.5	0.91	0.32	0.78	17.21	1.05	0.21	2.67	0.06	0.82	0.15	0.46	TRINITY_DN59124_c0_g5: PCG77029.1 hypothetical protein B5V51_8207 [Heliothis virescens]
TRINITY_DN56323_c0_g1	-2.6192	0.00463447	0.21	0.8	0.08	0.12	0.75	0.41	0.19	0.1	0.53	0.18	1.2	1.09	1.7	6.1	0.73	5.44	2.65	7.01	8.69	1.58	0.51	6.03	3.52	5.94	TRINITY_DN56323_c0_g1: CAB3233306.1 unnamed protein product [Arctia plantaginis]
TRINITY_DN53942_c2_g1	-2.61593	0.0369071	1.52	1.78	0.75	1.09	0	0.55	1.25	0	0.54	0.42	0.93	0.54	5.99	4.48	5.33	6.95	3.59	1.01	5.14	6.72	6.74	0.64	4.43	1.96
TRINITY_DN52651_c0_g1	-2.61397	0.0263879	1.24	1.51	0.37	2.62	0.75	4.73	0.76	0.57	0.82	1.29	0.56	1.15	23.84	12.15	24.02	6.62	5.15	5.79	2.45	6.14	3.52	3.78	1.39	4.13	TRINITY_DN52651_c0_g1: CAB3244547.1 unnamed protein product [Arctia plantaginis]
TRINITY_DN59080_c0_g1	-2.60711	0.0239042	0.33	3.96	0.87	0.13	0.28	0.12	0.73	1.1	4.14	1.11	0.16	0.51	16.72	13.34	8.14	8.56	3.19	7.98	2.86	42.46	5.07	8.36	4.54	3.98	TRINITY_DN59080_c0_g1: KAG6449101.1 hypothetical protein O3G_MSEX005876 [Manduca sexta]
TRINITY_DN41113_c0_g1	-2.59471	0.0323481	0.07	0.06	0	0	0.05	0	0.26	0	0.17	0	0.2	0	0.77	0.96	0.5	0.15	0.38	0.58	0.48	0.19	0.21	0.38	0.59	0.66
TRINITY_DN52226_c1_g1	-2.58126	0.0398516	20.05	53.83	21.17	15.6	6.35	4.74	17.03	23.72	18.58	17.69	6.07	13.12	256.58	82.22	286.83	29.93	27.93	54.04	56.24	15.51	152.39	30.12	43.13	34.77	TRINITY_DN52226_c1_g1: XP_035451364.1 GTP cyclohydrolase 1-like isoform X1 [Spodoptera frugiperda]
TRINITY_DN51335_c9_g1	-2.57832	0.00490828	5.81	18.46	15.86	9.24	11.36	8.7	11.56	7.54	8.63	4.59	7.45	5.92	73.99	60.87	31.99	41.01	11.85	47.93	33.64	147.7	66.57	28.16	29.12	33.24	TRINITY_DN51335_c9_g1: XP_026725775.1 uncharacterized protein LOC113492498 [Trichoplusia ni]
TRINITY_DN57945_c2_g1	-2.56854	0.0218363	0	0.06	0	0.04	0	0	0	0.09	0	0.08	0.19	0	0.38	0.51	0.33	0.35	0.18	0.38	0.18	0.15	0.14	0.61	0.44	0.44
TRINITY_DN55568_c4_g1	-2.56186	0.000578221	1.05	0.86	0.72	1.8	0.72	0.46	1.36	2.11	0.36	3.05	0.8	0.77	2.2	21.93	1.17	4.41	4.45	20.03	12.89	2.85	2.05	19.8	26.69	29.52	TRINITY_DN55568_c4_g1: CAB3233842.1 unnamed protein product [Arctia plantaginis]
TRINITY_DN27030_c0_g1	-2.5608	0.00494108	1.03	4.79	3.42	1.28	0.74	0.64	1.31	0.67	0.18	2.66	3.12	3.17	23.1	23.64	9.95	18.6	6.51	27.8	7.73	18.29	0.99	13.43	4.63	8.65	TRINITY_DN27030_c0_g1: PCG68201.1 hypothetical protein B5V51_5496 [Heliothis virescens]
TRINITY_DN58205_c1_g6	-2.54705	0.00126388	0.85	2.8	2.36	1.4	0.51	0.63	0.5	0.94	0.24	1	0.63	0.99	12.33	9.94	5.72	7.8	2.3	7.17	6.12	25.68	6.43	4.34	6.48	9.7	TRINITY_DN58205_c1_g6: CAB3248664.1 unnamed protein product [Arctia plantaginis]
TRINITY_DN58240_c5_g6	-2.52678	0.00598402	0.24	2.47	0	0	0	0	0.64	0	0.27	1.6	1.08	0.56	0.48	0.92	0.32	0.48	0.43	1.1	0.5	0.41	0.08	0.22	0.33	0.58
TRINITY_DN56136_c2_g1	-2.51559	0.000694133	0.03	0.21	0.23	0.16	0.1	0.23	0.03	0.13	0.13	0.15	0.3	0.24	1.54	2.05	0.29	0.7	0.39	1.7	0.41	0.85	0.33	1.85	0.25	1.73	TRINITY_DN56136_c2_g1: CAB3252152.1 unnamed protein product [Arctia plantaginis]
TRINITY_DN52032_c0_g1	-2.5099	0.000858771	0.63	2.54	1.73	0.47	1.05	2.17	2.5	2.84	3.66	1.94	0.84	1.94	2.86	11.11	9.81	18.43	13.3	13.12	5.71	6.98	8.84	5.76	17.96	23.38	TRINITY_DN52032_c0_g1: UBY12687.1 juvenile hormone epoxide hydrolase [Anticarsia gemmatalis]
TRINITY_DN59529_c0_g4	-2.50937	0.0467054	1.38	0	0	0	0	0	12.27	2.22	2.77	0	2.21	12.62	2.22	0	0	2.9	5.11	9.24	2.31	28.67	26.4	3.72	0	1.99	TRINITY_DN59529_c0_g4: BAA33572.1 unnamed protein product, partial [Bombyx mori]
TRINITY_DN48222_c1_g1	-2.5011	0.0145779	0.55	1.24	1.09	0.4	0.34	0.17	1.56	0.53	1.47	1.61	0.78	0.96	2.61	3.38	2.28	2.34	0.75	10.93	1.39	3.85	10.69	6.35	7.04	1.67	TRINITY_DN48222_c1_g1: CAB3230996.1 unnamed protein product [Arctia plantaginis]
TRINITY_DN49659_c0_g1	-2.49336	0.049678	0.07	0.2	0.03	0	0.11	0	0	0	0.04	0	0	0	0.4	0.44	0.24	0.24	0.34	0.33	0.23	0.2	0.08	0.12	0.16	0.5
TRINITY_DN55689_c0_g1	-2.48828	0.0279289	0.11	0.19	0.3	0.21	0.03	0	0.1	0.16	0.06	0.19	0	0	1.35	0.83	0.59	1.77	0.9	1.31	0.51	0.05	0.13	0.67	0.67	1.19	TRINITY_DN55689_c0_g1: XP_021191974.1 synaptotagmin-5-like [Helicoverpa armigera]
TRINITY_DN51957_c0_g2	-2.47877	0.0091207	1.32	5.7	3.1	0.97	0.36	0.3	1.04	0.61	0.36	2.02	0.98	0.85	12.21	15.36	6.83	13.76	8.11	14.91	11.57	2.66	0.2	15.36	10.29	10.81	TRINITY_DN51957_c0_g2: CAB3226573.1 unnamed protein product [Arctia plantaginis]
TRINITY_DN51420_c1_g1	-2.47553	0.0303577	0.36	0.7	2.24	3.46	0	0.66	0.5	3.75	0.65	6.02	0	1.27	3.27	1.1	3.55	6.06	4.43	3.3	5.57	29.56	2.3	6.95	9.88	9.1	TRINITY_DN51420_c1_g1: KAG8120705.1 hypothetical protein SFRUCORN_000901 [Spodoptera frugiperda]
TRINITY_DN57867_c0_g1	-2.45648	0.000168308	0.53	0.48	0.93	0.96	0.55	0.14	0.89	0.64	1.02	0.7	0.45	0.65	0.88	10.13	5.08	4.09	3.47	8.11	1.51	13.08	5.06	4.14	9.75	11.63	TRINITY_DN57867_c0_g1: XP_021197677.1 uncharacterized protein LOC110381641 isoform X1 [Helicoverpa armigera]
TRINITY_DN47518_c0_g1	-2.45569	0.0425507	0	0.06	0.05	0.07	0	0	0	0	0.14	0	0.06	0	0.03	0.36	0.08	0.44	0.32	0.28	0.11	0.02	0.09	0.33	0.35	0.36	TRINITY_DN47518_c0_g1: XP_026729312.1 adenylate kinase 7-like isoform X2 [Trichoplusia ni]
TRINITY_DN39016_c0_g1	-2.45035	0.00472813	0.02	0.05	0.02	0.1	0.07	0.06	0.06	0.01	0.01	0.06	0.05	0.08	0.22	0.75	0.08	1.1	0.59	0.61	0.22	0.15	0.02	0.51	0.34	0.27	TRINITY_DN39016_c0_g1: XP_026729179.1 midasin isoform X1 [Trichoplusia ni]
TRINITY_DN55744_c2_g2	-2.4499	0.0326461	51.02	234.8	88.9	37.16	33.89	33.42	58.85	29.3	70.41	50.42	42.76	35.68	993.94	282.13	1158.09	337.01	141.11	308.41	223.86	132.57	336.12	134.19	145.53	252.62	TRINITY_DN55744_c2_g2: XP_021201761.1 trypsin inhibitor-like [Helicoverpa armigera]
TRINITY_DN58996_c0_g2	-2.44915	2.96116e-07	4.77	3.36	4.27	6.57	6.44	5.64	4.14	1.48	5.93	9.47	7.79	3.93	9.18	56.69	10.99	38.97	77.86	31.47	35.7	23.68	7.11	62.07	30.34	28.04	TRINITY_DN58996_c0_g2: CAB3242112.1 unnamed protein product [Arctia plantaginis]
TRINITY_DN52379_c3_g2	-2.44385	0.0220719	0.07	0.56	0	0.15	0	0.22	0.35	0.19	0	0	0.39	0	0.38	0.36	0	0.13	0.06	0.6	0.1	0.19	0.06	0.29	0.13	0.06	TRINITY_DN52379_c3_g2: XP_026741629.1 uncharacterized protein LOC113503745 [Trichoplusia ni]
TRINITY_DN59335_c9_g1	-2.43997	0.00189105	5.93	26.46	13.36	3.95	9.16	9.22	7.27	6.17	7.32	11.69	4.29	5	93.85	126.72	36.94	81.13	43.31	90.96	70.35	268.53	7.86	67.92	62.51	102.44	TRINITY_DN59335_c9_g1: GFX32644.1 hypothetical protein TNCV_887841 [Trichonephila clavipes]
TRINITY_DN43266_c0_g1	-2.43952	0.0074435	0.49	1.22	1.11	0.45	0	0	0.46	0.77	0	0.06	0.66	0.26	2.12	5.49	1.18	4.74	1.65	8.86	2.49	1.39	0.95	3.07	3.39	4.41	TRINITY_DN43266_c0_g1: XP_026724782.1 hemicentin-1-like [Trichoplusia ni]
TRINITY_DN54967_c1_g2	-2.43854	0.011079	0.26	3.07	0.31	1.18	0.2	0.22	0.69	1.29	1.75	2.05	2.3	2.46	7.16	8.55	6.07	12.38	4.84	11.48	3.65	21.89	0.65	9.64	6.89	7.34	TRINITY_DN54967_c1_g2: XP_026728966.1 LOW QUALITY PROTEIN: disintegrin and metalloproteinase domain-containing protein 12 [Trichoplusia ni]
TRINITY_DN55701_c2_g1	-2.43142	0.00889325	4.17	7.17	6.89	6.18	2.22	5.67	1.27	2.06	2.21	6.68	5.25	3.76	1.91	67.87	7.68	68.68	23.91	58.12	32.26	1.57	1.39	56.61	39.29	67.61	TRINITY_DN55701_c2_g1: CAB3229377.1 unnamed protein product [Arctia plantaginis]
TRINITY_DN1902_c0_g1	-2.42701	0.0387579	0	0.19	0	0.06	0.15	0	0.07	0.35	0	0.19	0.15	0	0.84	0.86	0.57	1.36	0.83	1.16	0.37	0.67	0.86	0.44	0.49	0.52
TRINITY_DN54650_c1_g2	-2.427	0.00368264	1.53	3.29	2.34	1.56	0.93	0.87	2.01	1.21	1.79	3.38	1.84	1.61	20.09	22.87	17.28	8.26	3.44	17.82	2.93	7.09	14.8	8.15	4.47	6.12	TRINITY_DN54650_c1_g2: CAB3237283.1 unnamed protein product [Arctia plantaginis]
TRINITY_DN51496_c0_g1	-2.42293	0.0363355	13.14	100.37	29.13	10.76	6.2	4.5	14.04	18.48	33.73	26.77	6.08	10.12	287.63	215.17	211.12	100.35	45.44	104.67	53.41	131.96	183.04	65.03	56.31	83.85	TRINITY_DN51496_c0_g1: CAB3236657.1 unnamed protein product [Arctia plantaginis]
TRINITY_DN33503_c0_g1	-2.41809	0.00463348	0.26	0.76	1.4	0.44	0.25	0.64	0.13	0.23	0.04	0.33	0.15	0.13	1.72	2.34	2.34	5.44	1.64	4.33	2.39	2.14	0.71	1.14	2.02	2.78	TRINITY_DN33503_c0_g1: CAB3225884.1 unnamed protein product [Arctia plantaginis]
TRINITY_DN57383_c0_g1	-2.41526	0.00712242	0.15	0.08	0.21	0.07	0.06	0.04	0.02	0.07	0.01	0.27	0.04	0.03	0.15	0.6	0.3	1.51	0.65	1.25	0.91	0.11	0.05	0.99	0.44	0.57	TRINITY_DN57383_c0_g1: KAG6444679.1 hypothetical protein O3G_MSEX003543 [Manduca sexta]
TRINITY_DN56280_c0_g1	-2.41373	0.00160165	0.27	0.81	0.32	0.31	0.14	0.15	0.22	0.15	0.24	0.81	0.3	0.5	3.17	6.24	1.71	1.98	1.1	7	0.93	0.46	1.32	2.84	1.46	1.42	TRINITY_DN56280_c0_g1: CAB3233635.1 unnamed protein product [Arctia plantaginis]
TRINITY_DN42981_c0_g1	-2.40579	0.0226147	1.07	10.21	5.17	0.47	1.05	0.69	1.98	2.91	2.54	5.22	0.6	1.88	25.22	20.79	31.47	13.15	17.98	12.92	12.32	21.16	4.56	8.28	3.13	8.01	TRINITY_DN42981_c0_g1: CAB3236520.1 unnamed protein product [Arctia plantaginis]
TRINITY_DN56456_c0_g1	-2.37851	0.0195788	5.41	19.74	14	5.76	3.25	1.97	11.43	8.67	3.19	10.95	4.35	5.93	117.54	46.44	78.36	37.65	20.06	49.13	20.09	20.32	7.68	21.74	21.9	28.05	TRINITY_DN56456_c0_g1: KAF9409577.1 hypothetical protein HW555_011109 [Spodoptera exigua]
TRINITY_DN55483_c2_g1	-2.36215	0.00139109	0.33	0.19	0.07	0.07	0.17	0.05	0.12	0	0	0.12	0.07	0.08	0.19	0.88	0.34	1.55	1.09	0.85	0.73	0.29	0.3	3.51	2.3	1.86	TRINITY_DN55483_c2_g1: XP_022824855.1 piggyBac transposable element-derived protein 4 [Spodoptera litura]
TRINITY_DN54876_c1_g3	-2.35607	0.0487879	0	0.44	0.53	0.24	0.26	0	0	0.18	0.07	0.61	0.25	0.3	3.77	4.3	0.86	2.03	1.15	2.62	1.04	0.59	0.27	1.18	0.52	1.82	TRINITY_DN54876_c1_g3: CAH0715393.1 unnamed protein product, partial [Brenthis ino]
TRINITY_DN48452_c0_g1	-2.33673	0.0220443	0.09	0.68	0.16	0.26	0.03	0.42	0.3	0.13	0.46	0.42	0.24	0.32	0.9	0.97	0.66	5.74	1.28	2.68	5.27	0.26	0.25	2.35	1.47	2.49	TRINITY_DN48452_c0_g1: CAB3252324.1 unnamed protein product [Arctia plantaginis]
TRINITY_DN54781_c5_g1	-2.33653	0.0456439	0.41	0.42	0.42	0.28	0.29	0.11	0.26	0.22	0.45	0.39	0.06	0.15	4.44	8	0.61	3.01	0.39	1.19	0.46	1.69	0.52	0.6	0.31	0.86	TRINITY_DN54781_c5_g1: XP_023938875.1 uncharacterized protein LOC112046479 [Bicyclus anynana]
TRINITY_DN48203_c0_g1	-2.33612	0.00257535	0	0.09	0.77	0	0	0.16	0	0	0.31	0.49	0	0.32	1.51	2.99	1.04	2.72	2.23	2.71	1.03	1.52	1.08	4.49	3.98	3.87
TRINITY_DN51152_c2_g4	-2.33362	0.000139367	1.14	3.12	2.54	0.89	0	0	0.77	0.83	0.99	1.29	0	2	6.31	15.25	7.17	12.07	9.23	12.68	8.22	9.93	1.46	23.2	26.08	20.71
TRINITY_DN47360_c0_g1	-2.32552	0.0461413	0	0.24	0.35	0.19	0	0.07	0	0.18	0	0.5	0.13	0	0.76	2.5	0.16	2.06	0.57	0.69	0.5	0.5	0.59	1.06	1.02	1.5	TRINITY_DN47360_c0_g1: CAB3229988.1 unnamed protein product [Arctia plantaginis]
TRINITY_DN56654_c2_g1	-2.32482	0.0140661	4.79	3.47	3.54	4.54	2.8	0.83	2.42	2.6	0.84	3.39	1.35	2.59	3.64	13.03	4.57	21.77	23.02	17.31	11.11	1.76	0.72	35.39	52.32	46.55	TRINITY_DN56654_c2_g1: XP_014358645.1 mediator of RNA polymerase II transcription subunit 20 [Papilio machaon]
TRINITY_DN58898_c1_g1	-2.31166	0.0468825	0	0.82	0.37	0.9	0	0	0.63	0.56	0	0.83	0.58	0.14	0.4	6.33	1.33	0.62	1.31	3.32	1.89	0.32	0.83	7.2	1.54	0.64
TRINITY_DN57988_c0_g3	-2.30523	0.0253009	0.04	0.2	0.13	0	0.11	0	0.05	0	0	0	0.07	0	0.54	0.78	0.22	0.52	0.16	0.36	0.41	0.17	0.11	0.88	0.88	0.65	TRINITY_DN57988_c0_g3: XP_035438046.1 uncharacterized protein LOC118267902 [Spodoptera frugiperda]
TRINITY_DN58394_c9_g2	-2.30462	4.42411e-05	0.2	0.65	0.58	0.83	0.22	0.57	0.52	0.35	0.98	0.83	0.51	0.42	1.54	5.97	2.67	5.07	2.01	8.86	3.41	3.75	1.89	3.04	2.63	4.68
TRINITY_DN57789_c0_g1	-2.302	0.0145632	0.21	1.13	0.26	0.12	0	0.55	0.43	0.92	0.55	0.71	0.16	0.37	1.88	4.44	1.9	1.9	1.77	3.21	3.05	7.87	1.49	2.79	1.15	2.38
TRINITY_DN54384_c0_g1	-2.3005	0.0207895	0.16	0.18	0.26	0.43	0.14	0.05	0.21	0.18	0.21	0.74	0.33	0.33	0.17	1.85	0.38	3.07	1.75	1.05	1.1	0.36	2.71	2.93	1.51	1.88	TRINITY_DN54384_c0_g1: XP_028176597.1 uncharacterized protein LOC114364591 isoform X3 [Ostrinia furnacalis]
TRINITY_DN56457_c1_g1	-2.29512	0.0498715	0.33	0.05	0.23	0	0.29	0.24	0.25	0.07	0	0.06	0	0.17	2.75	2.77	1.37	0.91	1.8	2.84	1.24	0.14	1.41	1.83	0.33	0.29	TRINITY_DN56457_c1_g1: XP_041975892.1 uncharacterized protein LOC121730771 isoform X1 [Aricia agestis]
TRINITY_DN55902_c4_g2	-2.29178	0.0342667	0.05	0.25	0.11	0.14	0.15	0.12	0.1	0	0	0.13	0.14	0.08	0.38	1.58	0.87	1.37	0.62	0.51	0.55	0.23	0.63	0.46	0.19	0.54	TRINITY_DN55902_c4_g2: XP_022817314.1 sex peptide receptor-like [Spodoptera litura]
TRINITY_DN56974_c2_g2	-2.2754	0.013011	0.18	0	0.06	0.04	0	0	0.02	0	0.12	0.19	0.08	0.19	0.32	1.56	0.14	0.47	0.38	0.65	0.51	0.6	0.26	0.66	0.43	0.5
TRINITY_DN45372_c0_g1	-2.27495	0.0173937	2.97	7.46	5.04	1.95	2.59	2.5	2.31	2.74	1.78	6.35	2.01	2.53	42.61	9.15	15.41	16.3	3.37	17.42	6.22	11.31	14.5	10.01	15.63	11.9	TRINITY_DN45372_c0_g1: CAB3240824.1 unnamed protein product [Arctia plantaginis]
TRINITY_DN53278_c1_g1	-2.27301	0.0122145	0.22	2.07	1.11	0.79	0.04	0.32	0.64	0.31	0.32	0.86	0.25	0.55	4.29	10.14	3.8	5.74	2.01	8.83	3.4	0.87	0.57	3.29	3.63	3.85	TRINITY_DN53278_c1_g1: PZC87356.1 hypothetical protein B5X24_HaOG201592 [Helicoverpa armigera]
TRINITY_DN58600_c1_g1	-2.27156	0.0142468	0.17	0.03	0.18	0.12	0	0	0.16	0.09	0.03	0	0.05	0	0.29	1.33	0.44	1.84	0.4	1.73	0.5	0.29	0.24	0.68	0.83	0.89	TRINITY_DN58600_c1_g1: XP_043270549.1 LOW QUALITY PROTEIN: zinc finger BED domain-containing protein 5-like [Venturia canescens]
TRINITY_DN53092_c3_g2	-2.2704	0.00600982	20.75	27.45	23.82	18.07	11.22	7.3	21	14.96	12.26	40.4	13.51	18.59	227.59	109.91	118.02	59.15	58.05	69.39	53.33	41.66	73.38	76	57.57	59.41	TRINITY_DN53092_c3_g2: CAB3251452.1 unnamed protein product [Arctia plantaginis]
TRINITY_DN57599_c2_g1	-2.26798	0.0205223	0.42	2.71	0.81	0.64	0.35	0.13	0.65	0.59	0.6	2.09	0.51	0.72	13.01	6.36	2.17	4.89	4.08	4.54	2.08	1.77	0.82	3.97	3.72	4.77	TRINITY_DN57599_c2_g1: CAB3228560.1 unnamed protein product [Arctia plantaginis]
TRINITY_DN59246_c2_g2	-2.26695	0.0195263	6.42	6.34	3.03	2.93	1.97	0	1.12	7.25	1.46	4.53	4.94	2.15	28.8	24.2	24.18	11.17	8.77	28.64	11.58	11.2	13.33	15.43	5.72	10.43	TRINITY_DN59246_c2_g2: GBP05123.1 hypothetical protein EVAR_3445_1 [Eumeta japonica]
TRINITY_DN46702_c0_g1	-2.26157	0.0353347	0.33	1.11	0.63	0.17	0.31	0	0.3	0.11	0.04	0.33	0.45	0.4	1.14	3.56	0.87	1.92	1.61	2.81	0.88	1.01	3.43	1.85	0.87	1.6	TRINITY_DN46702_c0_g1: CAB3235952.1 unnamed protein product [Arctia plantaginis]
TRINITY_DN53406_c0_g1	-2.25958	0.0472545	34.17	151.15	48.64	19.13	7.64	19.23	33.63	23.07	18.84	18.43	12.37	12.78	219.42	267.34	285.39	99.94	70.02	170.35	206.15	75.12	159.32	85.81	143.33	139.55	TRINITY_DN53406_c0_g1: CAB3242497.1 unnamed protein product [Arctia plantaginis]
TRINITY_DN55020_c2_g1	-2.25937	0.0319494	0.02	0.43	0.22	0.47	0.34	1.29	0.16	0.38	0.69	0.92	0.46	0.07	3.07	3.96	0.95	3.82	1.4	8.98	2.02	1.19	0.37	5.1	2.48	6.35	TRINITY_DN55020_c2_g1: CAB3252266.1 unnamed protein product [Arctia plantaginis]
TRINITY_DN59793_c8_g1	-2.25366	0.0124459	0.21	3.18	1	0.24	0	0	0.56	2.4	0	0.84	0	0.36	5.92	14.04	3.22	12.84	9.55	6.98	7.15	12.64	0.92	5.52	3.22	5.16	TRINITY_DN59793_c8_g1: CAF4831155.1 unnamed protein product [Pieris macdunnoughi]
TRINITY_DN57220_c6_g1	-2.2521	0.00984009	1.84	11.73	4.52	1.56	1.24	0.88	2.34	1.64	0.75	3.76	1.51	3.45	28.63	37.46	14.39	33.78	19.8	32.85	14.94	14.39	2.07	17.55	12.64	16.87	TRINITY_DN57220_c6_g1: CAB3252266.1 unnamed protein product [Arctia plantaginis]
TRINITY_DN47003_c0_g1	-2.24766	0.00312164	1.38	5.4	2.97	0.6	1.01	0.44	1.92	0.84	0.44	3.39	1.27	1.49	7.16	19.52	3.17	14.62	11.56	16.35	8.14	15.13	0.75	20.89	10.68	15.1	TRINITY_DN47003_c0_g1: CAB3233618.1 unnamed protein product [Arctia plantaginis]
TRINITY_DN55602_c0_g1	-2.23793	0.0221232	10.84	26.11	13.87	8.75	4.88	8	13.96	20.78	13.56	14.73	4.99	11.1	87.77	71	55.78	65.81	60.82	51.68	18.16	255	19.14	50.77	38.83	33.6	TRINITY_DN55602_c0_g1: PCG77831.1 hypothetical protein B5V51_6213 [Heliothis virescens]
TRINITY_DN41839_c0_g1	-2.23636	0.0160203	0	2.32	3.15	0	0	0	3.38	0	0	0	0	8.22	0	10.56	0	25.7	59.12	16.47	12.32	9.22	0	74.62	34.84	56.29	TRINITY_DN41839_c0_g1: CAB3220428.1 unnamed protein product [Arctia plantaginis]
TRINITY_DN49313_c0_g1	-2.22492	0.0383307	0	0.17	0.24	0	0	0	0.53	0.07	0.04	0.2	0.11	0.13	0.28	0.78	0.19	0.81	1.29	0.84	0.54	0.55	0.18	1.39	1.3	0.91	TRINITY_DN49313_c0_g1: CAB3254044.1 unnamed protein product [Arctia plantaginis]
TRINITY_DN59691_c2_g1	-2.22264	0.0150285	0.8	0.31	2.12	0.19	0.5	0.28	2.8	0.69	0	1.72	1.44	0.28	5.27	9.94	1.81	4.87	3.01	11.19	1.69	2.33	1.02	2.93	4.57	4.33	TRINITY_DN59691_c2_g1: KPJ09191.1 RNA-directed DNA polymerase from mobile element jockey [Papilio machaon]
TRINITY_DN57121_c0_g1	-2.22078	0.0384664	0.13	0.39	0.17	0.36	0.16	0.06	0.17	0.05	0	0.28	0	0.25	0.9	2.61	0.21	0.92	0.75	1.36	2.15	0.59	1.01	2.47	1.18	1.03	TRINITY_DN57121_c0_g1: KPJ16606.1 Retrovirus-related Pol polyprotein from transposon TNT 1-94 [Papilio machaon]
TRINITY_DN36875_c0_g1	-2.21542	0.000520883	0.67	2.31	1.26	0	1.09	0	0	0	0	1.41	1.03	0.6	1.13	2.03	0.93	6.05	7.35	4.18	4.03	1.34	1.27	8.25	6.39	4.41
TRINITY_DN58435_c0_g1	-2.21217	0.00594797	2.4	4.7	2.84	3.12	2.29	1.5	2.65	3.21	4.24	4.45	2.6	3.36	21.27	21.52	16.05	11.17	7.71	14.43	5.36	46.93	6.23	14.27	12.17	8.93	TRINITY_DN58435_c0_g1: XP_021187775.1 teneurin-m isoform X3 [Helicoverpa armigera]
TRINITY_DN48246_c0_g1	-2.21052	0.0129631	8.38	31.5	14.49	11.38	9.48	6.47	15.51	12.32	15.81	20	10.98	15.53	54.07	59.2	68.84	43.52	56.9	61.27	19.86	229.7	47.53	49.79	64.19	37.82	TRINITY_DN48246_c0_g1: XP_021201252.1 chitooligosaccharidolytic beta-N-acetylglucosaminidase isoform X1 [Helicoverpa armigera]
TRINITY_DN57719_c3_g1	-2.20681	0.00692829	0.36	0.84	0.21	0.52	0.05	0.35	0.24	0.13	0.76	0.32	0.09	0.53	1.25	3.28	0.68	1.27	1.39	2.85	2.07	1.59	0.33	5.58	0.83	0.66	TRINITY_DN57719_c3_g1: PZC79665.1 hypothetical protein B5X24_HaOG216064 [Helicoverpa armigera]
TRINITY_DN56987_c8_g1	-2.2036	0.0114114	0.43	0.7	0.97	0.43	0	0.06	0.1	0	0.37	0.26	0.01	0.11	2.94	5.57	3.7	9.05	7.55	10	4.1	1.13	0.3	7.54	8.52	9.34	TRINITY_DN56987_c8_g1: CAB3222239.1 unnamed protein product [Arctia plantaginis]
TRINITY_DN50112_c0_g1	-2.20318	0.00943396	3.03	8.51	6.8	5.52	4.29	1.63	1.61	1.36	0.98	2.73	4.45	2.07	39.61	23.08	17.03	24.57	17.06	25.68	9.79	4.82	4.38	29.72	17.59	37.06	TRINITY_DN50112_c0_g1: CAB3233848.1 unnamed protein product [Arctia plantaginis]
TRINITY_DN56868_c0_g2	-2.19824	0.0467734	0.12	0.77	0.26	0.33	0.03	0.06	0.07	0.09	0.06	0.26	0.11	0.05	0.74	1.57	0.59	1.07	0.38	1.29	0.48	1.67	0.67	0.83	0.79	0.72	TRINITY_DN56868_c0_g2: CAB3234228.1 unnamed protein product [Arctia plantaginis]
TRINITY_DN43363_c0_g1	-2.19101	0.0198067	0.21	0.38	0.38	0.05	0.06	0.07	0.14	0.06	0.14	0.28	0.09	0.07	0.82	0.85	1.06	1.05	0.88	0.47	0.69	1.1	0.48	0.84	0.62	0.73	TRINITY_DN43363_c0_g1: XP_021189219.1 probable G-protein coupled receptor Mth-like 3 [Helicoverpa armigera]
TRINITY_DN50304_c4_g3	-2.18721	0.0035283	0.15	0.36	0.04	0.3	0.11	0.06	0.05	0.11	0.13	0.39	0.22	0	0.57	2.63	0.78	1.55	0.87	2.32	0.88	1.48	0.72	2.09	1.11	2.12
TRINITY_DN45033_c0_g1	-2.17759	0.00878902	6.65	44.3	21.09	19.01	9.36	6.72	11.11	11.32	21.48	19.68	5.46	14.35	51.27	125.12	135.55	83.9	40.59	110.41	73.58	66.13	57.69	43.57	38.63	82.73	TRINITY_DN45033_c0_g1: NP_001268819.1 lipase 3-like precursor [Bombyx mori]
TRINITY_DN58228_c2_g1	-2.17259	0.038136	0.16	0.15	0.81	0.12	0.43	0.53	0.15	0.26	0.16	0.42	0.16	0.23	1.13	2.41	0.31	0.22	1.27	4.3	1.85	3.58	0.31	3.64	1.27	1.37	TRINITY_DN58228_c2_g1: XP_045449652.1 uncharacterized protein LOC123658258 [Melitaea cinxia]
TRINITY_DN57609_c0_g1	-2.15313	0.0145161	0.15	0.09	0.21	0.08	0.07	0.12	0.32	0.53	0.08	0.71	0.2	0.3	0.36	1.09	0.65	3.44	2	2.81	0.65	0.76	0.24	2.03	2.14	2.87	TRINITY_DN57609_c0_g1: XP_026732490.1 protein turtle isoform X6 [Trichoplusia ni]
TRINITY_DN59613_c0_g1	-2.15061	9.57483e-05	1.33	1.98	2.66	1.82	0.63	0.9	1	1.29	0.48	2.2	1.24	1.84	7.85	19.58	4.35	9.61	6.91	10.98	5.79	7.03	0.92	8.88	5.13	7.42	TRINITY_DN59613_c0_g1: CAB3239391.1 unnamed protein product [Arctia plantaginis]
TRINITY_DN59231_c7_g1	-2.14605	0.00711506	1.01	1.44	1.75	0.29	0.43	0.97	0.7	0.36	0.52	0.77	1.62	0.78	2.99	10.78	1.04	11.18	10.67	10.58	1.23	3.14	1.06	2.19	8.46	13.26	TRINITY_DN59231_c7_g1: XP_011135111.1 piggyBac transposable element-derived protein 4 isoform X2 [Harpegnathos saltator]
TRINITY_DN49191_c0_g1	-2.13497	0.00826233	9.97	24.31	11.21	9.77	4.16	5.55	6.92	7.58	6.77	6.63	3.67	3.91	53.85	71.77	31.81	58.54	27.64	149.1	35.06	10.86	27.86	32.37	31.31	39.38	TRINITY_DN49191_c0_g1: XP_022829275.1 uncharacterized protein LOC111358385 [Spodoptera litura]
TRINITY_DN18538_c0_g1	-2.12707	0.00195188	0.43	3.51	1.35	1.16	0.84	0.26	1.56	0.84	1.85	2.06	0.7	1.29	7.78	12.7	7	8.72	3.81	9.71	4.33	3.26	1.94	9.56	5.99	6.93	TRINITY_DN18538_c0_g1: XP_021181484.1 arf-GAP with dual PH domain-containing protein 1-like isoform X2 [Helicoverpa armigera]
TRINITY_DN53787_c0_g1	-2.11902	0.0283992	4.18	2.55	1.33	1.34	0.69	2.24	0.52	1.36	0.85	1.62	1.55	1.22	3.26	6.53	3.18	11.6	11.41	11.26	1.94	10.81	0.56	3.59	13.37	20.35	TRINITY_DN53787_c0_g1: CAB3240214.1 unnamed protein product [Arctia plantaginis]
TRINITY_DN49715_c2_g3	-2.10662	0.0232166	0.1	0.91	0.63	0.6	0.05	0.6	0.31	0.42	0	1.48	0.39	0.23	2.85	3.81	0.84	2.79	1.47	4.08	1.57	1.68	0.36	4.01	1.89	3.63	TRINITY_DN49715_c2_g3: XP_026742596.1 carbohydrate sulfotransferase 11 isoform X1 [Trichoplusia ni]
TRINITY_DN57254_c0_g2	-2.09156	8.30481e-05	1.44	1.69	1.55	0.91	1.08	1.13	1.54	1.62	1.96	0.7	0.36	1.94	6.93	11.39	7.06	11.84	11.61	9.17	10.92	13.28	5.56	8.65	8.71	10.9	TRINITY_DN57254_c0_g2: CAB3258624.1 unnamed protein product [Arctia plantaginis]
TRINITY_DN53415_c4_g1	-2.08788	0.029087	5.84	14.95	11.26	5.59	4.14	3.23	4.59	4.68	5.26	7.28	5.34	3.68	73.62	27.21	54.98	18.34	13.93	21.68	14	18.48	13.06	21.7	14.34	39.25	TRINITY_DN53415_c4_g1: CAB3239001.1 unnamed protein product [Arctia plantaginis]
TRINITY_DN44603_c1_g4	-2.06078	0.0349295	5.6	38.16	14.29	7.92	6.21	3.84	17.95	14.4	6.39	18.1	4.7	6.1	82.3	84.33	58.52	50.31	18.83	80.11	36.57	46.87	29.41	30.52	44.71	54.33	TRINITY_DN44603_c1_g4: XP_021181361.1 uncharacterized protein LOC110370002 [Helicoverpa armigera]
TRINITY_DN45675_c1_g1	-2.05331	0.0349153	3.34	15.81	6.43	3.25	5.62	5.96	2.69	6.56	11.94	11.47	2.81	5.38	44.53	46.08	49.18	43.55	30.12	34.36	14.17	36.99	41.87	24.31	16	46.8
TRINITY_DN56651_c0_g1	-2.03903	0.0226149	0.63	1.95	1.15	0.98	0.38	0.34	0.52	0.2	0.24	0.7	0.63	0.79	7.63	6.31	4.01	6.32	2.56	7.98	2.48	2.58	0.52	3.75	3.73	5.33	TRINITY_DN56651_c0_g1: XP_026735097.1 glycoprotein-N-acetylgalactosamine 3-beta-galactosyltransferase 1 isoform X3 [Trichoplusia ni]
TRINITY_DN55595_c1_g2	-2.03584	0.0273919	1.13	2.48	2.34	1.44	0.64	1.08	1.23	0.65	0.91	1.2	0.99	0.58	9.52	6.32	7.57	4.43	2.36	6.53	4.89	7.69	5.27	3.47	3.73	6.47	TRINITY_DN55595_c1_g2: AVO20578.1 methuselah-like 1 [Lymantria dispar]
TRINITY_DN44795_c0_g1	-2.02162	0.034818	0.33	0.53	0.44	0.38	0	0	0.29	0.84	0.37	0.53	0.06	0.26	0.86	1.36	1.23	0.94	1.29	1.85	1.6	1.92	0.88	3.15	3.22	2.2	TRINITY_DN44795_c0_g1: XP_026735336.1 dorsal root ganglia homeobox protein-like [Trichoplusia ni]
TRINITY_DN54940_c0_g1	-2.0122	0.0427276	0.49	2.21	1.79	0.68	0.41	0.31	0.78	0.62	0.23	1.67	0.7	1.47	2.89	8.3	1.36	6.96	3.69	5.29	5.1	8.6	0.35	4.59	3.35	4.3	TRINITY_DN54940_c0_g1: CAB3261876.1 unnamed protein product [Arctia plantaginis]
TRINITY_DN57567_c6_g2	-2.00355	0.0405726	3.92	10.38	8.7	2.53	3.3	2.48	2.36	6.44	11.26	4.98	3.53	3.34	23.44	26.58	21.11	27.07	7.92	56.05	14.05	10.62	27.81	12	21.09	42.78	TRINITY_DN57567_c6_g2: CAB3229002.1 unnamed protein product [Arctia plantaginis]
TRINITY_DN49570_c0_g1	-1.98097	0.0147037	0.38	1.18	0.95	0.31	0.41	0	0.5	0.76	0.72	1.48	1.36	1.59	2.37	4.43	2.39	4.85	2.68	6.34	2.74	2.58	0.25	6.14	5.29	4.03	TRINITY_DN49570_c0_g1: XP_035448094.1 PAX-interacting protein 1-like isoform X1 [Spodoptera frugiperda]
TRINITY_DN55936_c1_g1	-1.97849	0.0247043	8.1	24.33	14.37	7.54	3.97	4.74	6.51	5.77	2.58	10.3	5.49	6.58	11.26	53.3	21.26	51.69	34.71	37.41	26.14	88.02	10.69	36.35	32.05	67.79	TRINITY_DN55936_c1_g1: CAB3238757.1 unnamed protein product [Arctia plantaginis]
TRINITY_DN54379_c2_g1	-1.96035	0.038185	1.97	10.31	5.14	2.84	2.08	2.21	5.6	5.56	4.62	8.98	3.08	2.42	28.86	31.5	22.94	17.42	7.44	29.78	10.42	20.51	30.85	12.11	18.54	26.43
TRINITY_DN48975_c0_g1	-1.95814	0.0178037	1.03	2.67	1.91	0.89	0.41	0.4	1	1.3	1	4.14	1.08	1.64	2.75	8.06	3	20.47	8.54	11.95	4.15	3.64	0.83	9.7	7.28	8.34	TRINITY_DN48975_c0_g1: PCG62611.1 hypothetical protein B5V51_14064 [Heliothis virescens]
TRINITY_DN51883_c1_g1	-1.94902	0.0350065	1.7	3.06	1.97	2.14	1.59	1.26	1.08	4.92	2.7	3.7	1.51	2.55	18.99	8.92	14.55	12.35	7.24	13.9	6.21	5.45	1.35	13.22	16.59	15.03	TRINITY_DN51883_c1_g1: CAB3223652.1 unnamed protein product [Arctia plantaginis]
TRINITY_DN58144_c0_g1	-1.94869	0.00566545	0.62	1.16	0.57	0.25	0.32	0.21	0.33	0.43	0.49	0.83	0.46	0.33	1.08	6.68	1.37	2.76	1.99	4.99	2.33	3.76	0.46	3.83	1.97	2.11	TRINITY_DN58144_c0_g1: XP_021195432.1 uncharacterized protein LOC110379930 [Helicoverpa armigera]
TRINITY_DN57038_c0_g1	-1.9449	0.0219893	0.32	1.46	0.42	0.41	0.23	0.35	0.56	0.75	0.18	1.08	0.94	0.4	3.08	4.65	1.89	6.05	2.08	5.55	2.15	2.23	0.36	3.05	1.86	6.26	TRINITY_DN57038_c0_g1: KOB69448.1 putative tick transposon, partial [Operophtera brumata]
TRINITY_DN37451_c0_g1	-1.93204	0.00953926	3.05	7.88	3.98	2.63	1.83	1.25	4.35	4.24	4.78	13.07	5.32	4.66	23.46	38.27	9.77	26.73	19.44	37.1	8.5	20.71	2.34	34.19	21	21.65	TRINITY_DN37451_c0_g1: PZC83425.1 hypothetical protein B5X24_HaOG207808 [Helicoverpa armigera]
TRINITY_DN51578_c0_g1	-1.92577	0.0486116	0.52	2.62	1.32	0.48	0.71	0.29	0.56	0.52	0.39	2.32	0.52	0.64	2.4	8.01	1.39	7.29	4.89	8.41	2.72	3.38	0.41	10.95	5.31	6.28	TRINITY_DN51578_c0_g1: CAB3251590.1 unnamed protein product [Arctia plantaginis]
TRINITY_DN54976_c0_g1	-1.90396	0.0499367	3.03	7.04	4.1	3.16	2.45	2.76	2.86	2.34	1.83	1.97	2.42	1.45	14.73	17.8	11.82	10.45	5.28	18.74	8.57	8.56	10.39	5.88	6.13	9.6	TRINITY_DN54976_c0_g1: CAB3230488.1 unnamed protein product [Arctia plantaginis]
TRINITY_DN54886_c0_g1	-1.90315	0.0489565	0.9	1.89	0.82	0.56	0.14	0.59	0.81	1.15	0.87	1.53	0.46	0.46	4.2	4.55	6.83	3.93	2.56	4.92	3.23	2.05	1.42	4.39	5.52	3.51	TRINITY_DN54886_c0_g1: XP_026731624.1 C-Maf-inducing protein-like [Trichoplusia ni]
TRINITY_DN52799_c0_g1	-1.89678	0.0471839	2.01	3.91	2.93	1.26	0.81	0.67	1.48	1.4	0.72	3.38	2.66	3.24	10.82	21.08	7.02	10.97	4.63	16.29	6.62	11.2	1.06	11.13	5.83	6.93	TRINITY_DN52799_c0_g1: XP_035456933.1 ankyrin-3-like [Spodoptera frugiperda]
TRINITY_DN58762_c3_g1	-1.88927	0.0292906	1.22	0.46	1.17	0.52	0.81	0.19	0.79	0.56	0.42	0.94	0.14	0.44	3.48	4.43	1.78	2.78	3.29	5.06	1.87	4.06	2.55	1.88	1.88	3.02	TRINITY_DN58762_c3_g1: XP_022815893.1 uncharacterized protein LOC111349145 isoform X1 [Spodoptera litura]
TRINITY_DN51861_c0_g1	-1.88521	0.0483613	0.47	3.49	2.32	0.92	0.78	0.78	2.71	0.79	1.22	2.91	0.82	0.96	4.6	9.63	2.52	13.14	5.32	14.03	4.34	8.91	0.94	8.24	3.73	8.62	TRINITY_DN51861_c0_g1: KAG8112883.1 hypothetical protein SFRUCORN_010673 [Spodoptera frugiperda]
TRINITY_DN54440_c11_g1	-1.87036	0.0257984	2.78	5.96	3.23	3.47	1.53	0.82	2.38	2.72	1.77	3.49	1.15	3.28	19.8	16.16	9.27	9.96	8.57	14.06	8.03	16.91	3.37	15.77	12.91	10.94	TRINITY_DN54440_c11_g1: XP_030030898.2 ATP-dependent 6-phosphofructokinase isoform X1 [Manduca sexta]
TRINITY_DN59142_c9_g1	-1.86906	0.0115165	2.9	10.12	3.07	4.1	1.07	1.27	5.7	6.03	3.41	8.16	3.2	3.73	16.92	33.86	6.43	29.21	24.36	27.32	10.03	12.9	11.4	19.2	27.62	32.28	TRINITY_DN59142_c9_g1: XP_026326621.1 programmed cell death protein 6 [Hyposmocoma kahamanoa]
TRINITY_DN56045_c2_g1	-1.81647	0.0215098	0.49	2.28	2.98	1.02	1.35	0.87	0.89	1.22	2.61	1.98	1.09	1.24	4.58	9	3.43	8.61	4.12	8.97	2.37	8.29	4.04	5.34	4.93	7.71	TRINITY_DN56045_c2_g1: CAB3249285.1 unnamed protein product [Arctia plantaginis]
TRINITY_DN59535_c7_g1	-1.80153	0.0477894	0.56	1.56	1.07	0.7	0.13	0.44	0.19	0.75	0.49	1.19	0.43	0.36	2.04	6.31	1.67	3.86	3.3	4.49	3.81	2.2	0.53	4.37	4.87	4.13	TRINITY_DN59535_c7_g1: XP_021185646.1 uncharacterized protein LOC110372935 [Helicoverpa armigera]
TRINITY_DN53741_c0_g1	-1.78066	0.0404659	0.55	0.86	0.46	0.55	0.15	0.21	0.7	0.47	0.22	0.7	0.34	0.2	0.84	3.54	0.71	3.2	3.04	3.74	1.5	0.84	0.31	6.6	3	3.17	TRINITY_DN53741_c0_g1: CAB3259638.1 unnamed protein product [Arctia plantaginis]
TRINITY_DN47828_c0_g1	-1.77029	0.0165479	0.22	0.8	0.23	0.39	0.1	0.29	0.26	0.58	0.25	1.02	0.45	0.41	1.38	1.86	1.43	2.31	1.84	2.87	1.38	1.19	0.47	3.23	2.28	2.69	TRINITY_DN47828_c0_g1: CAB3223857.1 unnamed protein product [Arctia plantaginis]
TRINITY_DN57011_c2_g2	-1.76774	0.0345246	3.32	9.3	5.59	3.87	1.93	1.89	6.66	6.74	6.02	12.49	4.18	6.76	25.27	35.66	19.86	32.01	19.33	44.22	15.6	10.93	5.76	31.08	22.98	25.41	TRINITY_DN57011_c2_g2: XP_021182831.1 abhydrolase domain-containing protein 2 [Helicoverpa armigera]
TRINITY_DN53605_c4_g1	-1.75925	0.00133385	2.65	3.45	3.56	2.17	1.24	1.76	2.37	3.12	2.46	6.63	2.6	2.12	6.58	13.41	6.61	18.04	8.52	25.02	8.6	11.2	5.78	12.91	10.61	16.59	TRINITY_DN53605_c4_g1: XP_026737968.1 LOW QUALITY PROTEIN: succinate--hydroxymethylglutarate CoA-transferase-like [Trichoplusia ni]
TRINITY_DN57736_c1_g1	-1.72353	0.044977	0.76	0.68	0.58	1.05	0.23	0.71	0.51	0.43	0.25	1.3	0.86	0.52	3.6	3.54	1.22	4.1	2.93	5.09	1.42	1.2	0.52	4.94	3.08	3.55	TRINITY_DN57736_c1_g1: CAB3233852.1 unnamed protein product [Arctia plantaginis]
TRINITY_DN31750_c0_g1	-1.71271	0.0013345	2.65	3.62	3.27	1.72	0.96	2.08	2.76	2.15	1.66	3.83	2.17	2.8	5.26	13.1	3.36	13.67	13.48	12.1	5.95	8.2	2.9	19.51	16.46	17.45	TRINITY_DN31750_c0_g1: PCG65445.1 hypothetical protein B5V51_9202 [Heliothis virescens]
TRINITY_DN55265_c0_g1	-1.68585	0.0395233	5.4	14.44	7.35	6.43	2.92	2.65	4.61	6.82	6.25	9.52	3.01	6.04	20.44	38.82	26.73	37.67	25.84	27.97	18.08	20.65	7.61	25.3	20.48	34.83	TRINITY_DN55265_c0_g1: CAB3223249.1 unnamed protein product [Arctia plantaginis]
TRINITY_DN59501_c2_g2	-1.60702	0.0185176	13.98	18.09	21.97	12.23	13.98	15.74	12.89	9.74	9.03	15.38	16.5	9.6	52.3	96.71	26.56	53.44	45.14	110.47	46.28	28.45	27.38	64.42	32.46	54.6	TRINITY_DN59501_c2_g2: CAG9137416.1 unnamed protein product [Plutella xylostella]
TRINITY_DN59163_c25_g1	1.56543	0.0335686	7.87	2.8	4.99	10.63	7.5	5.36	11.13	7.11	14.02	2.55	7.75	4.52	3.88	6.03	2.73	4.84	11.02	6.89	3.6	0.83	1.8	12.38	9.47	7
TRINITY_DN49701_c0_g1	1.58503	0.0108701	2.07	2.45	3.06	4.97	5.05	1.92	3.32	3.26	6.4	6.13	3.09	3.23	0.9	1.61	0.57	1.9	1.74	1.62	1.1	0.79	0.88	1.68	1.32	1.92
TRINITY_DN54655_c6_g1	1.5936	0.0364194	0.96	0.31	0.48	0.74	0.58	0.58	0.13	0.96	0.84	0.76	0.6	0.87	0.4	0.83	0.37	0.37	0.8	0.44	0.33	0.26	0.29	0.49	0.29	0.59
TRINITY_DN12092_c0_g1	1.6237	0.0289833	8.27	5.25	7.59	9.69	7.37	8.3	11.56	9.1	9.37	7.64	11.66	6.16	1.74	4.99	1.56	4.79	6.38	5.58	2.73	1.17	3.07	7.42	6.51	4.55
TRINITY_DN49279_c0_g1	1.65985	0.0228081	9.86	6.23	9.44	21.91	14.94	14.72	11.2	6.83	9.83	11.68	17.21	12	2.69	8.92	2.95	9.49	11.28	9.58	2.71	2.68	2.41	13.5	11.49	11.13
TRINITY_DN52110_c0_g1	1.68616	0.00797785	7.09	4.65	5.47	12.17	14.21	11.49	8.52	6.2	9.66	8.18	10.73	8.48	2.23	8.74	2.55	6.14	7.71	6.89	5.17	3.27	5.56	10.51	10.01	8.98
TRINITY_DN45668_c1_g1	1.71339	0.0338242	19.75	21.82	37.65	90.72	71.16	49.27	35.46	25.3	26.8	23.79	58.1	27.83	11.53	11.9	24.1	36.84	26.3	7.58	5.42	6.42	6.17	23.34	28.03	29.34
TRINITY_DN56579_c2_g1	1.71628	0.0280075	4.29	4.14	6.11	10.02	7.37	6.29	5.38	4.04	3.32	4.58	3.27	3.32	0.62	3.59	1.91	2.91	2.76	2.58	1.79	1.14	1.68	4.31	2.05	2.77
TRINITY_DN41394_c0_g1	1.71723	0.040731	9.16	9.77	17.88	28.45	32.24	10.85	5.63	13.99	8.06	8.24	19.11	14.66	4.7	11.03	4.55	6.91	15.02	9.29	4.97	6.5	5.97	8.69	8.47	11.99
TRINITY_DN55369_c4_g1	1.72622	0.0458347	4.34	1.77	2.97	2.67	1.73	1.62	1.39	2.64	2.32	3.83	2.52	3.78	0.41	1.38	0.57	1.12	2.19	1.02	0.31	0.41	1.39	2.49	1.5	1.38
TRINITY_DN45612_c0_g1	1.74166	0.0350442	3.75	5.49	2.37	4.67	4.36	5.66	2.78	4.79	5.33	3.61	3.9	4.91	1.46	3.31	0.98	2.27	1.62	1.74	2.02	0.76	2.06	5.22	2.34	2.69
TRINITY_DN41694_c0_g2	1.75069	0.0100547	5.54	3.71	3	7.24	14.72	6.52	3.92	2.77	3.29	6.66	5.36	4.26	1.2	3.17	0.93	1.63	2.88	2.18	1.16	0.58	1.23	2.8	1.78	2.33
TRINITY_DN57875_c0_g1	1.76424	0.0464405	4.45	6.15	7.72	8.97	13.18	10.62	3.2	2.03	5.01	5.92	5.9	3.43	0.86	3.07	0.67	2.07	2.69	2.54	1.78	0.59	3.11	4.48	5.42	3.22
TRINITY_DN33043_c0_g1	1.77316	0.0396525	9.49	4.27	4.37	7.92	10.65	12.17	10.87	6.52	13.42	14.7	4	13.9	2.07	3.49	2.6	6.47	1.7	5.24	4.6	1.23	0	4.32	3.14	3.96
TRINITY_DN56220_c0_g2	1.78896	0.0379978	8.61	3.6	5.07	8.2	7.11	8.35	3.97	2.54	2.77	2.72	7.63	6.56	0.59	5.45	0.35	3.29	3.45	2.81	1.7	1.71	2.23	4.7	2.63	2.87
TRINITY_DN54396_c1_g2	1.79335	0.0289833	2.28	2.09	0	1.91	4.02	1.23	0.56	1.64	1.06	1.8	1.4	1.45	0.63	1.59	0.55	0.43	0.95	1.73	1.01	0.54	0.92	1.74	1	1.63
TRINITY_DN53871_c1_g1	1.80554	0.00704725	4.96	1.91	4.05	6.51	3.42	2.49	3.25	2.75	3.51	3.72	5.52	3.86	0.68	2.6	0.66	0.88	1.93	1.19	1.54	1.34	0.78	4.7	1.22	1.06
TRINITY_DN46797_c0_g3	1.80816	0.0432766	21.55	5.23	9.61	36.84	28.53	16.69	10.39	4.94	13.79	8.29	13.27	8.72	3.42	6.46	5.54	6.64	5.35	5.05	5.64	4.34	5.38	15.39	11.32	11.21
TRINITY_DN47747_c1_g1	1.81127	0.0413841	30.69	9.13	11.06	66.85	23.35	62.19	13.71	22.24	21.05	48.03	10.89	18.4	0.69	27.78	7.84	17.34	26.61	21.6	10.29	7.3	7.03	29.16	22.51	28.36
TRINITY_DN54430_c1_g5	1.81306	0.0398516	0	0.96	1.23	4.16	9.57	0.92	2.71	2.93	4.44	3.44	2.24	4.32	0	0.8	0.75	0	0	0	0.59	0.71	0	0	2.89	0
TRINITY_DN51775_c2_g2	1.81459	0.00612758	10.1	1.16	10.31	15.3	8.13	5.92	5.72	1.76	2.12	3.71	5.9	3.16	3.56	4.8	1.19	3.57	4.88	3.58	0.94	2.31	1.46	4.05	2.35	3.5	TRINITY_DN51775_c2_g2: CAH0718914.1 unnamed protein product, partial [Brenthis ino]
TRINITY_DN52431_c1_g2	1.82561	0.0136728	13.1	6.76	9.89	32.34	32.26	18.72	8.83	6.8	12.03	11.45	24.39	16.34	4.17	11.38	3.12	7.49	7.5	9.07	4.95	5.1	4.94	12.4	10.07	9.19
TRINITY_DN53837_c0_g1	1.82956	0.0113751	13.48	5.99	10.7	11.32	18.41	15.23	10.23	5.68	4.14	8.34	10.68	7.79	2.3	6.96	1.1	3.97	9.14	5.42	3.84	1.78	2.2	7.08	5.04	9.81
TRINITY_DN48307_c0_g1	1.8309	0.00560834	51.81	25.87	37.33	82.04	62.48	48.93	32.25	20.38	48.1	44.53	59.28	39.06	6.9	33.42	4.19	21.56	32.36	22.2	9.18	5.38	10.14	39.08	26.41	33.04
TRINITY_DN52038_c0_g1	1.85554	0.0447671	3.67	1.82	3.78	1.45	12.39	7.18	0.99	1.13	2.69	3.85	1.5	0.28	0.43	1.11	0.21	1.38	1.21	1.48	1.08	2.09	0.74	2.42	1.71	2.11
TRINITY_DN58817_c0_g1	1.8588	0.0399838	18.1	9.12	7.38	27.44	21.3	7.52	8.52	7.87	1.96	0.31	12.87	9.47	0.91	4.59	2.48	8.53	7.25	3.88	1.51	1.89	4.34	9.46	10.72	8.88
TRINITY_DN57033_c2_g1	1.85986	0.0142468	5.8	1.88	6.83	12.9	16.2	12.06	3.96	9.26	5.12	4.65	6.24	3.42	1	6.07	3.66	6.4	8.29	9.32	2.87	3.28	0.84	10.35	5.76	4.74
TRINITY_DN56454_c2_g1	1.86019	0.0335686	13.64	2.59	12.43	30.56	45.37	13.84	8.65	17.39	3.29	31.55	33.7	18.59	1.23	13.26	1.6	1.58	8.34	8.82	2.52	0	0	19.1	10.54	13.42
TRINITY_DN50013_c1_g2	1.86811	0.0208825	13.18	13.74	24.83	68.27	49.48	64.44	11.56	8.65	33.56	29.39	51.1	24.96	5.08	20.23	6.78	8.83	19.9	17.29	11.07	7.49	6.26	28.21	37.5	30
TRINITY_DN56754_c1_g3	1.87457	0.0252822	1.15	0	6.96	0.5	1.8	1.24	0.19	2.92	5.47	3.49	4.12	3.79	0	0.36	0.48	0.16	0.98	0.27	0	0	0	1.1	1.46	0.83
TRINITY_DN43650_c0_g1	1.87915	0.00322095	13.56	6.09	8.56	22.04	15.68	18.9	12.24	9.6	17.55	19.1	18.08	15.13	6.05	7.19	4.32	7.94	7.43	3.62	5.8	2.92	5.36	10.22	7.88	9.2
TRINITY_DN25910_c0_g1	1.88684	0.033104	33.72	10.68	29.41	56.89	60.29	44	49.73	30.39	25.57	28.57	48.39	26.61	3.21	10.39	4.06	13.75	21.99	13.68	12.15	4.56	2.92	28.6	28.84	29.06
TRINITY_DN55612_c3_g2	1.89277	0.000493496	14.31	7.64	12.44	19.07	7.64	11.23	13.93	19.44	12.19	17.29	13.38	19.45	2.38	4.02	2.15	11.14	4.65	5.57	4.34	5.13	1.36	4.57	6.14	6.41	TRINITY_DN55612_c3_g2: XP_030026441.1 triokinase/FMN cyclase [Manduca sexta]
TRINITY_DN16424_c0_g1	1.89785	0.0398516	17.62	7.29	13.44	5.5	17.47	9.96	9.15	19.15	10.46	8.7	8.84	7.32	3.88	3.27	3.64	4.23	6.9	2.94	5.72	1.73	3.84	1.36	4.12	4.65
TRINITY_DN54878_c5_g1	1.90539	0.0173469	14.71	3.08	6.93	12.3	16.19	6.82	5.86	6.98	10.34	9.3	7.21	4.4	0.46	2.18	4.48	3.64	6.14	3.71	2.19	3.02	1.3	4.34	4.47	3.7
TRINITY_DN42594_c0_g1	1.92845	0.0348399	9.15	2.34	2.96	10.84	6.52	3.86	4.93	0.71	1.7	3.31	2.19	1.7	1	4.03	0.91	3.03	1.33	2.5	4.04	0.89	1.12	5.89	1.81	1.74
TRINITY_DN4750_c0_g1	1.93492	0.00990378	3.2	27	46.37	84.73	29.97	37.66	69.28	5.39	27.31	35.59	47.76	47.62	5.94	7.97	0	15.59	13.81	37.65	43.49	14.03	14.91	24.62	45.97	21.56
TRINITY_DN58397_c1_g1	1.94779	0.0313628	0.67	0.69	1.08	0.84	0.67	1.63	0.53	1.29	1.34	0.75	1.36	1.22	0.25	0.34	0.19	0.44	0.22	0.22	0.35	0.38	0.31	0.68	0.44	0.28	TRINITY_DN58397_c1_g1: OWK11680.1 EEF2, partial [Cervus elaphus hippelaphus]
TRINITY_DN39817_c0_g1	1.95674	0.0257025	7.26	1.84	7.25	10.5	9.38	0	0	0	5.29	16.18	8.63	18.16	6.63	5.38	6.93	3.43	13.56	9.56	6.83	3.12	4.63	5.71	13.04	6.03
TRINITY_DN53642_c0_g1	1.95963	0.0278294	0.49	4.69	0.2	2.65	13.73	14.89	5.03	5.41	10.94	4.16	9.77	1.14	0.92	3.92	0.55	1.65	3.55	2.77	3.02	0.37	0.52	1.57	1.86	1.57
TRINITY_DN48753_c0_g1	1.98445	0.0383218	1.96	1.55	0.28	2.66	2.15	0.98	2.01	0.83	3.75	3.54	2.59	0	0	1.38	0.12	0.97	1.07	1.03	0.38	0	0.23	1.19	0.63	0.54
TRINITY_DN56496_c0_g1	1.99299	0.0177477	1.99	1.59	3.74	1.76	2.86	4.84	1.79	2.66	2.06	2.29	2.87	2.57	0.32	0.65	1.14	0.69	0.28	0.27	0.39	0.32	0.12	0.98	0.92	0.46	TRINITY_DN56496_c0_g1: XP_008145164.1 cofilin-1 [Eptesicus fuscus]
TRINITY_DN39701_c0_g1	1.99307	0.0241506	7.77	1.69	6.02	11.3	10.14	6.22	8.23	4.34	11.39	5.87	6.95	2.63	1.81	3.04	0.27	2.02	4.25	4.2	1.57	1.08	2.17	6.61	6.33	8.95
TRINITY_DN53553_c0_g1	1.9931	0.0411902	1.68	2.15	3.98	3.08	2.59	1.61	5.87	3.3	2.68	8.58	3.57	6.4	0.23	1.88	0.41	1.64	4.04	1.31	0.45	0.21	0.26	1.43	0.57	1.24	TRINITY_DN53553_c0_g1: CAB3219701.1 unnamed protein product [Arctia plantaginis]
TRINITY_DN35992_c0_g1	2.00113	0.00244201	10.36	4.16	8.38	14.88	22.46	11.31	5	6.24	11.34	4.19	9.21	12.21	1.83	7.69	2.18	5.9	6.76	3.9	3.2	3.86	2.43	4.52	3.28	3.83
TRINITY_DN39626_c0_g1	2.00219	0.0123531	6.38	1.97	5.19	11.29	14.85	10.09	3.05	4.42	3.89	5.02	6.99	4.18	0.91	3.81	1.93	3.36	2.43	3.65	1.78	3.01	3.31	4.47	2.46	2.65
TRINITY_DN53918_c0_g1	2.00539	0.000395897	3.37	3.87	3.01	3.18	0.91	1.99	3.93	4.46	4.57	9.83	2.01	2.35	0.07	0.68	0	0.17	0.37	0.72	0.07	0.09	0	0.38	0.35	0.46
TRINITY_DN23753_c0_g1	2.01214	0.0107118	70.8	69.15	87.92	100.77	212.84	137.51	41.77	40.91	83.06	71.01	78.43	32.63	16.08	24.29	4.87	24.2	25.5	17.4	24.99	22.32	20.66	62.56	31.2	52.43
TRINITY_DN53510_c1_g2	2.01363	0.00196147	15.63	12.22	9.02	24.06	23.07	13.8	4.72	9.54	14.46	11.57	21.04	17.23	1.97	4.43	1.86	3.45	5.36	3.52	6.23	6.25	3.2	9.15	11.13	4.18
TRINITY_DN59539_c6_g3	2.0141	0.0407157	3.77	5.57	22.71	14.64	8.61	0.7	6.28	3.39	11.61	5.3	13.9	7.39	0.44	5.3	0	2.17	1.9	2.2	3.84	0.52	0	6.56	3.7	4.21
TRINITY_DN56316_c1_g1	2.01863	0.017575	8.36	2.87	7.22	22.4	15.22	15.9	4.78	4.33	7.11	9.57	10.37	6.21	3.25	4.87	1.96	4.14	6.88	3.45	3.23	3.66	1.02	8.76	5.7	3.67
TRINITY_DN59173_c8_g1	2.02184	0.00845318	0	0	0	0	0	0	0	0	9.03	0	0	0	0	10.65	0	0	0	8.44	0	0	0	0	0	14.61
TRINITY_DN26990_c0_g1	2.03837	0.00416549	18.89	16.22	30.64	47.6	46.55	26.72	23.24	15.74	25.3	37.14	49.01	16.31	1.49	6.03	9.75	15.42	5.08	6.14	4.61	6.99	3.48	15.25	0	14.81
TRINITY_DN49771_c2_g1	2.04123	0.00450349	9.01	5.69	6.48	23.29	32.73	16.3	9.99	7.76	14.5	8.87	18.18	11.86	3.46	7.21	3.1	5.4	7.79	4.44	3.03	3.37	2.48	6.08	4.19	8.06
TRINITY_DN7961_c0_g1	2.04216	0.0252618	28.46	13.27	15.41	75.36	89.37	94.88	20.89	32.29	36.92	49.71	64.27	28.87	2.84	15.34	2.44	24.2	34	22.24	16.34	10.04	1.09	35.04	33.52	23.59
TRINITY_DN41767_c1_g1	2.04228	0.0413073	22.39	17.86	14.57	11.6	18.91	6.48	3.76	22.41	9.97	4.8	7.22	15.47	7.08	3.59	3.41	6.78	6.94	2.71	0	1.04	0	3.92	5.4	2.46
TRINITY_DN52017_c0_g1	2.04448	0.0486731	0	0	8.69	0	11.29	0	0	0	0	0	0	0	0	0	0	14.95	0	0	0	0	0	0	0	0
TRINITY_DN55682_c9_g5	2.04526	0.0030083	28.84	8.1	12.55	46.67	25.47	44.83	69.99	35.84	44.64	41.82	105.34	55.29	4.18	62.18	22.23	16.38	24.06	17.42	32.71	29.49	12.42	35.15	28.63	26.29
TRINITY_DN30764_c0_g1	2.04929	0.0280858	3.87	1.33	5.29	37.39	4.55	5.51	0	8.29	2.58	35.26	58.04	7.1	0	13.86	0	5.35	9.44	14.94	8.55	0	0	15.53	12.76	18.42
TRINITY_DN58855_c9_g1	2.05087	0.0350947	20.24	8.38	6.22	13.32	13.28	6.54	15.75	13.82	25.64	23.41	7.08	13.92	0.4	12.01	0.5	8.02	20.23	4.9	4.73	0.48	0	7.66	3.43	7.46
TRINITY_DN52303_c2_g1	2.05826	0.00204072	2.24	1.01	1.91	4.06	2.83	2.87	1.04	1.62	0.99	2.01	1.4	0.82	0.6	1.02	0.41	1.74	0.78	0.48	0.38	0.15	0.4	0.7	0.62	1.17
TRINITY_DN52256_c1_g1	2.05945	0.0328018	0.39	0.34	0.6	2.66	2.69	0.84	0.88	0.56	0.59	2.21	2.09	1.9	0.22	0.8	0.19	0.48	0.88	1.13	0.2	0.11	0.14	0.9	1.01	0.96
TRINITY_DN50826_c0_g1	2.0717	0.0239932	5.9	0.55	5.79	23.21	17.42	17.66	10.57	10.55	13.93	14.74	14.67	9.38	0.56	4.52	1.57	5.39	10.26	4.5	1.76	0.89	2.09	4.51	8.81	6.81
TRINITY_DN43186_c0_g1	2.07192	0.0162125	3.12	2.67	10.37	4.57	2.95	14.52	3.19	7.53	5.01	4.65	6.2	6.26	0.54	2.46	1.12	1.36	1.05	1.63	1.18	1.05	0.92	2.69	0.83	0.72	TRINITY_DN43186_c0_g1: NP_033464.2 60S ribosomal protein L13a [Mus musculus]
TRINITY_DN56304_c3_g7	2.08614	0.0426523	34.67	8.95	17.91	63.29	35.97	56.23	8.62	0	35.01	0	37.29	0	2.36	25.44	0	18.47	43.43	19.65	9.84	8.3	5.62	33.49	70.56	21.1
TRINITY_DN58011_c0_g1	2.09136	0.0160648	1.16	1.52	3.02	1.41	1.43	4.98	1.68	1.84	1.43	1.3	1.8	3.26	0.46	0.59	0.49	0.43	0.45	0.26	0.36	0.37	0.37	1.26	0.65	0.36	TRINITY_DN58011_c0_g1: KFO35963.1 Heat shock cognate 71 kDa protein [Fukomys damarensis]
TRINITY_DN33634_c0_g1	2.0973	0.045254	0.55	0	1.02	1.32	0.44	1.99	1.13	0.41	1.96	1.53	0.84	1.95	0	0	0	0	0	0	0	0	0	0	0	0	TRINITY_DN33634_c0_g1: AEO01939.1 H+ transporting ATP synthase beta subunit, partial [Heliconius numata aurora]
TRINITY_DN58247_c5_g1	2.10059	0.0239255	2.08	3.29	0	0	0	0.78	5.81	0	0	0.59	1.92	2.23	0	4	1.24	0.62	1.62	3	0.49	1.17	1.68	2.3	5.99	2.84
TRINITY_DN36606_c0_g1	2.1006	0.0425939	0.73	0	1.37	15.45	7.72	2.69	6.58	1.64	1.32	2.56	0	2.6	0.84	1.13	1.04	0	2.27	1.69	1.63	0.5	1.89	1.97	5.07	3.64
TRINITY_DN35351_c0_g1	2.10304	0.011228	16.86	3.62	3.89	7.53	2.02	2.35	7.71	12.97	11.3	15.7	4.7	6.51	0	11.74	3.03	10.04	6.17	6.44	0.8	0.93	2.71	3.53	2.89	4.42
TRINITY_DN49484_c0_g1	2.10504	0.008116	1.94	7.94	4.84	8.57	8.38	8.87	9.83	8.68	8.71	18.06	11.89	7.48	0	2.43	0.89	1.33	6.62	6.54	1.4	1.71	1.22	3.79	4.8	8.09
TRINITY_DN54354_c0_g1	2.10699	0.0215902	0.22	0.57	1.43	0.62	0.42	1.55	0.8	1.32	1.38	0.58	1.63	1.24	0.22	0.66	0.21	0.16	0.14	0.13	0.21	0.27	0.2	0.64	0.11	0.19	TRINITY_DN54354_c0_g1: 3EIQ_A Crystal structure of Pdcd4-eIF4A [Homo sapiens]
TRINITY_DN49626_c0_g1	2.10768	0.0315676	1.05	0.5	0.7	1.78	1.76	0.58	1.06	0.79	0.7	1.83	5.97	3.82	0.08	1.02	0.2	0.33	1.12	0.53	0.46	0.23	0.06	1.05	0.62	0.94
TRINITY_DN59459_c5_g4	2.11178	0.01308	6.89	5.56	10.07	22.76	21.84	19.97	4.97	0.23	3.05	4.97	5.79	5.9	0.6	2.65	0.91	6.7	6.52	4.4	2.69	1.62	0.68	10.21	7.7	7.76
TRINITY_DN56447_c0_g1	2.11543	0.000534416	3.45	4.3	3.99	1.17	5.84	3.22	7.16	5	4.96	5.03	7.35	7.57	1.33	2.15	0.48	1.27	2.37	1.07	2.48	0.63	0.15	1.24	0.81	1.37
TRINITY_DN53147_c3_g1	2.11886	0.00447673	83.77	128.1	174.1	109.33	61.44	38.51	71.81	59.37	56.27	74.59	88.68	105.22	24.8	26.26	31.09	27.64	27.95	19.43	41.32	17.59	7.87	15.31	7.46	16.22	TRINITY_DN53147_c3_g1: CAB3234403.1 unnamed protein product [Arctia plantaginis]
TRINITY_DN58904_c0_g1	2.1216	0.00356963	12.43	5.66	16.4	24.45	17.5	18.34	7.18	3.47	1.38	4.3	17.85	4.45	1.95	10.49	1.75	4.5	9.32	3.91	4.19	1.31	3.16	10.64	7.11	7.21
TRINITY_DN49225_c0_g1	2.12294	0.00559315	1.07	2.95	2.59	1.07	1.2	2.91	1.86	1.11	3.7	2.68	2.3	2.69	1	1.54	1.37	1.37	0.6	0.86	0.54	0.51	0.32	1.62	1.39	0.29	TRINITY_DN49225_c0_g1: EDL36955.1 mCG19129, partial [Mus musculus]
TRINITY_DN20703_c0_g1	2.12294	0.000214015	28.42	11.97	20.87	48.1	33.51	38.48	20.33	17.58	29.34	22.72	35.84	31.11	7.74	6.43	6.01	9.73	13.13	6.04	8.28	9.87	5.41	10.9	12.29	6.21
TRINITY_DN23521_c0_g1	2.1251	0.0461659	4.6	2.03	3.92	25.92	14.44	1.96	1.44	1.56	18.94	5.13	8.73	3.67	0	1.73	0	1.62	2.13	1.95	2.56	1.52	4.38	7	3.9	2.42
TRINITY_DN45621_c0_g1	2.13854	0.0271786	1.18	3.95	7.19	3.52	5.11	5.81	0.31	0.34	0.6	3.77	1.06	0.21	1.67	3.24	0.87	3.11	1.31	2.84	0.97	0.5	2.25	3.08	1.53	2.19
TRINITY_DN57062_c1_g1	2.14045	0.0257671	0	2.65	0	0	0	0	3.87	0	10.63	0	0	0	9.1	12.24	0	23.87	10.57	9.58	0	0	0	56.47	23.24	16.39
TRINITY_DN56322_c4_g1	2.1446	0.00211895	1.99	1.18	2.21	5.68	2.63	2.11	2.47	3.54	2.64	3.29	3.45	4.02	0.86	1.54	0	0.85	3	1.43	0.93	0.51	0.48	2.49	2.08	0.59
TRINITY_DN33848_c0_g1	2.15037	0.0333304	13.51	36.95	11.64	33.6	10.03	25.05	41.54	27.11	5.71	12.8	8.92	40.17	0	13.22	0	6.45	5.71	0	5.15	17.38	18.31	0	12.59	4.44
TRINITY_DN53441_c0_g1	2.15118	0.04031	1.32	0.84	3.94	1.26	0.68	1.86	0.88	0.95	1.87	1.17	1.81	2.49	0.29	0.78	0.35	0.8	0	0.29	0.54	0.92	0.11	1.22	0.24	0.41	TRINITY_DN53441_c0_g1: XP_044797599.2 nascent polypeptide-associated complex subunit alpha-like [Bubalus bubalis]
TRINITY_DN51813_c0_g2	2.15215	0.0210099	3.51	0.46	2.32	4.19	4.14	4.96	2.92	1.92	5.59	4.85	8.89	4.23	0.65	5.11	0.26	1.8	3.97	1.09	1.11	0.78	0.49	5.68	1.85	3.17
TRINITY_DN51387_c0_g1	2.15507	0.0185699	0.16	0.19	0.52	0.34	0.21	0.73	0.34	0.2	0.4	0.24	0.71	0.45	0.06	0.19	0.04	0.11	0.11	0.16	0.07	0.08	0.11	0.3	0.1	0.09	TRINITY_DN51387_c0_g1: NP_001091521.1 alpha-actinin-4 [Bos taurus]
TRINITY_DN50914_c0_g1	2.15599	0.0229397	0.49	0.26	0.96	0.62	0.58	1.63	1.08	1	0.91	0.71	1.61	0.94	0.22	0.12	0.16	0.31	0.23	0.27	0.2	0.37	0.3	0.34	0.38	0.29	TRINITY_DN50914_c0_g1: XP_041613357.1 60S ribosomal protein L3 [Vulpes lagopus]
TRINITY_DN34838_c0_g1	2.15676	0.0198221	3.41	0	1.47	7.79	3.81	4.41	1.61	0	11.69	9.03	7.98	1.02	2.2	0	2.81	0	0.82	3.74	1.48	0.87	0	2.64	0	2.75
TRINITY_DN51057_c0_g1	2.15904	0.0126162	3.45	8.96	17.21	7.62	6.96	19.21	6.91	6.43	14.58	8.84	11.53	12.61	2.83	2.22	3.44	3.15	2.26	2.13	3.36	1.12	1.85	4.66	3.14	1.89	TRINITY_DN51057_c0_g1: ELW71038.1 40S ribosomal protein S19 [Tupaia chinensis]
TRINITY_DN45458_c0_g1	2.1607	0.00441592	12.4	4.73	21.35	26.55	31.69	11.49	8.39	3.63	14.39	6.84	16.59	4.26	2.31	6.25	0.98	1.96	5.15	4.71	4.65	3.64	3.52	7.6	7.51	12.24
TRINITY_DN55559_c0_g1	2.16224	0.0139219	0.28	0.39	0.74	0.74	0.43	0.31	0.41	0.62	0.47	0.53	0.51	0.71	0.15	0.23	0.35	0.09	0.03	0.15	0.09	0.12	0.06	0.28	0.06	0.14	TRINITY_DN55559_c0_g1: XP_005898279.2 PREDICTED: SPARC isoform X1 [Bos mutus]
TRINITY_DN59693_c5_g2	2.16239	0.00158274	2.85	2.87	1.74	5.1	7.99	7	3.21	2.61	4.33	4.64	4.69	2.17	0.8	1.24	0.51	0.94	0.89	0.92	0.34	1.03	3	2.79	2.26	2.17
TRINITY_DN58539_c1_g1	2.16885	0.0119885	1.15	0.89	1.36	1.01	1.39	2.98	1.24	1.33	1.71	0.79	1.16	1.63	0.17	0.22	0.51	0.19	0.11	0.17	0.24	0.25	0.26	0.44	0.36	0.25	TRINITY_DN58539_c1_g1: XP_011240976.2 pyruvate kinase PKM isoform X1 [Mus musculus]
TRINITY_DN36899_c0_g1	2.17702	0.0143257	5.31	5.1	3.26	2.28	12.49	6.76	4.47	1.78	5.5	3.31	2.22	2.16	0.55	2.84	0.53	1.98	4.07	1	4.02	0.13	0.25	1.39	0.81	4.75
TRINITY_DN53954_c0_g1	2.17761	0.0167342	1.5	1.16	4.33	1.76	1.86	3.98	1.3	1.8	2.6	1.48	2.09	4.15	0.42	0.51	1.08	0.4	0.39	0.53	0.45	0.36	0.35	0.88	0.33	0.37	TRINITY_DN53954_c0_g1: XP_010852324.1 PREDICTED: elongation factor 1-gamma [Bison bison bison]
TRINITY_DN51910_c0_g1	2.17775	5.37862e-05	9.15	3.37	9.03	18.83	10.53	13.93	16.47	19.69	19.12	9.9	11.47	13.37	0.79	3.35	1.89	8.6	4.61	3.06	0.94	0.54	1.15	4.96	3.99	3.77
TRINITY_DN38027_c0_g1	2.18603	0.0149294	3.22	3.17	4.03	15.14	20.93	10.55	12.39	6.42	5.16	3.01	14.26	3.82	3.27	6.05	1.01	3.54	4.43	4.53	1.59	1.94	2.76	8.49	4.45	1.98
TRINITY_DN58151_c1_g3	2.1896	0.00728398	18.89	0	45.07	81.69	27.38	29.5	28.56	0	11.69	23.44	6.16	31.41	9.75	21.9	0	12.77	3.76	6.81	3.4	0	7.88	18.86	32.78	11.64
TRINITY_DN30521_c0_g1	2.19879	0.00595777	14.27	7.52	8.86	17.99	18.39	9.4	11.67	1.05	15.46	13.89	6.39	11.05	0.92	3.73	1.18	4.71	7.23	8.47	2.8	0	1.06	5.7	13.49	7.67
TRINITY_DN53279_c0_g1	2.2063	0.0478231	14.45	3.83	1.84	0	1.6	0.92	6.78	3.66	4.44	6.88	5.23	0	0	4.02	0	3.74	5.25	3.02	4.73	0	0	1.64	2.17	3.39
TRINITY_DN50517_c0_g1	2.20671	0.00637937	8.07	8.03	9.39	34.08	16.64	11.51	6.25	6.12	11.76	8.08	10.48	8.62	0.38	6.4	0.3	4.63	5.64	3.77	2.8	1.34	0.85	8.57	8.07	7.53	TRINITY_DN50517_c0_g1: XP_026743660.1 acylphosphatase-2-like [Trichoplusia ni]
TRINITY_DN57490_c1_g1	2.21181	0.00385944	0.44	0.56	0.77	0.79	0.5	1.41	0.75	0.96	1.17	0.6	0.91	1.1	0.21	0.14	0.2	0.18	0.21	0.03	0.14	0.06	0.14	0.44	0.17	0.21	TRINITY_DN57490_c1_g1: NP_003290.1 endoplasmin precursor [Homo sapiens]
TRINITY_DN41035_c0_g1	2.21614	0.03225	2.19	0.87	9.43	9.12	4.33	4.12	3.68	1.99	3.21	1.24	2.71	8.63	0.53	0.71	0	1.98	0.58	1.6	1.04	1.25	1.79	5.86	1.92	2.52
TRINITY_DN50728_c1_g1	2.22063	0.0266078	17.68	16.39	5.53	47.89	53.51	26.4	0	0	52.79	33.58	41.67	25.42	3.4	22.92	0	31.2	3.94	3.56	14.25	0	4.13	22.55	17.19	9.14
TRINITY_DN53036_c2_g1	2.22282	0.0366191	5.3	0	4.91	11.88	18.35	7.33	8.13	6.59	8	8.26	11.95	5.18	0.6	9.64	3.01	2.99	7.22	7.25	3.55	0.71	0.68	4.36	10.12	10.16
TRINITY_DN48377_c0_g1	2.22728	0.0339929	0.2	0.19	0.24	0.23	0.19	0.47	0.54	0.11	0.27	0.32	0.12	0.63	0.07	0.09	0	0.04	0.03	0.1	0.09	0.08	0.07	0.04	0.04	0.14	TRINITY_DN48377_c0_g1: XP_036681292.1 dolichyl-diphosphooligosaccharide--protein glycosyltransferase subunit 2 isoform X1 [Balaenoptera musculus]
TRINITY_DN48946_c0_g1	2.23004	0.00493553	2.64	2.16	7.94	2.9	2.26	14.25	4.25	4.19	4.53	2.65	3.37	5.31	0.96	1.62	0.57	2.14	0.75	0.72	1.79	1.29	0.41	2.5	1.46	1.75	TRINITY_DN48946_c0_g1: BAD92708.1 ribosomal protein L12 variant, partial [Homo sapiens]
TRINITY_DN57371_c6_g1	2.23067	0.000705849	9.51	8.57	13.94	23.95	10.01	14.83	36.13	29.83	30.69	16.81	15.95	18.32	1.32	4.92	1.75	3.85	8	6.17	1.64	0.52	0.33	9.31	9.59	8.12
TRINITY_DN58771_c4_g1	2.23227	0.0288317	13.74	2.07	3.58	31.19	33.72	33.97	10.82	5.32	20.85	9.03	46.33	12.42	7.47	1.26	2.4	3.58	1.05	15.26	0	0	0	11.53	6.84	8.63
TRINITY_DN38458_c0_g1	2.23279	0.00398076	16.38	6.25	12.32	33.39	35.01	22.45	12.07	9.91	9.64	14.56	18.75	8.09	1.01	9.7	2.69	5.9	9.9	6.9	2.51	1.48	5.34	11.89	13.58	10.81
TRINITY_DN54953_c2_g5	2.23321	0.0038947	12.17	3.21	0	4.23	22.75	0	9.4	10.23	19.44	9.66	25.21	0	0	0	0	22.12	0	0	0	0	14.06	4.66	0	0
TRINITY_DN59452_c0_g1	2.23917	0.0480617	1.15	3.44	1.58	1.31	0.91	1.03	2.02	0.73	0.67	0.63	0.35	0.63	0.23	0.39	0.02	1.61	0.6	0.26	0.16	0.04	0.09	0.26	0.12	0.15	TRINITY_DN59452_c0_g1: XP_035442730.1 uncharacterized protein K02A2.6-like [Spodoptera frugiperda]
TRINITY_DN18058_c0_g1	2.24001	0.0465678	9.13	16.04	61.61	8.47	0	0	4.7	15.35	0	14.49	40.34	16.99	0	7.55	0	29.5	0	23.73	0	19.9	0	4.66	21.7	10.18
TRINITY_DN20960_c0_g1	2.24288	0.0129869	7.3	4.29	19.54	17.13	17.87	9.52	14.87	3.47	8.33	3.65	6.69	2.07	0.95	5.55	1.56	1.17	7.85	6.06	5.19	5.27	5.7	2.45	6.13	5.3
TRINITY_DN55101_c5_g1	2.24528	0.00672419	131.02	145.02	86.2	115.55	59.5	49.93	45.01	36.59	74.09	48.77	22.18	56.72	0.07	0.8	0.83	8.35	0.88	1.52	1.49	1.02	1.48	0.85	11.54	10.29	TRINITY_DN55101_c5_g1: XP_035435417.1 alpha-amylase 4N-like [Spodoptera frugiperda]
TRINITY_DN48517_c0_g1	2.24538	0.00637631	2.04	3.63	0.46	1.23	1.35	0.82	0.39	0.28	0.66	1.55	1.31	1.7	0.08	0.91	0	0.5	0.88	0.42	0.47	0.1	0.48	0.18	0.31	0.45
TRINITY_DN50751_c7_g5	2.24773	0.0218769	1.2	0	0	1.57	4.2	0	8.82	5.74	19.01	14.45	0	2.19	0	0	0	0	0	0	0	0	0	0	0	0
TRINITY_DN29513_c0_g1	2.24903	1.13536e-05	5.98	2.54	4.02	8.54	3.9	5.25	4.67	2.81	8.13	2.24	3.55	1.22	1.02	2.58	0.3	2.59	2.41	2.82	0.95	1.06	0.72	2.91	4.19	4.23
TRINITY_DN57608_c7_g1	2.25171	0.0257561	30.75	15.86	26.89	33.32	91.77	39.14	10.4	0	5.63	10.66	11.26	20.53	6.79	6.11	9.04	14.78	10.42	18.86	4.72	2.66	5.39	20.85	16.93	14.2
TRINITY_DN47203_c0_g2	2.25509	0.00162462	1.2	1.15	4.09	1.7	2	4.07	1.11	1.99	1.42	1.23	1.94	2.42	0.08	0.32	0	0.28	0.08	0.4	0.44	0.19	0.27	0.6	0.1	0.25	TRINITY_DN47203_c0_g2: MXQ96033.1 hypothetical protein [Bos mutus]
TRINITY_DN37365_c0_g2	2.25956	0.018906	16.1	1.41	15.3	51.91	23.58	6.24	12.25	8.53	33.79	17.14	5.26	13.26	1.55	12.98	1.53	8.75	20.72	6.57	5.68	1.11	0.7	15.02	19.54	15.6
TRINITY_DN25855_c0_g1	2.25988	0.010308	7.15	3.87	1.79	5.19	9.3	2.64	3.47	2.68	5.16	2.51	2.74	2.55	0.82	6.05	1.01	1.01	4.88	2.06	0	0	0.92	0.77	2.47	2.77
TRINITY_DN47404_c0_g1	2.26236	0.00545358	2.34	2.89	5.24	2.24	1.66	8.25	1.82	4.33	4.81	2.98	4.8	5.95	0.59	1.93	1.3	1.1	1.06	0.68	0.78	1.01	1.05	2.43	1.14	0.63	TRINITY_DN47404_c0_g1: XP_042110636.1 40S ribosomal protein S6-like [Ovis aries]
TRINITY_DN57996_c0_g1	2.26381	0.0237174	771.59	303.26	559.63	1447.9	1760.02	1047.76	318.62	1451.18	1078.01	862.79	1091.85	803.43	0	196.22	415.21	1049.78	835.47	430.79	348.64	25.2	253.71	956.57	1419.59	1398.62	TRINITY_DN57996_c0_g1: XP_031765474.1 heat shock protein 68-like [Galleria mellonella]
TRINITY_DN53375_c3_g1	2.26474	0.0267764	3.13	1.44	3.44	2.36	2.33	1.87	17.18	8.06	13.33	30.49	8.79	12.63	1.24	1.17	1.19	4.9	3.65	7.49	1.16	0.3	1.26	2.2	3.33	4.78
TRINITY_DN57585_c0_g2	2.26974	0.0298909	1.37	5.09	2.03	2.29	0.44	0.49	3.39	5.68	0.97	3.79	0	2.43	0	0	0	0.72	0.31	0.29	0.84	0.7	0	0.57	1.06	0
TRINITY_DN37575_c0_g1	2.27245	0.0421132	3.96	4.6	6.76	18.29	13.47	13.94	9.98	7.54	27.94	15.65	36.45	26.92	1.23	3.33	0.51	4.08	8.95	4.15	2.01	0	0	10.11	10.46	10.76
TRINITY_DN13449_c0_g1	2.27511	0.0283653	24.34	9.63	4.4	50.79	51.19	78.49	9.4	5.12	12.96	19.32	25.21	50.96	11.24	30.18	23.09	14.75	6.53	5.93	41.16	0	0	13.97	21.7	0
TRINITY_DN44621_c0_g1	2.27549	0.0123536	4.68	1.5	1.41	15.19	10.33	7.79	2.97	1.13	4.46	4.01	6.83	2.73	0.47	2.22	0.14	3.37	1.23	1.78	0.11	0	0.27	0.49	0.14	0.98
TRINITY_DN17046_c0_g1	2.27617	0.0459411	4.21	1.69	4.26	12.04	15.41	8.83	1.69	0.73	4.37	5.45	5.64	1.31	0.52	1.04	0.63	1.25	1.65	1.04	0.25	0.61	1.74	2.28	2.18	4.1
TRINITY_DN46642_c0_g1	2.28272	1.74127e-06	3.71	0.81	3.29	6.46	7.05	6.47	4.39	3.19	4.51	5.92	5.86	3.33	0.37	1.63	0.11	2.53	1.55	0.65	0.6	0.55	0.52	1.28	1.47	0.98
TRINITY_DN48656_c0_g2	2.28384	0.00997495	0.51	0.45	0.33	0.37	0.5	0.54	0.43	0.73	0.86	0.18	0.9	0.81	0.19	0.1	0.04	0.13	0.08	0.15	0.1	0.18	0.04	0.25	0.09	0.04	TRINITY_DN48656_c0_g2: NP_001104513.1 serpin H1 precursor [Mus musculus]
TRINITY_DN54458_c0_g1	2.28712	0.00132663	1.07	1.33	3.19	1.35	1.98	2.9	1.28	1.23	1.46	1.85	2.24	1.49	0.37	1.89	0.78	0.78	0.59	0.85	1.13	1.01	0.95	1.29	0.92	0.69	TRINITY_DN54458_c0_g1: XP_025217088.1 profilin-1 isoform X2 [Theropithecus gelada]
TRINITY_DN50455_c0_g1	2.2877	0.0134114	3.56	1.96	7.19	0.2	2.4	2.94	2.52	1.72	5.58	2.75	5.11	2.98	1.62	0.22	0.58	1.36	0.68	0.49	0.3	0.96	0.91	1.32	0.98	0.99	TRINITY_DN50455_c0_g1: XP_013829836.1 PREDICTED: 60S ribosomal protein L11 isoform X1 [Capra hircus]
TRINITY_DN43579_c1_g1	2.29073	0.0434489	6.43	3.74	4.9	22.47	23.78	15.06	4.01	8.69	7.15	19.13	8.74	6.69	4.04	18.21	1.76	5.23	6.13	6.94	6.95	0	6.28	19.7	6.63	6.12
TRINITY_DN57462_c1_g1	2.29141	0.00275157	122.57	44.43	75.72	250.26	326.87	250.86	81.96	66.1	104.6	101.58	160	101.74	15.41	27.19	52.46	28.4	42.06	41.45	29.8	16.66	30.23	37.73	53.55	47.2
TRINITY_DN58138_c2_g1	2.29273	8.15076e-05	0.48	0.66	1.26	0.64	0.67	1.14	0.47	0.5	0.95	0.8	1.03	1.42	0.2	0.22	0.1	0.17	0.19	0.12	0.11	0.12	0.19	0.37	0.24	0.22	TRINITY_DN58138_c2_g1: XP_008526779.1 PREDICTED: heat shock protein HSP 90-alpha [Equus przewalskii]
TRINITY_DN49268_c0_g1	2.29479	0.0437091	0.13	0.4	0.31	0.33	0.35	0.16	0.47	0.32	0.11	0.08	0.34	0.56	0.13	0.07	0.12	0	0.03	0.03	0.05	0.03	0.15	0.23	0.06	0.14	TRINITY_DN49268_c0_g1: XP_025135501.2 rho GDP-dissociation inhibitor 1 isoform X1 [Bubalus bubalis]
TRINITY_DN55494_c0_g2	2.30109	0.00129849	1.26	0.87	0.75	1.2	0.75	2.23	1.68	1.1	1.9	1.11	1.15	1.58	0.41	0.71	0.26	0.28	0.22	0.32	0.27	0.49	0	0.89	0.43	0.32	TRINITY_DN55494_c0_g2: XP_003279626.2 receptor of activated protein C kinase 1 [Nomascus leucogenys]
TRINITY_DN49915_c4_g2	2.3019	0.0480837	0.91	3.76	0	1.88	3.25	2.42	2.79	0	0	0.31	0	0	0.7	1.56	0.28	1.41	1.73	0	0.44	0.83	0	0.46	0.28	0.7
TRINITY_DN33179_c0_g1	2.30236	0.000681858	22.54	42.04	33.6	72.74	43.64	0	71.09	38.8	123.58	118.74	18.98	136.8	0	0	0	14.44	0	0	0	0	0	0	0	0
TRINITY_DN8861_c0_g1	2.30321	0.000504286	11.92	4.71	15.78	21.97	26.72	12.91	8.55	2.63	10.35	10.52	11.17	9.21	0.87	6.12	1.89	3.36	6.28	3.34	2.3	1.87	1.18	8.49	6.57	6.76
TRINITY_DN24554_c0_g1	2.31049	0.00379399	10.64	12.58	25.21	62.75	46.11	39.67	15.9	22.19	6.16	30.28	27.02	44.73	0	10.14	3.35	19.65	26.01	23.52	7.85	44.13	11.99	31.35	15.66	29.15
TRINITY_DN55745_c5_g5	2.3142	0.0370777	9.32	8.67	14.07	21.77	30.43	25.66	1.03	10.03	16.39	9.45	24.78	10.38	0.99	5.33	1.27	3.79	9.98	4.03	5.02	0	0	0	6.02	12.72
TRINITY_DN51101_c4_g1	2.31517	0.00292119	24.46	8.53	2.93	53.85	36.16	18.73	13.71	17.45	35.08	4.11	47.86	13.31	0	7.94	0	3.73	11.44	5.98	0.74	0	5.87	5.29	11.63	7.57
TRINITY_DN51124_c1_g1	2.3283	0.00410374	11.99	44.64	14.25	5.64	14.1	18.1	13.68	19.22	13.48	12.39	11.35	10.55	0.82	5	0.84	3.54	3.61	6.92	1.08	8.47	0.6	6.83	2.75	3.73	TRINITY_DN51124_c1_g1: CAB3221375.1 unnamed protein product [Arctia plantaginis]
TRINITY_DN51978_c0_g1	2.32887	0.0212394	2.55	5.93	6.48	0.49	1.18	4.44	5.32	5.47	2.31	1.8	1.01	0.74	0.72	1.46	0.6	2.05	1.28	1.6	0.27	0.95	0.25	1.24	1.95	1.7
TRINITY_DN57217_c2_g3	2.33502	0.0168061	6.64	0.87	0	0	0	0.31	5.09	0.78	4.67	3.4	0	0.63	0	0.23	0	0.21	0	0.17	0	0	0	0	0	0.35
TRINITY_DN50093_c0_g1	2.34297	0.0292817	1.99	0	2.09	2.15	1.16	2.76	3.66	1.43	2.34	3.99	0.56	2.17	0	0.9	0.13	2.13	2.45	0.56	0.21	0.53	0.76	1.17	0	0.35
TRINITY_DN51418_c0_g1	2.3485	0.00583447	7.98	5.42	21.38	5.16	9.25	19.82	5.94	9.26	6.4	4.65	8.08	12.83	2	2.36	4.27	0.61	2.41	1.51	1.67	2.38	1.97	2.71	4.54	2.5	TRINITY_DN51418_c0_g1: XP_003750078.4 40S ribosomal protein S14 [Rattus norvegicus]
TRINITY_DN59163_c29_g2	2.35027	0.0419213	0	3.19	8.75	4.51	3.79	13.03	4.51	0.7	2.53	0	2.13	6.58	0.56	3.02	1.41	1.4	1.23	2.84	1.66	0	0	3.61	0.68	1.6
TRINITY_DN39027_c0_g1	2.35131	0.0445999	0.48	0.62	0.58	1.01	0.62	0.14	0.43	0.12	1.23	0.32	0.36	0.14	0.2	0.28	0.08	0	0.78	0	0	0	0.39	0.07	0.08	0.22
TRINITY_DN59497_c26_g1	2.35433	0.0287404	77817	54338.6	96189.2	84652.5	115471	168377	108040	125584	155583	95254.5	177787	168594	34812.3	11432.2	44982.5	17461.5	2268.76	13018.1	16190.6	36361.6	51303.4	25146.3	25392.4	13960.8	TRINITY_DN59497_c26_g1: QJB76116.1 polyprotein [Lymantria dispar iflavirus 1]
TRINITY_DN40923_c0_g1	2.35973	0.00364823	29.04	8.3	18.12	36.17	62.56	76.07	11.87	11.43	14.1	13.48	11.5	9.9	2.65	19.71	1.73	10.28	9.04	9.56	10.93	12.48	6.17	14.84	19.57	10.85
TRINITY_DN54105_c12_g2	2.36281	0.0181874	7.07	0	3.2	7.71	2.07	2.48	24.31	7.53	21.04	17.78	11.31	23.7	3.67	4.96	0	0	6.31	11.42	0	4.31	2.16	6.2	4.55	9.9
TRINITY_DN46871_c0_g1	2.36481	8.05284e-06	42.11	5.52	27.66	14.05	62.13	42.84	20.6	10.3	23.41	22.7	36.17	21.69	8.24	15.58	6.51	2.14	9.42	13.65	11.96	1.94	5.81	19.6	6.11	11.89
TRINITY_DN41918_c0_g1	2.36518	0.0359088	24.86	15.87	14.75	0	0	0	7.81	76.71	10.85	16.06	0	0	0	0	0	0	0	0	0	0	0	8.05	0	0
TRINITY_DN46710_c1_g1	2.36639	0.02315	4.18	0.29	0.37	5.01	9.62	6.5	0.41	1.77	11.19	3.73	3.65	0.53	0	1.32	0.4	1.6	2.46	0.33	0.31	0.39	0	1.26	0.39	2.56
TRINITY_DN50556_c0_g1	2.36837	0.0179423	0.42	2.88	11.55	4.06	6.82	11.68	7.55	6.27	10.62	2.35	3.85	5.95	0.49	2.67	2.47	1.85	2.16	0.5	1.94	1.17	1.12	5.98	2.4	2.37	TRINITY_DN50556_c0_g1: XP_021009054.1 LOW QUALITY PROTEIN: 60S ribosomal protein L36a [Mus caroli]
TRINITY_DN55884_c2_g1	2.3705	0.00085854	13.48	6.46	12.66	15.97	12.17	20.45	17.64	6.58	19.11	12.35	14.77	10.89	3.66	7.76	1.97	5.88	9.75	5.29	1.55	0	0.59	0	1.9	7.49
TRINITY_DN36718_c0_g1	2.37434	0.0035327	1.2	3.33	0.16	4.62	2.07	3.19	4.28	2.11	2.51	0.89	1.6	0.23	0.36	0.81	0.14	0.14	0.63	0.85	0.45	0	0.55	0.25	0.44	2.39
TRINITY_DN30466_c0_g1	2.37449	0.0378609	6.16	5.06	6.71	0	30.34	5.23	23.68	5.92	7.37	5.6	5.93	18.05	1.94	13.1	0	2.53	2.23	8.06	2.02	0	0	4.9	2.41	3.49
TRINITY_DN43276_c0_g1	2.37857	0.0468825	0.94	1.6	2.31	10.87	3.37	6.7	1.28	1.04	2.49	4.52	7.86	0.42	0.24	0.33	0.29	0.29	2.33	1.22	0	0.29	0	1.2	0.59	0.24
TRINITY_DN32445_c0_g1	2.37861	0.0260141	20.55	15.41	13.06	27.78	60.56	18.58	13.03	16.15	18.84	13.18	11.22	19.85	0.79	4.26	0.49	8.8	6.86	3.59	6.15	0	0	15.36	14.35	9.21
TRINITY_DN44127_c0_g1	2.38129	0.00278691	18.2	5.15	10.5	12.63	16.66	42.88	13.05	10.4	17.78	7.31	7.06	8.62	1.26	17.96	1.27	3.44	6.46	5.92	2.69	5.07	2.62	3.67	7.08	3.56
TRINITY_DN46730_c0_g1	2.38898	0.00909974	3.91	4.98	9.45	15.65	7.59	11.36	1.47	0.45	6.75	5.69	7.06	2.47	0.29	0.99	1.94	1.05	1.54	0.88	0.27	2.27	3.63	0.6	1.78	2.87
TRINITY_DN18748_c0_g1	2.3911	0.000202154	29.71	11.37	25.43	23.55	17.85	25.89	37.11	25.11	44.77	29.61	20.27	30.59	3.41	24.59	1.48	11.71	18	9.34	2.33	0	0	27.7	12.55	9.37
TRINITY_DN43350_c0_g1	2.39764	0.00112164	0	0	2.37	9.17	15.42	9.86	12.72	6.63	18.23	10.19	5.35	10.74	3.52	3.33	2.61	4.34	0	1.78	0.34	4.61	0.4	4.05	2.56	2.07
TRINITY_DN55996_c0_g1	2.39866	0.00619633	0.44	1.15	1.32	0.93	0.37	1.77	0.77	1.03	0.73	0.38	0.65	1.76	0.27	0.05	0.05	0.23	0.12	0.2	0.29	0.19	0.22	0.34	0.1	0.09	TRINITY_DN55996_c0_g1: NP_001015565.1 poly(rC)-binding protein 1 [Bos taurus]
TRINITY_DN42367_c0_g1	2.40635	0.00457856	7.05	5.55	5.3	13.07	5.65	8.2	3.64	3.67	5.44	9.84	8.13	4.26	0.23	1.44	0.22	2.2	2.29	5.18	0.67	0.13	0.12	2.57	3.8	3.79
TRINITY_DN52458_c4_g2	2.40772	0.0118771	1.08	0.21	1.06	0.25	2.06	3.82	3.53	2.22	3.45	0.89	0.98	1.53	0.87	0.59	0	0.53	0.7	0	0.62	0	0.49	1.3	0.79	0.88	TRINITY_DN52458_c4_g2: XP_036781871.1 ubiquitin-40S ribosomal protein S27a [Manis pentadactyla]
TRINITY_DN36239_c0_g1	2.40957	0.000577116	19.35	20.69	0	0	0	0	30.86	33.79	21.55	15.87	16.46	0	0	103.06	0	0	0	0	0	0	0	16.54	0	0
TRINITY_DN57726_c3_g3	2.41672	3.07488e-05	5.41	2.24	6.03	7.86	16.71	10.51	6.01	5.04	10.58	4.91	10.91	6.45	2.86	3.44	2.02	2.38	3.3	1.71	0.29	1.76	2.89	0.99	2.65	3.45
TRINITY_DN48358_c0_g1	2.41947	0.0362113	0.35	0.67	0.56	0.4	1.63	2.38	0.31	0.67	1.59	1.09	0.52	0.81	0	0.42	0.25	0.25	0.11	0	0.77	0.25	0.12	0.54	0	0.43	TRINITY_DN48358_c0_g1: XP_008572169.1 PREDICTED: eukaryotic translation initiation factor 3 subunit K [Galeopterus variegatus]
TRINITY_DN54823_c0_g2	2.42061	0.00415664	3.19	1.65	3.55	7.5	7.14	3.34	3.62	1.7	2.92	6.14	6.83	4.04	8.99	0.74	0.13	0.46	0.46	2.44	0.91	1.46	0.44	0.54	0.2	0.47	TRINITY_DN54823_c0_g2: XP_035445436.1 gamma-glutamyl hydrolase A-like isoform X1 [Spodoptera frugiperda]
TRINITY_DN38547_c0_g1	2.42961	0.0171489	2.56	2.31	10.43	1.12	5.51	9.4	3.23	2.78	8.83	4.31	1.92	1.68	0.6	1.01	3.07	1.26	0.95	0.15	1.55	1.25	0	1.08	1.46	0.93
TRINITY_DN45922_c0_g1	2.43006	0.014466	1.57	1.63	4.36	2.1	2.81	10.31	4.71	5.11	6.4	0	0	17.38	0	0	0	3.42	0	0	0	0	0	0	0	0	TRINITY_DN45922_c0_g1: AHK09712.1 60S acidic ribosomal protein P0, partial [Myotis lucifugus]
TRINITY_DN53383_c0_g2	2.43248	0.0252891	0.17	0.24	0.5	0.24	0.26	0.42	0.06	0.72	0.28	0.17	0.5	0.73	0.07	0.09	0.08	0	0.14	0.03	0.16	0.04	0.08	0.22	0.08	0.04	TRINITY_DN53383_c0_g2: XP_005897050.2 PREDICTED: 14-3-3 protein theta [Bos mutus]
TRINITY_DN27905_c0_g1	2.43434	0.0458925	2	0.4	3.03	1.47	1.31	2.24	1.68	1.81	5.84	2.27	5.56	4.3	0.47	1.27	0	0	1.55	0.95	0	0	0	2.2	0	0.91	TRINITY_DN27905_c0_g1: XP_008688029.2 40S ribosomal protein S6 [Ursus maritimus]
TRINITY_DN58940_c1_g1	2.43867	0.00159391	0.36	0.47	1.15	0.46	0.57	1.89	0.46	0.81	0.43	0.39	0.63	0.94	0.15	0.13	0.17	0.11	0.15	0.08	0.13	0.08	0.09	0.35	0.16	0.05	TRINITY_DN58940_c1_g1: XP_022377394.1 eukaryotic translation initiation factor 4 gamma 2 [Enhydra lutris kenyoni]
TRINITY_DN52041_c0_g2	2.44017	0.00879015	1.04	2.5	2.51	5.71	3.13	1.37	6.09	4.34	4.47	16.1	8.18	9.93	0.14	0.81	0.17	4.25	1.93	2.6	0.47	1.35	0.49	0.92	0.78	1.63	TRINITY_DN52041_c0_g2: CAB3228639.1 unnamed protein product [Arctia plantaginis]
TRINITY_DN55845_c0_g1	2.44212	0.0065496	0.5	0.69	0.3	0.88	0.92	0.54	1.16	2.88	2.82	2.89	1.08	4.4	0.16	0.61	0.19	0.35	0.88	0.32	0.29	0.5	0.34	0.42	0.27	0.13	TRINITY_DN55845_c0_g1: XP_035458234.1 cytadherence high molecular weight protein 3-like [Spodoptera frugiperda]
TRINITY_DN57242_c1_g1	2.44461	0.0334749	4.81	0.79	3.54	0.98	5.91	0	1.12	12.69	2.19	8.5	3.09	0.72	0.94	0.64	2.95	0.59	1.03	1.43	0	0.56	0	0	0	2.72
TRINITY_DN55519_c0_g1	2.44588	2.07039e-06	0.45	0.46	1.03	0.58	0.39	1.12	0.38	0.59	0.65	0.8	0.86	1.06	0.18	0.17	0.21	0.18	0.34	0.31	0.19	0.28	0.09	0.43	0.22	0.2	TRINITY_DN55519_c0_g1: XP_006774446.2 PREDICTED: eukaryotic translation initiation factor 1 [Myotis davidii]
TRINITY_DN51690_c0_g1	2.44634	0.0258611	5.73	1.46	3.26	3.41	4.97	1.76	3.33	4.26	9.57	4.06	1.2	0.56	0	2.12	0	1.13	1.35	1.44	1.38	0	0.46	1.98	0.42	1.89
TRINITY_DN59615_c2_g2	2.44641	0.000330471	9.02	5.77	25.91	4.41	7.88	23.65	14.92	5.39	13.38	13.58	5.4	12.36	1.74	0	0	2.26	0	1.8	3.61	2.04	0	1.47	2.15	6.26
TRINITY_DN92763_c0_g1	2.44709	0.0247606	0	3.94	0	15.32	0	8.43	0	0	3.9	0	0	3.49	0	0	4.38	0	3.76	0	0	0	0	0	0	0
TRINITY_DN48436_c0_g1	2.44772	0.00239342	2.83	0.72	2.69	3.11	2.79	3.34	1.4	0.65	6.93	8.01	4.03	7.57	0.83	2.05	0.17	1.16	2.62	0.42	0.52	1.15	0	1.71	2.35	0.29
TRINITY_DN59416_c0_g1	2.4502	0.0095886	21.44	18.21	0	42.53	24.55	20.73	0	7.32	46.49	62.07	0	24.02	0	0	0	0	0	0	0	0	0	0	0	0
TRINITY_DN59660_c2_g1	2.45252	2.93367e-15	4.64	7.04	5.81	4.05	4.38	3.82	5.74	4.27	2.86	9.03	4.51	7.14	0.9	1.45	0.6	1.28	0.98	1.65	0.93	1.34	0.4	1.63	1.03	0.92	TRINITY_DN59660_c2_g1: XP_037303186.1 uncharacterized protein LOC119193655 [Manduca sexta]
TRINITY_DN56967_c9_g2	2.46026	6.63475e-05	23.13	14.54	23.03	34.83	12.75	126.62	45.91	30.71	53.24	39.89	72.17	81.48	28.82	5.54	5.59	16.19	14.33	43.26	25.87	9.69	10.11	40.87	15.71	29.58
TRINITY_DN3431_c0_g1	2.46258	0.0207216	7	12.35	21.43	32.09	59.26	73.6	2.28	9.88	13.03	12.4	17.59	0	2.74	3.7	4.35	5.2	5.32	8.36	5.49	3.25	8.59	6.2	5	3.87
TRINITY_DN32442_c2_g2	2.46828	0.0330198	1.93	0	0	31.27	17.47	43.05	0	0	11.93	0	3.14	0	0	4.48	8.96	4.36	3.85	6.97	0	7.81	0	0	0	0
TRINITY_DN55134_c0_g1	2.47014	9.32972e-05	1.82	0.49	0.65	1.33	2.52	3.25	1.23	1.66	0.52	0.63	0.92	1.79	0.41	0.74	0.19	0.1	0.54	0.66	0.23	0.43	0.38	0.49	0.58	0.57
TRINITY_DN47351_c0_g1	2.4704	0.0306096	5.7	5.65	5.17	6.26	15.37	12.87	10.02	1.84	7.11	3.63	6.91	1.94	0.89	6.02	0	4.1	5.33	3.89	2.09	0	0.67	8.24	0	0.46
TRINITY_DN32848_c0_g1	2.47978	0.000777221	2.43	5.48	7.87	21.3	12.26	22.54	12.98	6.55	9.14	5.29	15.19	6.58	0	7.56	1.02	4.07	2.68	4.07	2.42	0	0.91	7.15	10.72	6.71
TRINITY_DN58349_c0_g2	2.48483	0.000756664	19.62	4.21	9.07	47.99	58.91	33.92	18.45	11.58	10.02	13.2	25.94	13.21	1.42	9.27	1.43	6.37	10.63	6.47	3.86	2.74	2.22	12.93	16.91	13.01
TRINITY_DN56275_c0_g1	2.49261	0.00625579	1.07	0.62	0.42	1.69	1.91	2.18	1.1	0.59	0.1	1.17	2.82	0.93	0.1	0.26	0	0.23	0.35	0.24	0	0	0	0.43	0.66	0.26
TRINITY_DN30828_c0_g1	2.49587	0.0396113	7.14	8.83	0	1.01	12.21	25.55	1.15	1.24	0	0	2.5	4.32	0	0	0	0	2.53	0	0	0	0	1.95	1.37	1.03
TRINITY_DN55007_c0_g1	2.49904	0.00508696	0.48	0.74	1.88	7.13	6.03	5.88	1.77	2.55	2.98	3.45	3.11	3.52	0.56	1.06	0.39	0.77	0.47	0.84	0.26	0.87	1.07	0.59	0.39	0.54	TRINITY_DN55007_c0_g1: XP_021189726.1 arginine/serine-rich protein PNISR isoform X1 [Helicoverpa armigera]
TRINITY_DN38380_c0_g1	2.49932	2.83423e-05	12.82	4.64	4.07	23.51	28.62	18.86	6.05	6.51	11.35	14.7	18.09	8.15	2.27	4.68	1.63	3.08	6.37	8.8	4.67	3.96	3.57	11.3	8.8	10.08
TRINITY_DN58972_c0_g1	2.50356	0.00199686	0.38	0.21	0.68	0.53	0.47	0.33	1.67	0.97	0.82	1.19	0.53	2.54	0.12	0.16	0.25	0.12	0.2	0.12	0.11	0.15	0.04	0.17	0.06	0.21	TRINITY_DN58972_c0_g1: XP_021204760.2 uncharacterized protein LOC101740309 isoform X1 [Bombyx mori]
TRINITY_DN48642_c0_g1	2.50748	0.000820961	0.18	0.89	6.5	4.75	4.94	1.93	1	1.07	1.28	5.75	8.07	4.86	0.18	1.21	0.43	1.08	0.57	0.72	0.34	0	0.4	0.54	0.43	0.55	TRINITY_DN48642_c0_g1: CAB3235786.1 unnamed protein product [Arctia plantaginis]
TRINITY_DN53089_c2_g5	2.50764	0.0381472	0.41	0.4	0	3.5	2.02	3.06	0.57	0	0	4.64	10.11	0.73	0.49	0.65	1.21	1.21	1.06	0.49	0.95	0	0.55	0.9	0	0
TRINITY_DN39620_c0_g1	2.50943	0.0117543	1.76	1.96	4.94	2.09	0.8	4.93	3.78	2.59	3.99	0.69	2.29	4.88	0.26	3.18	1.28	0.32	0	0.53	0.5	0.94	0.29	1.29	0.62	0.78	TRINITY_DN39620_c0_g1: XP_009007421.1 40S ribosomal protein S20, partial [Callithrix jacchus]
TRINITY_DN1407_c0_g1	2.51068	0.0105009	6.9	0	0	4.83	13	0	26.78	17.5	14.8	16.51	5.74	12.86	12.93	0	0	0	0	0	6.76	0	0	5.36	0	0
TRINITY_DN57095_c3_g1	2.51149	0.0327538	0	0	0	0	0	18.59	0	12.85	16.39	0	25.08	41.49	0	0	0	0	0	31.4	0	0	0	12.42	39.07	0
TRINITY_DN50593_c0_g1	2.51272	0.000161236	5.54	5.52	12.52	6.06	5.32	17.29	4.91	4.93	8.71	9.25	9.34	13.7	1.36	2.93	2.9	2.01	1.2	1.16	1.38	1.79	1.08	3.44	1	1.16	TRINITY_DN50593_c0_g1: XP_040829501.1 40S ribosomal protein S2-like [Ochotona curzoniae]
TRINITY_DN44436_c1_g1	2.51409	0.0357309	0	0	23.99	9.24	0	7.59	72.47	42.14	73.95	47.78	75.43	193.49	0	0	3.9	34.25	0	0	9.12	0	0	41.07	0	2.6
TRINITY_DN34388_c0_g1	2.51518	0.0160067	2.81	0.75	2.65	4	3.67	9.46	2.95	3.85	2.97	6.32	5.41	6.86	0	1.78	0	0.35	2.16	2.06	1.65	0	0.17	4.67	1.78	1.81
TRINITY_DN50566_c2_g1	2.51531	7.08882e-06	18.46	19.68	32.17	35.68	12.91	16.07	23.57	32.25	23.22	17.5	24.33	10.08	3.05	4.12	9.78	13.54	6.18	1.76	2.56	2.59	0.98	3.69	3.7	2.53
TRINITY_DN56350_c5_g1	2.51581	0.00849028	3.85	0	0.61	0.59	2.97	1.83	1.36	8.06	0	2.75	0	0	0	0	0	0.75	1.31	0.6	0	0	0	0.55	2.17	1.13
TRINITY_DN57149_c3_g1	2.51657	0.00101274	7.19	6.56	5.77	5.83	3.46	2.68	8.32	6.21	8.12	4.63	4.93	2.27	0.65	6.11	0.58	0.38	0.63	1.31	0.37	0.49	1.86	1.66	1.56	1.33
TRINITY_DN41508_c2_g1	2.51885	0.0207316	0	9.81	0	0	0	5.05	3.53	13.39	4.75	0	13.4	8.75	0	0	0	0	0	3.88	0	0	0	0	0	0
TRINITY_DN58449_c55_g1	2.52203	0.033699	9.1	2.62	3.34	22.11	25.39	11.96	7.38	0.57	4.81	1.6	7.58	7.45	0	4.15	0	3.28	4.32	4.45	2.58	0	0	7.44	5.33	5.94
TRINITY_DN42253_c0_g1	2.52563	0.0397175	0.07	0.13	0.73	0.54	0	0.11	0.09	0.29	0.23	0.45	0.2	0.47	0.11	0.08	0.07	0	0.06	0.11	0.05	0.14	0	0.12	0.07	0	TRINITY_DN42253_c0_g1: BAE21122.1 unnamed protein product [Mus musculus]
TRINITY_DN34207_c0_g1	2.52671	0.000774568	20.29	6.11	4.18	64.35	59.44	6.77	40.23	0	43.09	9.18	19.19	21.57	0	0	0	6.98	30.93	11.23	0	0	0	26.45	41.03	14.44
TRINITY_DN44060_c0_g1	2.53012	0.0124584	4.58	2.94	1.97	2.35	1.22	0.8	2.63	3.16	0.94	1.57	0.94	1.51	0	1.53	0.16	0.87	0.69	0	0	0	0.38	0.36	0.25	0.07
TRINITY_DN49326_c0_g1	2.53338	0.000104762	3.5	3.36	8.11	3.18	2.92	6.2	3.35	3.96	4.07	3.35	6	7.87	1.13	1.21	1.07	1.61	0.71	1.36	1.67	1.34	0.89	3.53	1.65	0.47	TRINITY_DN49326_c0_g1: CAD97677.1 hypothetical protein, partial [Homo sapiens]
TRINITY_DN40890_c2_g2	2.53491	0.0106	21.27	14.87	13.47	6.48	13.04	0	0	3.93	0	0	0	0	0	0	5.73	11.07	0	0	4.42	0	5.19	0	0	3.79
TRINITY_DN41416_c0_g1	2.53767	0.00091468	5.75	3.85	19.9	36.89	36.6	50.14	4.56	13.81	19.28	9.29	25.99	11.53	0	5.75	2.18	8.68	8.57	6.08	0	0	4.88	9.84	9.35	3.95
TRINITY_DN58882_c4_g4	2.53793	0.0213997	1.29	4.03	0	3.69	2.07	4.63	1.77	1.14	7.77	1.07	0.79	4.57	0	0.37	0	0	0	0.27	0.26	0	0	0.27	0	0.27
TRINITY_DN56643_c3_g1	2.5401	0.0340282	2.47	5.5	0.94	18.79	4.71	0.38	0.15	0.65	2.31	3.3	0.17	0.98	0.5	0.54	0.47	0.83	1.25	1.1	0.28	0.12	0.22	0.42	0.49	0.84
TRINITY_DN44124_c0_g1	2.54501	0.00082922	3.3	1.4	0.98	2.73	8.21	2.32	1.47	1.18	3.89	4.26	4.93	1.76	0.94	2.33	0.19	1.02	2.62	0.16	0.65	0.19	0.36	2.27	1.16	0.84
TRINITY_DN49137_c0_g1	2.54909	0.0251991	0.11	0.21	0.73	1.15	0.34	1.03	0.3	0.72	0.85	0.52	0.75	1.07	0.05	0.43	0	0.11	0.14	0	0.08	0.17	0.1	0.3	0.11	0.05	TRINITY_DN49137_c0_g1: NP_001029487.1 adenosylhomocysteinase [Bos taurus]
TRINITY_DN53296_c0_g1	2.55058	0.0210206	0.25	0.86	1.46	1.71	2.93	0.78	7.31	1.49	0.52	7.4	6.62	7.95	0.21	0.92	0.44	0.78	0.9	1.64	0.37	28.39	0.09	0.16	1.02	0.16	TRINITY_DN53296_c0_g1: PCG64418.1 hypothetical protein B5V51_10695 [Heliothis virescens]
TRINITY_DN49105_c1_g1	2.55174	0.000271861	22.47	4.21	6.6	23.4	9.98	21.89	24.08	5.22	8.02	17.22	22.35	13.6	2.38	9.65	1.55	6.13	5.39	8.55	9.77	0	1.38	5.16	11.67	5.43
TRINITY_DN58741_c11_g1	2.55189	0.00192914	8.29	5.29	1.39	24.19	16.2	23.66	0	1.64	6.1	0	3.3	5.67	0	0	0	4.06	1.79	0	0	0	0	0	0	0
TRINITY_DN56934_c0_g2	2.55514	0.00532535	0.47	0.35	1.49	0.6	0.72	1.58	0.7	0.6	0.97	0.35	0.47	0.91	0	0.06	0.1	0.25	0.09	0.09	0.04	0.1	0.2	0.42	0.05	0.09	TRINITY_DN56934_c0_g2: AAH73141.1 YWHAZ protein, partial [Homo sapiens]
TRINITY_DN83191_c0_g1	2.55798	0.0164463	25.77	6.02	18.32	37.48	43.93	79.31	0	5.04	4.09	3.95	6.83	0	2.81	3.79	6.24	7.99	3.89	7.13	3.51	4.15	5.6	6.34	8.53	1.98
TRINITY_DN58864_c0_g1	2.55878	7.68159e-05	12.08	7.08	10.68	15.89	18.15	23.81	8.19	20.79	24.79	14.34	11.31	15.81	40.83	20.78	32.14	14.41	6	23.53	19.87	19.33	20.17	12.19	19.14	8.51	TRINITY_DN58864_c0_g1: XP_008518606.1 PREDICTED: LOW QUALITY PROTEIN: actin, cytoplasmic 2 [Equus przewalskii]
TRINITY_DN39460_c0_g1	2.57026	0.00529456	2.95	0	2.02	2.16	2.32	7.41	0.5	1.07	1.6	1	4.45	0.97	0.72	0.97	0.22	0.86	1.52	1.8	0.17	0.21	0.2	1.09	0.43	0.91
TRINITY_DN51815_c0_g2	2.57249	0.0283992	0.31	0.78	0.51	1.01	3.56	4.97	5.24	2.87	3.26	3.06	1.67	2.76	0.22	0.34	0.26	0.07	0.48	0.38	0.2	1.87	0.67	0.38	0.19	0.31	TRINITY_DN51815_c0_g2: CAB3252497.1 unnamed protein product [Arctia plantaginis]
TRINITY_DN56219_c0_g1	2.57299	0.0136806	7.02	23.18	21.03	4.47	5.51	4.89	87.05	63.93	60.35	125.48	69.58	64.15	0.45	14.46	1.98	13.89	9.42	7.09	17.32	0.76	0.57	6.58	2.45	12.62	TRINITY_DN56219_c0_g1: XP_026726529.1 uncharacterized protein LOC113492974 [Trichoplusia ni]
TRINITY_DN40370_c0_g1	2.57525	0.0427016	27.65	55.11	0	63.73	0.78	0	7.34	48.51	81.26	70.8	0	47.68	35.59	72.29	0	30.58	48.13	75.09	18.84	42.76	0	43.98	11.38	100.75
TRINITY_DN36729_c0_g1	2.57826	0.00198684	4.4	4.11	3.28	6.31	5.72	11.76	4.77	2.22	1.63	2.22	0.71	3.12	0.21	1	1.14	0.88	2.44	0.85	0.79	1.77	1.44	2.34	0.13	1.22
TRINITY_DN51300_c0_g1	2.57875	0.0038051	1.06	1.01	2.52	0.77	1.19	2.76	1.28	0.55	1.14	1.28	0.72	1.67	0.33	0.22	0.2	0.2	0	0	0.08	0.1	0.09	0.8	0.51	0.18	TRINITY_DN51300_c0_g1: XP_035578295.1 cell division control protein 42 homolog [Zalophus californianus]
TRINITY_DN50220_c2_g1	2.57969	0.0468825	7.17	1.57	2.01	20.37	18.26	22.27	11.65	1.8	3.62	8.44	8.59	6.4	0	2.52	0.58	0	5.62	3.31	1.84	0	1.06	4.81	15.87	6.75
TRINITY_DN56650_c0_g1	2.58021	0.00644464	0.13	0.2	0.28	0.36	0.52	0.13	0.59	0.45	0.57	1.03	0.35	1.46	0.02	0.08	0.05	0.07	0.15	0.19	0.19	0.1	0.09	0.23	0.08	0	TRINITY_DN56650_c0_g1: XP_044741892.1 uncharacterized protein LOC123302864 [Chrysoperla carnea]
TRINITY_DN4462_c0_g1	2.5805	0.0354542	24.08	7.15	4.8	16.17	58.82	22.78	20.7	22.48	0	5.31	11.17	9.52	5.81	0	3.9	3.81	0	15.2	3.04	10.25	3.5	7.25	7.3	2.6
TRINITY_DN55663_c2_g1	2.58614	0.000650394	3.93	2.05	0	10.64	3.57	0	8.92	3.23	0	12.21	0	10.89	0	0	0	0	7.88	0	0	0	0	8.46	0	0
TRINITY_DN19784_c0_g1	2.58648	0.000633636	33.35	4.42	18.4	5.9	87.34	30.16	39.1	14.21	45.13	20.09	20.92	7.78	0	0	10.98	20.88	55.58	50.65	0	0	10.15	26.51	10.37	7.3
TRINITY_DN31603_c0_g1	2.58906	0.0128206	1.69	3.98	5.48	1.63	5.48	3.72	0.93	4.54	4.86	1.42	4.14	4.21	0.76	1.54	0	0	0.41	0.77	0	0.9	0	1.08	0.92	0.37	TRINITY_DN31603_c0_g1: NP_777020.1 protein S100-A4 [Bos taurus]
TRINITY_DN51394_c0_g3	2.59146	0.0196757	10.46	0	3.82	8	33.06	7.6	1.4	6.83	19.35	10.7	14.68	8.05	2.48	1.68	0.79	2.35	1.37	3.15	4.94	0	0.71	1.13	0.75	2.35
TRINITY_DN54987_c6_g1	2.5921	0.00511198	5.82	0	0	0	0	0	0	0	12.78	0	0	0	0	0	0	14.95	0	0	0	0	0	0	0	0
TRINITY_DN36227_c0_g1	2.59713	0.0385592	0.08	0.31	0.68	0.09	0.38	0.55	0.22	0.81	0.55	0	0.73	0.99	0	0	0.16	0.16	0	0.14	0	0	0	0.15	0.17	0.15	TRINITY_DN36227_c0_g1: XP_008523689.1 PREDICTED: eukaryotic translation initiation factor 6 isoform X1 [Equus przewalskii]
TRINITY_DN52023_c0_g1	2.60024	0.00246555	0.52	0.3	0.56	0.6	0.4	1.05	0.49	0.45	0.97	0.55	0.55	1.09	0.09	0.23	0	0	0	0.39	0.04	0.05	0.05	0.05	0.16	0.09	TRINITY_DN52023_c0_g1: KAG5207793.1 hypothetical protein JEQ12_017557 [Ovis aries]
TRINITY_DN56977_c15_g1	2.60072	0.00334542	0	36.68	17.45	0	45.78	0	0	0	0	18.81	19.51	0	0	0	0	30.14	0	0	0	0	0	19.75	0	0
TRINITY_DN59765_c3_g1	2.60081	0.000273026	2.22	2.13	5.46	2.15	1.81	3.78	1.87	1.18	3.19	0.94	0.35	0.61	0	0	0	0	0	0	0	0	0	0	0	0
TRINITY_DN39675_c0_g1	2.60281	0.0497959	0.31	0.22	0.28	0.36	0.24	0.39	0.1	0.22	0.53	0.41	0.7	0.14	0	0.18	0	0.08	0.07	0	0.06	0	0	0.07	0	0	TRINITY_DN39675_c0_g1: XP_022408650.2 LOW QUALITY PROTEIN: non-histone chromosomal protein HMG-14 [Delphinapterus leucas]
TRINITY_DN56556_c0_g1	2.60305	1.00514e-05	0.43	0.64	1.45	0.91	0.56	2.66	0.65	0.96	1.45	0.65	1.55	1.38	0.05	0.27	0.06	0.12	0.16	0.05	0.14	0.18	0.06	0	0.06	0.16	TRINITY_DN56556_c0_g1: XP_045739620.1 eukaryotic translation initiation factor 5B-like [Mirounga angustirostris]
TRINITY_DN57255_c6_g1	2.61302	0.000591763	12.88	4.62	9.23	31.26	59.99	15.8	17.45	3.15	8.6	5.92	15.21	18.52	2.59	7.88	2.46	7.36	8.61	3.29	3.23	0	2.95	7.08	10.25	6.12
TRINITY_DN33272_c0_g1	2.61314	0.00642335	13.78	9.42	16.24	23.55	7.38	3.68	16.96	6.76	17.69	13.64	11.75	3.39	1.66	5.61	2.13	4.23	10.2	5.08	1.68	0	0	6.66	0	0
TRINITY_DN57214_c0_g1	2.61831	9.03931e-05	0.48	0.37	0.93	0.41	0.47	1.95	0.52	0.88	1.08	0.18	0.63	0.93	0.07	0.12	0.1	0.05	0.09	0.07	0.04	0.13	0.03	0.17	0.05	0	TRINITY_DN57214_c0_g1: EDK97657.1 eukaryotic translation initiation factor 4A2, isoform CRA_c, partial [Mus musculus]
TRINITY_DN50959_c0_g1	2.61859	0.00144831	0.59	1.15	8.01	3.52	1.42	10.64	3.64	3.92	0.52	2.85	5.83	4.17	0.32	1.72	1.57	1.96	2.75	1.29	2.15	0.76	0.36	5.54	1.93	0	TRINITY_DN50959_c0_g1: XP_025728390.1 60S ribosomal protein L30-like isoform X1 [Callorhinus ursinus]
TRINITY_DN27291_c0_g1	2.62301	0.0425054	0	0.2	0.3	1.14	0.19	0.28	0.17	0.41	0.21	0.11	0	0.72	0.03	0.09	0.04	0.08	0.07	0.03	0.06	0.12	0	0.04	0.08	0.07	TRINITY_DN27291_c0_g1: XP_004051398.2 neutral alpha-glucosidase AB isoform X2 [Gorilla gorilla gorilla]
TRINITY_DN59497_c16_g1	2.62447	0.00698269	0	3.75	0	4.97	0	0	0	0	7.61	0	0	6.6	13.3	8.92	0	8.73	0	14.13	0	0	8.4	0	8.62	6.06	TRINITY_DN59497_c16_g1: QJB76116.1 polyprotein [Lymantria dispar iflavirus 1]
TRINITY_DN82208_c0_g1	2.62514	0.00982732	2.9	2.32	1.49	7.23	15.53	1.12	5.76	0.89	2.17	5.02	0.9	1.04	0.75	3.05	0	0.95	0.84	1.53	0	0	1.72	2.03	0	0	TRINITY_DN82208_c0_g1: GFR00298.1 hypothetical protein TNCT_168971, partial [Trichonephila clavata]
TRINITY_DN57492_c0_g3	2.62556	0.000217421	0.35	0.27	0.25	1.21	2.27	1.3	0.47	0.2	1.07	0.93	1.68	0.86	0.29	0.08	0.14	0.49	0.31	0.59	0.49	0	0	0.76	0.22	0.69
TRINITY_DN49914_c0_g1	2.62629	0.000186122	2.9	2.59	3.27	4.87	2.31	5.17	0.99	1.78	5.54	2.66	5.51	6.84	0.25	0.67	0	0.3	0.53	0.25	0.48	0.3	0.56	0.74	1.21	0.5	TRINITY_DN49914_c0_g1: XP_040107875.1 60S ribosomal protein L28 isoform X1 [Oryx dammah]
TRINITY_DN52748_c8_g4	2.62916	0.0378485	5.99	4.68	9.53	9.22	19.11	7.87	4.76	4.12	11.34	7.76	13.56	16.83	0	4.85	2.3	10.31	9.05	11.9	0	6.35	3.09	9.53	7.66	4.98
TRINITY_DN58900_c6_g5	2.63122	0.0234793	6.46	0	3.56	32.99	11.25	17.34	14.64	24.34	19.13	18.27	0	10.82	0.48	8.35	0	0	8.85	0.48	2.81	0	0	0.44	1.73	0
TRINITY_DN56847_c4_g2	2.63684	0.0122572	2.47	3.79	0.95	9.66	6.88	11.56	1.58	4.54	1.18	8.15	4.43	0.52	0.43	0.35	0	1.02	0.27	0.69	1.98	1.13	0.29	4.2	0.42	1.09	TRINITY_DN56847_c4_g2: CAB3221411.1 unnamed protein product [Arctia plantaginis]
TRINITY_DN49278_c0_g1	2.63749	0.00246532	1.44	0.62	0.39	0	0	0	0.22	3.01	0.83	1.29	0.72	1.12	0.3	0.41	1.08	0.54	0.32	1.66	0.42	0	0.51	0.15	0.18	0.77	TRINITY_DN49278_c0_g1: CAG5045585.1 unnamed protein product [Parnassius apollo]
TRINITY_DN52672_c0_g2	2.63812	0.0160711	0.45	0.11	0.67	0.34	0.06	1.31	0.15	0.48	0.32	0.5	0.34	0.46	0.06	0.33	0.04	0.04	0.03	0.12	0.11	0.15	0.03	0.37	0.04	0.03	TRINITY_DN52672_c0_g2: NP_001029695.1 AP-2 complex subunit mu [Bos taurus]
TRINITY_DN56732_c0_g1	2.63846	0.000515733	0.49	0.47	2	0.84	0.32	1.64	0.61	1.1	1.12	0.42	0.99	1.41	0.17	0.15	0.23	0.3	0.15	0.14	0.05	0.03	0.1	0.22	0.17	0.06	TRINITY_DN56732_c0_g1: NP_001254774.1 heterogeneous nuclear ribonucleoprotein K [Sus scrofa]
TRINITY_DN47155_c0_g1	2.63894	3.43081e-05	3.63	0.46	2.86	5.88	9.39	4.37	3.4	3.66	6.82	5.32	5.22	6.09	0	0	0	0	0.16	0	0	0.53	0	0.15	0.36	0.46
TRINITY_DN26268_c0_g1	2.64219	0.0209699	0	26.45	0	21.27	0	0	15.63	0	0	0	8.35	0	0	0	0	0	0	0	0	0	0	0	12.63	0
TRINITY_DN20582_c0_g1	2.64774	0.00370184	2.95	2.6	5.13	1.77	5.23	6.42	4.06	4.82	3.69	5.33	1.8	1.57	0.64	1.3	0.4	0.39	0	0.32	0.31	1.53	0.72	1.55	2.33	1.58	TRINITY_DN20582_c0_g1: NP_035441.1 protein S100-A4 [Mus musculus]
TRINITY_DN17434_c0_g1	2.65142	0.0079121	11.93	8.95	9.25	5.22	27.01	8.13	2.54	2.75	6.71	0.86	2.79	3.22	3.12	2.11	0	2.97	0	5.56	2.36	0.92	3.57	0.7	2.85	3.64
TRINITY_DN52228_c4_g3	2.65661	0.00444876	1.48	0.87	5.52	8.18	10.53	2.69	4.09	0	3.18	6.6	1.81	3.69	0	1.31	0	2.38	2.79	0.98	0.31	0	0.73	2.81	2.35	1.91
TRINITY_DN33765_c0_g1	2.66128	0.00117941	18.2	14.95	16.5	74.81	72.51	48.82	5.38	17.49	28.98	9.18	33.06	26.66	0	33.43	0	32.23	32.75	15.82	3.96	4.47	0	36.93	21.25	3.42	TRINITY_DN33765_c0_g1: CAB3233238.1 unnamed protein product [Arctia plantaginis]
TRINITY_DN30642_c0_g1	2.67156	0.00318397	10.69	6.66	3.26	19.95	22.53	11.63	19.03	6.44	14.26	13.36	12.98	10.45	0	11.08	1.52	3.02	18.56	9.63	1.2	0	4.07	14.24	25.87	21.42
TRINITY_DN81423_c0_g1	2.6767	0.0227494	2.03	0	4.53	0.63	5.89	11.62	3.57	6.18	0	5.08	1.57	1.82	0.63	1.71	0	0	0.7	0.64	0	0	0	0	0	0
TRINITY_DN44340_c0_g1	2.67908	0.0368257	0.45	0.07	0.99	0.34	0.58	1.9	0.4	0.22	0.38	0.2	0.22	0.52	0.13	0	0.15	0.15	0.07	0	0.12	0	0.14	0.27	0.08	0.07	TRINITY_DN44340_c0_g1: NP_001103270.1 RNA-binding protein EWS [Bos taurus]
TRINITY_DN41370_c0_g2	2.6871	0.0472302	0	0.59	0.32	0.3	0.14	0.75	0.47	0.38	0.45	0.35	0.66	0.31	0.08	0.2	0.09	0	0	0.15	0.07	0	0.09	0.08	0.19	0.08	TRINITY_DN41370_c0_g2: XP_017381089.1 protein disulfide-isomerase A6 [Cebus imitator]
TRINITY_DN57939_c5_g1	2.69347	0.0158277	0	0	0	0	0	0	0	0	70.3	0	53.7	39.19	0	0	0	0	0	0	0	0	0	18.05	0	0
TRINITY_DN32434_c0_g1	2.69385	0.00418724	20.27	3.51	7.06	4.53	9.11	3.72	30.47	13.78	10.36	5.21	2.74	3.11	2.84	3.84	3.82	11.17	23.01	8.92	5.95	3.34	0	7.1	3.57	5.09
TRINITY_DN46217_c1_g1	2.69756	0.0327704	1.1	1.61	6.22	0.67	1.8	2.07	3.05	0.82	1	0	8.38	0	0	0.93	0	0	0	0	0	0	0	0	0	0
TRINITY_DN56237_c0_g1	2.70026	0.00427433	4.58	1.5	0.38	10.99	5.91	2.22	6.31	1.82	10.37	5.52	2.8	5.97	0	0.9	1.65	4.53	0.36	1.35	1.29	0.4	0	3.22	0.81	1.31
TRINITY_DN43138_c2_g2	2.70155	0.0387606	3.09	4.8	14.98	18.56	2.76	0	18.51	0	0	11.86	5	0	2.56	0	0	0	0	8.01	0	0	0	4.27	6.4	6.87
TRINITY_DN52165_c0_g1	2.70346	0.000695767	0.45	0.39	1.02	0.37	0.31	1.64	0.49	0.52	0.14	0.27	0.67	0.78	0	0.09	0.08	0	0	0	0.06	0	0.04	0.04	0	0	TRINITY_DN52165_c0_g1: MXQ95704.1 hypothetical protein [Bos mutus]
TRINITY_DN54399_c3_g1	2.70443	0.0165521	41.01	0	7.61	7.32	39.5	0	40.32	0	56	0	43.08	38.29	0	0	0	0	0	0	20.76	0	12.84	0	26.15	9.22
TRINITY_DN46083_c0_g1	2.70939	0.00316145	0.47	0.45	1.2	0.46	0.72	1.57	0.89	1.05	0.91	0.62	0.9	0.7	0.17	0.23	0.26	0.33	0	0.34	0.15	0.13	0	0.18	0.14	0.18	TRINITY_DN46083_c0_g1: ELR50207.1 Chloride intracellular channel protein 1, partial [Bos mutus]
TRINITY_DN51757_c2_g1	2.7151	0.0174711	2.83	0	0	11.77	5.27	0	13.08	4.75	6	22.4	18.72	0	0	6.96	0	0	0	0	10.85	0	0	0	0	0
TRINITY_DN31198_c0_g1	2.7196	0.0277213	7.88	16.72	28.92	22.25	112.28	0	12.3	0	110.68	12.64	13.17	14.71	0	0	10.32	0	0	7.94	7.83	8.86	0	6.23	0	6.86
TRINITY_DN54945_c0_g1	2.72048	0.00025693	1.3	2.84	3.87	1.92	2.15	3.61	2.1	2.26	3.15	2.09	2.91	3.23	0.08	0.75	0.38	0.28	0.25	0	0.22	0.38	0.27	0.85	0.49	0.17	TRINITY_DN54945_c0_g1: XP_036615383.1 calmodulin-1-like [Trichosurus vulpecula]
TRINITY_DN50655_c0_g1	2.7218	0.0253009	4.73	3.17	9.49	7.02	4.29	2.22	1.72	3.18	30.02	14.3	3.84	10.87	0.7	1.19	0.21	0.42	0	5.49	1.49	2.31	2.18	1.61	0.21	0.36	TRINITY_DN50655_c0_g1: KAG8102069.1 hypothetical protein SFRUCORN_001951 [Spodoptera frugiperda]
TRINITY_DN52074_c0_g1	2.72988	0.0211752	0.32	0.46	0.86	0.09	0.49	0	1.71	0.23	0	0.74	0.24	1.12	0.07	0.18	0	0.08	0.21	0.34	0.19	0	0	0.22	0.33	0.07
TRINITY_DN57250_c4_g2	2.73801	8.86428e-06	21.13	5.55	3.79	25.51	34.25	12.21	4.06	8.82	5.57	16.66	39.2	0	0	6.44	0	6.28	0	10.09	10.03	0	0	7.93	0	17.27
TRINITY_DN57497_c0_g1	2.73804	2.93947e-07	1.19	0.97	2.49	0.92	1.09	2.14	0.76	1.35	1.59	1.34	1.26	1.47	0.16	0.11	0.22	0.22	0.17	0.22	0.25	0.26	0.19	0.54	0.43	0.15	TRINITY_DN57497_c0_g1: XP_043726860.1 heterogeneous nuclear ribonucleoproteins A2/B1-like [Cervus elaphus]
TRINITY_DN1319_c0_g1	2.74232	0.00461668	12.17	0	0	16.93	34.13	35.68	9.4	0	12.96	0	0	0	0	0	0	14.75	32.67	0	0	6.63	0	4.66	7.23	5.09
TRINITY_DN56603_c0_g1	2.74291	0.000562376	0.3	0.42	1.19	0.84	0.46	2.4	0.8	0.62	1.47	0.57	1.3	0.76	0.13	0.36	0.09	0.22	0.06	0.19	0.02	0.35	0.09	0.8	0.17	0.06	TRINITY_DN56603_c0_g1: XP_005227353.1 cathepsin D isoform X3 [Bos taurus]
TRINITY_DN58747_c5_g1	2.74605	0.0129742	1.56	0	1.55	4.5	6.06	3.41	4.31	0.47	1.68	4.79	9.08	8.88	0	1.39	0	0	2.98	2.78	0	0	0	1.65	3.75	3.37
TRINITY_DN27906_c0_g1	2.74681	0.00025693	20.17	3.55	9.78	14.11	0	23.88	0	0	0	21.44	0	18.79	6.28	8.43	0	16.49	21.92	6.64	6.57	0	7.91	0	16.24	5.71
TRINITY_DN30584_c0_g1	2.75158	0.00438931	42.49	11.24	10.33	54.64	53.46	75.81	27.52	23.98	0	45.24	11.79	13.2	0	0	0	0	0	0	0	0	0	11.05	8.62	6.06
TRINITY_DN48922_c0_g1	2.75715	0.044299	0.27	0.2	0.65	0.23	0.21	2.4	0.64	0.1	0.58	0.27	0.81	0.36	0	0.31	0	0.2	0.06	0.06	0.1	0	0.06	0.18	0	0	TRINITY_DN48922_c0_g1: NP_001033227.1 PRELI domain-containing protein 1, mitochondrial precursor [Bos taurus]
TRINITY_DN54432_c0_g1	2.76382	4.94949e-07	6.12	5.85	9.88	6.24	7.17	22.88	6.59	7.28	9	6.07	10.65	12.56	1.59	1.32	1.3	2.45	1.59	1.59	1.63	1.54	1.11	4.43	1.95	1.31	TRINITY_DN54432_c0_g1: XP_035578697.1 ferritin heavy chain-like [Zalophus californianus]
TRINITY_DN28051_c0_g1	2.76406	0.0300172	0.1	0.24	0.3	0.17	0.15	1.26	0.07	0.36	0.34	0.27	0.15	0.17	0.08	0.06	0.05	0.1	0	0.04	0.08	0.05	0	0.04	0	0.04	TRINITY_DN28051_c0_g1: KAF6448178.1 nuclear receptor binding protein 1 [Rousettus aegyptiacus]
TRINITY_DN37002_c0_g1	2.7681	0.0383218	0.26	0.33	0.1	0.49	0	0.29	0.11	0.49	0.87	0.45	0.25	1.04	0	0	0	0	0	0.07	0	0	0	0	0	0	TRINITY_DN37002_c0_g1: NP_034708.1 integrin beta-1 precursor [Mus musculus]
TRINITY_DN55430_c0_g1	2.77262	0.000643216	0.31	0.21	0.56	0.35	0.38	0.69	0.07	0.55	0.79	0.26	0.7	0.87	0.07	0.09	0.08	0.03	0.05	0.02	0.02	0.08	0.03	0.15	0.05	0	TRINITY_DN55430_c0_g1: NP_035010.3 nucleolin [Mus musculus]
TRINITY_DN49736_c0_g1	2.7748	0.011322	0.48	0.09	1.03	0.66	0.74	1.13	0.89	1.64	0.65	0.38	0.86	2.33	0.08	0.22	0.2	0.59	0.26	0.17	0.15	0.2	0.19	0.26	0.61	0	TRINITY_DN49736_c0_g1: EDL05858.1 mCG144566, partial [Mus musculus]
TRINITY_DN55103_c1_g1	2.77702	2.99713e-06	0.96	2.33	0.59	12.21	14.51	17.07	17.67	12.69	13.51	9.87	16.01	13.98	0.74	4.34	0.9	3.61	9.78	4.23	2.6	0.59	0	6.59	6.59	6.42
TRINITY_DN56703_c12_g1	2.77833	0.000364805	0	0	0	0	0	0	0	0	0	0	0	0	0	0	0	0	0	0	0	0	0	0	0	3.89
TRINITY_DN40931_c0_g1	2.77948	0.00254422	0.25	0.95	1.19	1.15	0.77	3.4	0.67	0.89	1.91	0.33	1.12	1.52	0.11	0.45	0.13	0.4	0.35	0.11	0.1	0	0	0.23	0.14	0.23	TRINITY_DN40931_c0_g1: XP_035577450.1 protein S100-A10-like [Canis lupus dingo]
TRINITY_DN43976_c0_g1	2.78236	0.014844	0.33	0.27	0.45	0.16	0.15	0.79	0.38	0.34	0.24	0.06	0.71	0.25	0.08	0.05	0.14	0.09	0	0	0	0.05	0.13	0.04	0	0.08	TRINITY_DN43976_c0_g1: ELR53963.1 Cyclin-I, partial [Bos mutus]
TRINITY_DN58539_c1_g2	2.79685	0.0134376	0.75	0.82	1.41	1.47	1.32	3.99	0.57	1.38	2.73	1.85	1.28	4.66	0.09	0.63	0.99	0.56	0.1	0.66	0	0.34	0.11	0.79	0.23	0	TRINITY_DN58539_c1_g2: AAI02827.1 PKM2 protein, partial [Bos taurus]
TRINITY_DN49340_c0_g1	2.80303	0.00163793	2.28	4.06	6.49	6.11	4.24	6.8	3.1	5.68	14.31	3.47	2.36	3.96	0.11	0.28	1.24	2.22	0.44	0.85	0.14	2.5	0.57	0.82	0.65	0.46	TRINITY_DN49340_c0_g1: XP_026728027.1 uncharacterized protein LOC113494079 [Trichoplusia ni]
TRINITY_DN58337_c0_g1	2.80398	0.00222875	0.82	0.53	1.55	0.07	0.25	0.4	1.08	1.78	1.16	2.46	1.85	2.43	0.13	0.05	0.23	0.23	0.05	0.12	0.18	0.31	0.14	0.15	0.07	0.01	TRINITY_DN58337_c0_g1: ACE75273.1 retroelement polyprotein [Glyptapanteles flavicoxis]
TRINITY_DN48244_c0_g1	2.80398	0.000114294	3.58	3.24	9.76	5.17	4.91	14.65	3.15	7.93	6.79	4.93	1.95	10.87	0.81	2.9	1.64	0.98	0.86	0.54	1.03	1.6	1.21	1.58	1.95	0.8	TRINITY_DN48244_c0_g1: EFB25891.1 hypothetical protein PANDA_004337, partial [Ailuropoda melanoleuca]
TRINITY_DN37762_c0_g1	2.80752	0.0178654	0.35	0	0.33	0.63	0.11	0.7	0.46	0.1	0.35	0.28	0.41	0.48	0.06	0	0.07	0.21	0	0.06	0.05	0	0	0.06	0.07	0	TRINITY_DN37762_c0_g1: XP_007945300.1 peroxiredoxin-6 [Orycteropus afer afer]
TRINITY_DN54035_c1_g1	2.81727	0.00457999	0.68	0.49	2.27	0.99	0.53	1.18	0.46	2.72	0.88	1.84	3.84	1.19	0.49	0.22	0.2	0.59	0.34	1.63	0.15	0.58	0	0.99	1.97	1.49
TRINITY_DN56784_c1_g1	2.82586	0.00403278	6.56	3.23	10.05	15.01	31.46	21.55	2.02	4.37	1.98	4.1	6.16	1.95	0.84	1.69	2.08	2.59	5.46	3.38	1.63	0	0	4.74	6.58	6.48
TRINITY_DN55869_c0_g2	2.82595	0.00510308	0.29	0.16	0.59	0.48	0.9	0.42	0.94	1.01	0	0.88	0.93	1.31	0	0.59	0	0.36	0.31	0.03	0.15	0	0	0.33	0.12	0.11	TRINITY_DN55869_c0_g2: XP_035437992.1 uncharacterized protein LOC118267854 [Spodoptera frugiperda]
TRINITY_DN27587_c0_g1	2.83145	0.0441245	0.3	0.17	0.84	0	0.18	0.4	0.16	0.34	0.3	0.16	0.26	0.93	0	0	0	0.06	0	0	0.09	0.06	0.06	0.11	0.12	0.16	TRINITY_DN27587_c0_g1: CAD7686546.1 unnamed protein product [Nyctereutes procyonoides]
TRINITY_DN45032_c0_g1	2.835	0.000577	2.28	3.32	4.63	2.01	6.31	4	1.29	0.83	6.63	1.81	1.15	2.68	0.19	0	0	1.57	0.39	2.06	0.88	0	0.42	0.56	0.68	0.95
TRINITY_DN16144_c0_g1	2.83982	0.000425954	4.98	8.84	18.5	24.77	21.25	12.82	10.97	6.78	15.48	5.58	30.15	10.95	0	2.88	0.9	0.9	7.88	0	0.71	0	0	2.56	5.18	2
TRINITY_DN56319_c1_g1	2.8407	0.00542512	0	0	0	6.46	0	33.11	7.12	0	0	0	0	0	0	0	0	0	0	0	0	0	0	14.58	11.43	0
TRINITY_DN54809_c1_g2	2.84505	0.0442113	0.19	0.19	0.24	3.85	0.91	0.68	0.26	1.69	0	0.79	0	0	0	0.26	0	0	0	0.57	0	0	0	0	0	0
TRINITY_DN35743_c1_g1	2.84541	0.0240697	1.53	2.54	7.84	5.06	10.19	5.87	3.6	0	1.89	0	2.38	1.84	0	0	0.81	3.24	4.97	0	2.56	0	0	1.17	0	0.61
TRINITY_DN55891_c3_g1	2.84805	0.00231758	0	0	0	0	0	0	0	0	0	0	0	16.68	0	0	0	0	0	19.14	0	0	0	15.19	0	0	TRINITY_DN55891_c3_g1: CAH0718914.1 unnamed protein product, partial [Brenthis ino]
TRINITY_DN16508_c0_g1	2.85169	0.0356758	0.77	1	1.27	1.53	1.23	0.92	1.76	2.28	0.45	0.35	3.52	2.28	0.27	0	0.33	0.66	0	0	0.78	0	0	0.79	0	0	TRINITY_DN16508_c0_g1: OWK11680.1 EEF2, partial [Cervus elaphus hippelaphus]
TRINITY_DN59792_c6_g2	2.85449	0.0128518	3.16	0.75	5.64	5.75	1.55	22.56	9.08	1.64	0.36	1.43	0.96	2.13	0.06	2.19	0.07	0.43	2.44	0.12	0.44	0	0.34	2.21	0.3	1.48	TRINITY_DN59792_c6_g2: XP_028032899.1 uncharacterized protein LOC114245090 [Bombyx mandarina]
TRINITY_DN48701_c2_g1	2.85493	0.0209524	4.01	14.63	0	5.43	0	0	3.04	13.2	0	0	0	0	3.48	14.07	0	0	0	3.65	3.65	0	4.23	0	0	6.24
TRINITY_DN57033_c3_g1	2.86179	0.000374154	1.91	4.86	8.94	18.49	24.78	9.83	8.36	3.02	18.64	4.27	24.27	1.74	2.83	5.74	0	1.83	1.61	2.92	2.92	1.66	3.3	0	0	5.13
TRINITY_DN52128_c0_g3	2.86268	0.0292121	1.4	0	0	2.27	1.09	0	0	0	0.48	0.19	1.47	0	0	0.35	0	0.15	0	0.39	0.24	0	0	0.13	0	0
TRINITY_DN43763_c1_g3	2.86277	0.0298169	0	0	0	0	0	0	21.19	15.35	9.68	0	15.19	21.44	0	0	0	0	0	0	0	0	0	0	0	0
TRINITY_DN29350_c0_g1	2.87139	0.0303829	7.76	42.41	7.59	9.42	112.25	72.53	11.46	9.75	6.22	6.06	20.82	19.95	0	5.15	6.55	2.18	1.44	6.78	1.71	3.47	7.82	7.36	1.36	15.56	TRINITY_DN29350_c0_g1: XP_026752381.2 larval cuticle protein LCP-17-like isoform X2 [Galleria mellonella]
TRINITY_DN94327_c0_g1	2.87905	0.00128529	0	0	0	0	0	0	0	0	0	0	0	0	0	0	0	0	0	5.45	0	0	0	0	0	7.01
TRINITY_DN42753_c0_g1	2.88298	0.0229468	13.01	12.12	2.5	4.42	0	1.22	11.99	15.93	14.39	1.86	11.24	4.75	0	0.5	0	3.69	0.41	3.4	0.36	1.33	0	1.07	4.53	7.65
TRINITY_DN36625_c0_g1	2.88586	0.0439452	0	0.71	0.38	0.18	0.24	0.88	0.07	0.38	0.45	0	0.39	0.09	0.04	0	0.05	0.05	0	0	0	0.05	0	0.05	0.05	0.09	TRINITY_DN36625_c0_g1: BAE33503.1 unnamed protein product [Mus musculus]
TRINITY_DN45198_c1_g1	2.88765	0.0153389	14.19	3.98	33.49	8.5	40.99	16.52	47.81	4.15	30.98	13.71	29.48	28.39	38.99	41.59	29.97	45.51	18.87	25.62	23.52	301.39	55.99	43.14	33.17	33.16	TRINITY_DN45198_c1_g1: GBP00796.1 Phosphatidylinositol 4-kinase alpha [Eumeta japonica]
TRINITY_DN59123_c1_g2	2.88818	0.00259037	1.42	1.99	0.78	2.24	2.22	0.66	0	2.43	3.55	1.91	0.39	3.62	0	0.79	0	0.42	0.25	0.71	0.76	0	0	0.98	0.71	0.61
TRINITY_DN50012_c0_g1	2.89037	0.000589477	0.64	0.25	0.46	1.94	0.8	3.75	1.04	0.56	0	0	0.77	0.45	0	0.16	0.14	0.28	0	0	0	0	0	0.12	0	0.49
TRINITY_DN50190_c0_g1	2.89627	0.00542664	4.37	0.89	6.96	35.86	21.04	7.11	1.27	12.36	5.08	7.77	16.6	27	0	3.42	0	0	4.3	13.01	2.6	0	0	4.37	3.11	6.91
TRINITY_DN15195_c0_g1	2.89733	0.0233918	12.19	27.96	22.53	2.07	11.12	14.76	72.8	5.09	14.07	14.39	2.56	7.37	1.15	0	4.5	8.92	0	1.18	1.18	0	112.28	2.01	0	8.45	TRINITY_DN15195_c0_g1: CAG5025789.1 unnamed protein product [Parnassius apollo]
TRINITY_DN46242_c1_g2	2.90115	0.00360193	0.3	6.84	4.52	0	0.49	0	0	0.45	0	0	1.39	0	0	0	0	0	0.72	0	0	0	0.37	0	0	0
TRINITY_DN37258_c0_g1	2.90372	0.00505351	4.43	0	0.93	1.79	1.2	0	0	1.66	0	0	3.4	3.95	0	0	0	0	0	0	0	0	0	0	0	0
TRINITY_DN59319_c5_g2	2.90429	0.0191577	9.36	0	13.85	13.32	8.97	0	0	8.01	0	0	0	0	0	12.06	12.48	0	0	0	9.42	0	0	0	0	16.65
TRINITY_DN41393_c0_g1	2.90998	0.00545358	8.34	4.36	0	0	0	0	3.17	6.88	17.32	0	13.64	7.72	0	0	0	0	0	7.65	3.82	4.29	4.45	6.04	9.24	3.27
TRINITY_DN17631_c0_g1	2.91364	0.00234132	36.1	6.42	0	0	163.64	119.23	0	0	26.45	29.3	10.14	44.94	11.78	0	32.8	30.95	0	0	12.29	0	15.36	9.92	0	0
TRINITY_DN29909_c2_g1	2.91862	0.00368788	17.2	91.91	65.05	25.07	0	21.77	95.8	0	19.1	14.07	0	32.1	0	0	0	0	0	0	0	0	0	0	0	0
TRINITY_DN51696_c0_g1	2.92306	0.0360853	0.12	0.03	0.32	0.95	0.09	0	1.38	0.21	0.45	0.98	0.62	0.52	0	0.06	0.06	0	0.12	0.31	0.11	0	0.05	0.03	0	0.13	TRINITY_DN51696_c0_g1: XP_023938718.1 vicilin-like seed storage protein At2g18540, partial [Bicyclus anynana]
TRINITY_DN51673_c3_g1	2.93698	0.00224041	0.09	1.49	0.51	0.69	1.07	1.31	1.15	0.99	0.88	0.92	0.9	2.26	0.07	0.2	0.09	0	0.08	0.15	0	0.26	0.08	0.24	0	0.24	TRINITY_DN51673_c3_g1: KAF6132215.1 peptidylprolyl isomerase B [Phyllostomus discolor]
TRINITY_DN55404_c0_g1	2.9376	0.000404648	0.51	1.47	1.53	0.59	1.85	4.76	1.02	1.47	1.89	1.47	1.15	2.38	0.07	0.2	0.26	0.17	0	0.29	0.07	0.35	0.17	0.08	0	0	TRINITY_DN55404_c0_g1: XP_043316556.1 myosin regulatory light polypeptide 9-like [Cervus canadensis]
TRINITY_DN53470_c3_g1	2.93943	9.58975e-05	8.3	16.02	0	10.43	0	2.51	6.38	8.88	8.44	13.93	3	13.84	1.7	4.6	0	0	3.81	0	1.72	0	0	0	0	3.16	TRINITY_DN53470_c3_g1: ADI61817.1 endonuclease-reverse transcriptase [Bombyx mori]
TRINITY_DN46322_c0_g1	2.94014	0.0147232	0.13	0.09	0.11	0.15	0.69	0.05	0.3	0.23	0.33	0.42	1.25	0.06	0	0.1	0	0.06	0.03	0	0.07	0	0.12	0.03	0	0.08	TRINITY_DN46322_c0_g1: XP_022834488.1 uncharacterized protein LOC111362158 [Spodoptera litura]
TRINITY_DN57705_c0_g2	2.94433	5.00168e-11	0.59	0.7	1.54	1.2	1.02	1.92	0.91	1.5	1.28	1.26	1.43	1.71	0.12	0.21	0.14	0.21	0.22	0.12	0.07	0.23	0.18	0.3	0.22	0.15	TRINITY_DN57705_c0_g2: KAF3821082.1 hypothetical protein GH733_011235 [Mirounga leonina]
TRINITY_DN57660_c1_g1	2.94508	0.0085152	0.56	1.09	1.14	4.18	3.85	1.31	3.05	3.56	2.94	2.8	1.98	3.3	0	1.23	0.22	0.44	0	0.37	0	0	0	0	3.33	1.86
TRINITY_DN36764_c0_g1	2.94562	7.63774e-10	4.31	7.79	17.66	7.36	6.81	23.04	7.71	10.88	14.36	8.53	10.67	18.3	0.39	1.3	0.47	1.17	0	0.58	0.36	0.46	0.22	1.94	1.17	1.37	TRINITY_DN36764_c0_g1: XP_042095153.1 thymosin beta-4-like [Ovis aries]
TRINITY_DN55430_c0_g2	2.95443	0.019013	0.35	0.45	0.99	0.14	0.18	1.81	0.16	0.34	0	0.47	0.71	0.41	0.21	0.28	0	0.12	0	0.11	0.1	0.25	0	0	0.13	0	TRINITY_DN55430_c0_g2: BAB26613.1 unnamed protein product [Mus musculus]
TRINITY_DN51099_c0_g1	2.96149	9.73762e-06	1.8	2.42	7.07	3.19	2.61	11.28	3.38	3.11	4.11	1.93	4.5	5.67	0.54	1.45	1.15	0.13	0.45	0.22	0.4	0.26	0.49	1.58	0.66	0.9	TRINITY_DN51099_c0_g1: KAB0393549.1 hypothetical protein E2I00_003281, partial [Balaenoptera physalus]
TRINITY_DN40620_c0_g1	2.96185	0.0202276	33.76	35.91	21.43	20.61	0	35.29	75.74	16.52	31.53	7.78	0	0	0	0	12.9	0	0	0	0	11.04	11.98	23.36	24.43	17.22
TRINITY_DN55447_c0_g1	2.96415	0.0104081	20.69	29.46	0	19.95	0	68.95	0	23.89	15.23	78.65	34.99	25.76	0	0	37.99	0	0	29.12	0	0	0	0	0	0
TRINITY_DN42234_c0_g2	2.96466	0.0098059	0.21	0.2	0.08	0.16	0.32	0.23	0.46	0.3	0.47	0.37	0.62	0.36	0.12	0	0.14	0.14	0.06	0	0.16	0	0	0.06	0.07	0.06	TRINITY_DN42234_c0_g2: AAH26611.2 Aars protein, partial [Mus musculus]
TRINITY_DN6879_c0_g1	2.96998	0.0115097	0	0	37.24	0	24.21	15.45	19.67	10.74	27.39	10.11	52.48	0	0	0	0	0	0	0	0	0	0	0	0	0
TRINITY_DN54016_c1_g2	2.97006	0.00696204	32.75	5.81	0	0	0	0	8.6	18.77	23.91	35.36	36.74	20.38	0	0	0	0	0	0	11.09	0	0	0	14.01	0
TRINITY_DN81556_c0_g1	2.97599	0.0478011	0.14	0.06	0	0.23	0.1	0.11	0.18	0.29	0.46	0.45	0.2	0.82	0	0	0	0	0	0.11	0	0	0	0.18	0.07	0.24	TRINITY_DN81556_c0_g1: AAB88673.1 macrophage inhibitory cytokine-1 [Homo sapiens]
TRINITY_DN45360_c0_g1	2.97651	0.00585432	0.11	0.5	0.88	0.36	0.33	1.25	0.84	0.3	0.9	0.56	0.16	1.65	0.09	0.25	0.33	0.11	0.1	0.09	0.09	0	0	0	0	0	TRINITY_DN45360_c0_g1: TEA10926.1 hypothetical protein DBR06_SOUSAS7810054, partial [Sousa chinensis]
TRINITY_DN57533_c5_g1	2.97674	0.0262637	3.41	2.59	0	0	43.91	44.99	1.24	10.7	8.24	3.79	31.01	26.33	0	0	0	0	4.17	0	0	0	0	0	0	2.24
TRINITY_DN54783_c0_g1	2.98787	0.000166786	0.63	0.48	0.67	0.72	0.29	2.21	0.67	0.72	0.74	0.25	0.65	1.86	0	0.21	0	0.06	0.05	0.05	0.24	0	0.18	0.51	0.06	0.17	TRINITY_DN54783_c0_g1: BAD92062.1 poly(rC)-binding protein 2 isoform b variant, partial [Homo sapiens]
TRINITY_DN42139_c1_g2	2.98884	0.0288139	16.81	3.55	0	18.81	0	0	31.29	11.36	7.2	26.79	5.59	37.59	0	0	0	0	0	6.64	13.14	0	0	0	16.24	11.43	TRINITY_DN42139_c1_g2: XP_013172756.1 PREDICTED: uncharacterized protein LOC106121589 [Papilio xuthus]
TRINITY_DN21664_c0_g1	2.98945	0.0294581	0.23	0.15	0.55	0.53	0.35	0.77	0.2	0.33	0.39	0	0.69	0.4	0	0	0	0.15	0	0.06	0.06	0	0	0.07	0.08	0	TRINITY_DN21664_c0_g1: NP_001033608.1 sorting nexin-2 [Bos taurus]
TRINITY_DN10040_c0_g1	2.99249	0.000164575	9.06	0	11.47	37.5	34.07	19.47	9.05	7.18	7.11	3.67	12.66	16.99	0.52	4.19	0	3.88	6.81	1.05	1.02	1.23	2.93	3.84	4.4	2.47
TRINITY_DN58570_c0_g1	2.99565	0.00250946	0.3	0.63	0.57	0.14	0.09	0.91	0.4	0.6	0.41	0.08	0.63	0.95	0.05	0.2	0.12	0	0.1	0.1	0	0.06	0	0.11	0.06	0.11	TRINITY_DN58570_c0_g1: AAB28641.1 mortalin mot-2=hsp70 homolog perinuclear form [mice, NIH 3T3, Peptide, 679 aa] [Mus sp.]
TRINITY_DN55280_c3_g2	2.99703	0.0248255	0	7.11	6.43	0	53.99	92.76	0	3.75	0	0	0	0	0	5.41	0	0	4.66	0	0	0	4.93	0	0	0
TRINITY_DN46069_c1_g1	2.99955	0.0424641	11.94	51.09	54.74	17.58	23.95	30.73	0	0	0	19.66	122.38	0	0	0	0	0	0	25.93	49.62	0	0	0	0	0
TRINITY_DN35470_c0_g1	2.99987	0.0211043	0	0	0	6.55	0	0.77	0	0	0	0	0	0.74	0	0	0	0	0.54	0	0.48	0	0.55	0	1.19	0
TRINITY_DN41032_c0_g1	3.00178	3.83322e-06	8.59	19.07	31.79	22.29	16.51	79.14	10.49	26.48	13.85	27.6	17.27	47.6	3.24	4.38	6.21	6.18	4.52	2.47	4.9	3.83	4.63	7.23	3.95	4.52	TRINITY_DN41032_c0_g1: XP_036184680.1 60S ribosomal protein L37-like [Myotis myotis]
TRINITY_DN55510_c2_g1	3.00841	0.00285763	3.71	4.49	4.69	3.02	1.35	20.85	3.46	11.21	9.79	0.58	0	2.21	0.49	5.28	0	0.61	2.14	0.5	0	0.58	0	2.73	0.59	0
TRINITY_DN32487_c0_g1	3.01094	0.00321421	14.6	4.36	8.84	2.84	3.8	0	3.17	3.44	0	13	3.41	3.59	0.9	9.83	4.93	0	0	7.65	0	0	0	9.06	0	3.27	TRINITY_DN32487_c0_g1: BAA23532.1 transposase [Bombyx mori]
TRINITY_DN46656_c0_g1	3.01278	0.0380426	1.03	0.41	0.62	0.2	0	1.02	0.46	0.12	0.15	1.14	0	0.15	0	0.1	0	0	0	0.07	0.2	0	0.08	0	0	0	TRINITY_DN46656_c0_g1: PZC76295.1 hypothetical protein B5X24_HaOG204807 [Helicoverpa armigera]
TRINITY_DN41180_c0_g1	3.01314	0.00167922	2.98	7.04	6.78	4.59	2.73	5.66	2.86	5.6	17.57	3.83	3.34	2.6	0	0.32	1.24	2.47	0.33	2.01	0.22	2.3	0.36	1.11	0.39	0.09
TRINITY_DN27850_c0_g1	3.01566	0.0292595	18.67	7.91	0	21.01	0	0	0	0	64.34	0	6.23	6.96	0	0	0	9.26	0	0	7.37	0	0	0	0	19.33
TRINITY_DN50124_c0_g1	3.01748	0.000857762	0.85	0.43	1.62	0.67	0.7	2.62	0.52	0.83	1.32	0.69	1.07	1.58	0.05	0.15	0.26	0.19	0.11	0.05	0.05	0.06	0.25	0.18	0	0	TRINITY_DN50124_c0_g1: XP_044107116.1 integral membrane protein 2B-like [Neogale vison]
TRINITY_DN55788_c1_g1	3.01991	0.0219436	0.28	0.26	0.22	0	0	0.78	15.57	3.03	4.22	4.27	0.96	2.56	0.47	0.21	0	0.37	0	0.32	0.51	0.28	0.27	1.27	0.1	0.17
TRINITY_DN48934_c2_g1	3.02395	0.0138514	11	7.09	3.77	9.1	7.31	0	4.09	4.44	2.77	0	2.21	2.52	0	5.99	0	2.9	5.11	2.31	2.31	0	0	0	0	0
TRINITY_DN31385_c0_g1	3.02412	0.00145919	0.73	0.3	0.62	0.48	0.48	0.18	0.55	1.19	1.06	0.83	1.09	0.54	0.27	0.24	0	0.32	0.28	0.27	0.17	0.33	0.21	0.29	0.33	0.48	TRINITY_DN31385_c0_g1: AAH62880.1 Ribosomal protein L6 [Mus musculus]
TRINITY_DN51865_c0_g1	3.02524	0.000103633	0.17	0.67	0.83	0.6	1.35	2.21	1.05	1	1.19	1.74	1.17	1.83	0.07	0.2	0.18	0.09	0.08	0.22	0.14	0.18	0.17	0.48	0.46	0	TRINITY_DN51865_c0_g1: XP_036713546.1 heterogeneous nuclear ribonucleoprotein A3, partial [Balaenoptera musculus]
TRINITY_DN51422_c0_g2	3.04735	9.98268e-05	0.59	0.79	1.27	1.28	0.6	2.48	0.84	1.39	1.24	0.87	0.94	0.88	0.04	0.05	0.14	0.14	0.16	0.04	0.04	0.14	0.18	0.48	0.1	0.13	TRINITY_DN51422_c0_g2: OWK08279.1 ENO1 [Cervus elaphus hippelaphus]
TRINITY_DN52968_c0_g2	3.04824	0.00366132	22.68	7.46	9.33	54.39	55.18	46.74	22.71	16.89	17.93	17.4	36.39	19.24	0	4.71	0.77	4.64	8.97	6.9	3.74	0	0	8.85	11.81	11.4
TRINITY_DN59496_c1_g1	3.04972	0.000679914	11.2	0	0	42.02	56.54	26.77	11.63	6.33	0	0	6.23	0	0	0	0	0	0	0	0	0	0	0	0	0
TRINITY_DN39582_c1_g1	3.04998	0.0310804	1.66	10.33	29.99	17.78	5.96	47.39	7.47	5.41	3.39	12.78	16.14	30.57	0	0	11.2	0	0	0	2.91	0	0	4.63	0	2.49	TRINITY_DN39582_c1_g1: XP_006042139.2 60S ribosomal protein L38 isoform X1 [Bubalus bubalis]
TRINITY_DN4860_c0_g1	3.05549	9.55112e-06	9.18	8.1	32.27	76.05	57.89	42.03	40.83	21.08	57.77	23.9	33.71	31.25	6.28	5.65	5.56	2.73	28.87	6.53	10.9	7.37	9.93	24.61	26.03	24.41
TRINITY_DN58667_c0_g1	3.06099	1.40651e-07	3.63	5.36	12.78	4.85	5.01	11.3	3.8	5.21	9.02	3.91	7.33	8.9	1.02	1.03	2.13	0.3	0.35	1.03	0.71	0.71	0.77	0.91	1.67	0.63	TRINITY_DN58667_c0_g1: XP_011857417.1 PREDICTED: 40S ribosomal protein S3 isoform X1 [Mandrillus leucophaeus]
TRINITY_DN54170_c4_g7	3.0654	7.37058e-08	16.78	5.31	21.15	40.79	20.49	41.29	43.98	10.37	30.98	33.3	37.31	52.04	4.1	13.86	5.45	18.74	4.72	6.4	2.14	2.41	0	15.53	7.65	5.53
TRINITY_DN13941_c0_g1	3.06583	0.0158689	0.28	0.13	0.66	0	0	0.58	0.83	0.99	0.35	1.92	1.34	0.6	0.06	0.16	0	0.2	0.06	0	0.16	0.07	0	0.31	0.07	0.06	TRINITY_DN13941_c0_g1: XP_026727158.1 putative transporter svop-1 [Trichoplusia ni]
TRINITY_DN37897_c0_g1	3.07427	0.00182706	0.36	3.84	2.41	0.42	0.57	0.31	0.24	2.37	4.39	6.12	3.54	4.13	0.17	0	0	0.63	0.37	0.7	0.49	0.21	0.39	1.06	0	1.07
TRINITY_DN33624_c0_g1	3.07531	0.034621	0	0.62	0.59	0.38	0.51	1.4	0.22	0	0.56	0.87	0.49	0.57	0	0	0.18	0	0	0.15	0.14	0.18	0	0.63	0.19	0.16	TRINITY_DN33624_c0_g1: XP_004423592.1 PREDICTED: spectrin alpha chain, non-erythrocytic 1 isoform X7 [Ceratotherium simum simum]
TRINITY_DN47714_c0_g1	3.07534	0.0103978	0.89	0.35	1.08	0.84	0.56	4.05	0.24	0	0.31	1.45	0.54	0.94	0.17	0.23	0.21	0	0	0.17	0	0	0	0	0.21	0	TRINITY_DN47714_c0_g1: ELK37487.1 Amino-terminal enhancer of split, partial [Myotis davidii]
TRINITY_DN37910_c0_g2	3.07687	0.0391766	0.2	0.1	0.24	0.23	0.15	0.17	0.26	0.14	0.34	0.53	0.59	1.9	0	0	0	0	0	0.17	0	0	0	0.18	0.21	0	TRINITY_DN37910_c0_g2: 6QW6_5A Chain 5A, Pre-mRNA-processing-splicing factor 8 [Homo sapiens]
TRINITY_DN60124_c0_g1	3.07801	1.12464e-06	4.61	0.75	4.41	10.34	8.18	8.24	2.8	0.38	8.14	4.23	5.84	6.34	0	3.26	0	1.64	2.01	1.35	0.26	0.96	1.81	1.05	2.6	1.07
TRINITY_DN51189_c9_g1	3.0804	0.0173442	17.87	0	0	0	53.12	0	0	15.58	0	0	0	0	0	23.74	0	0	0	0	18.49	0	0	15.19	23.9	0
TRINITY_DN58469_c8_g2	3.08768	0.0130033	0	0	16.15	0	14.89	10.94	0	0	3.39	10.22	0	9.17	0	3.76	0	0	0	0	2.91	0	0	0	0	0	TRINITY_DN58469_c8_g2: GBP42020.1 hypothetical protein EVAR_95019_1 [Eumeta japonica]
TRINITY_DN49242_c0_g1	3.09279	1.45066e-06	1.07	1.04	3.13	0.25	1.35	1.51	9.58	12.51	8.6	6.71	5.82	13.56	0	0.29	0	0.52	0.23	0.22	0	1.02	0.72	0.21	0.52	0.65	TRINITY_DN49242_c0_g1: XP_013172756.1 PREDICTED: uncharacterized protein LOC106121589 [Papilio xuthus]
TRINITY_DN42537_c0_g1	3.0935	0.0475003	3.41	1.33	1.39	4.3	4.34	5.64	1.55	0	0.4	0	3.79	0	0	0.31	0.85	0.56	3.46	0.7	0	0.55	0	0	1.68	0.23
TRINITY_DN41420_c0_g1	3.09477	0.0287632	0.25	1.04	1.23	32.66	0.8	2.75	3.39	0	0	0	2.99	0	0	0.8	0	0	1.36	0	0	0	0	0.55	0.72	1.13
TRINITY_DN23635_c0_g1	3.10467	0.0393798	2.47	0	0	0	9.11	17.01	0	4.11	10.38	0	0	18.38	0	0	0	0	0	0	4.65	0	0	0	0	4.05
TRINITY_DN55239_c0_g1	3.11572	1.35455e-07	0.42	0.33	1.28	0.28	0.59	1.04	0.79	1.04	0.41	0.46	0.78	0.73	0.11	0	0.03	0.1	0.06	0.14	0.05	0.03	0.1	0.06	0.14	0	TRINITY_DN55239_c0_g1: XP_045053370.1 ubiquitin-conjugating enzyme E2 D3-like [Desmodus rotundus]
TRINITY_DN29778_c0_g1	3.11655	0.0470391	0	0.13	0.8	0	0.21	0	0.18	0	0.23	0.72	0.8	0.47	0.12	0	0	0	0	0	0	0	0	0	0	0.13	TRINITY_DN29778_c0_g1: AAI20032.1 UBQLN1 protein [Bos taurus]
TRINITY_DN30917_c0_g1	3.11742	0.00325697	0	18.21	12.64	0	8.18	20.73	6.71	7.32	0	41.38	0	0	0	0	0	0	0	0	0	0	0	0	0	0
TRINITY_DN40391_c0_g1	3.11802	0.0043773	70.68	26.51	3.61	0	74.61	75.53	7.74	37.87	42.5	91.39	41.57	18.74	0	0	0	35.81	0	4.79	14.29	0	0	22.59	0	0
TRINITY_DN57377_c0_g1	3.11985	0.00225615	0.97	0.34	2.09	9.66	1.74	5.67	1.94	1.81	2.43	3.04	1.42	1.85	0.28	2.42	0.83	0.07	0.05	0.13	0.04	0	0	0.02	0	0	TRINITY_DN57377_c0_g1: KAF9419654.1 hypothetical protein HW555_003932 [Spodoptera exigua]
TRINITY_DN48243_c0_g1	3.12079	0.00114768	1.88	0.13	0.32	1.87	4.82	1.15	0.72	0	2.54	1.98	1.41	1.65	0.12	0.82	0.44	0.58	0.26	0.25	0	0	0.69	0.38	0	0.51
TRINITY_DN57314_c1_g3	3.12118	0.0494348	0.84	1.64	0.35	0.33	0.9	1.01	0.38	1.24	2.49	0.39	0.43	0.5	0	0	0	0.37	0.32	0	0	0.36	0.34	0.29	0	0	TRINITY_DN57314_c1_g3: ABA12217.1 translation elongation factor 1A-1 [Gossypium hirsutum]
TRINITY_DN57784_c0_g2	3.12347	2.07039e-06	4.41	19.64	4	8.44	2.29	4.69	11.18	20.61	20.57	15.53	8.67	15.46	0.53	2.22	0.86	2.16	1.09	1.76	1.38	0.5	2.1	0.37	3.37	2.86	TRINITY_DN57784_c0_g2: XP_015910716.1 leucine-rich repeat-containing protein 4C-like [Parasteatoda tepidariorum]
TRINITY_DN59443_c4_g1	3.12648	8.53211e-06	5.98	1.08	10.47	0.67	7.25	3.14	7.69	0	5.06	4.69	6.76	1.95	1.39	0.94	0	0.88	0.77	0	0	0.82	0	1.25	2.53	0	TRINITY_DN59443_c4_g1: PCG69158.1 hypothetical protein B5V51_4448 [Heliothis virescens]
TRINITY_DN50931_c2_g1	3.12702	2.30217e-05	2.68	2.97	3.77	14.16	10.88	8.61	2.78	6.01	15.69	7.04	5.14	11.35	2.26	6.1	0.47	2.79	3.27	1.52	0.73	0.9	1.7	4.31	1.37	1.1
TRINITY_DN57437_c3_g1	3.12917	0.027677	0	0	0	0	0	0	0	0	0	0	0	0	0	10.03	0	0	0	0	0	0	0	0	9.74	0
TRINITY_DN43295_c0_g1	3.13026	0.0132282	0.6	0	0.36	0.23	1.07	2.02	0.26	0.57	0.34	0.4	1.04	0.17	0.17	0	0	0	0.09	0	0.08	0.1	0.1	0.09	0	0.27	TRINITY_DN43295_c0_g1: ELR48992.1 CD63 antigen, partial [Bos mutus]
TRINITY_DN58625_c1_g1	3.13039	0.0196709	0	1.97	0	0	0	0	0	0	0	21.66	7.69	7.05	0	0	0	0	0	0	0	1.69	0	0	0	2.61
TRINITY_DN43681_c0_g1	3.13247	0.0132659	0.51	0.49	1.09	0.23	0.16	0.17	0.41	0.87	0.52	0.41	0.3	0.35	0	0	0	0.1	0.09	0	0	0	0	0.28	0	0.09	TRINITY_DN43681_c0_g1: XP_011857213.1 PREDICTED: V-type proton ATPase 21 kDa proteolipid subunit isoform X2 [Mandrillus leucophaeus]
TRINITY_DN55833_c5_g3	3.13278	0.00375039	0	0	29.39	0	19.24	24.65	0	16.89	0	0	0	36.11	0	25.77	0	0	0	0	20.05	0	0	0	0	0
TRINITY_DN45074_c0_g1	3.13576	9.02734e-08	1.2	1.77	6.29	3.71	3	7.03	2.96	4.37	2.83	0.98	2.07	2.58	0.32	1.18	0.28	0.56	0.25	0.16	0.37	0.19	0.36	0.85	0.29	0.17	TRINITY_DN45074_c0_g1: XP_017913318.1 PREDICTED: 60S ribosomal protein L9-like isoform X1 [Capra hircus]
TRINITY_DN46584_c0_g1	3.13865	0.0234521	0.17	0.16	0.4	0.48	2.87	0.43	0.23	0	0.43	0.34	1.26	1.47	0	0.1	0.6	0.09	0	0.22	0	0.17	3.51	0	0.18	0
TRINITY_DN46393_c0_g1	3.14309	0.0117721	12.8	4.34	3.13	5.2	4.7	3.7	0	0.2	1.32	3.95	5.09	0.12	0	0.32	0	0.14	0.74	0.36	0.49	0.07	0.07	1.09	1.46	1.85	TRINITY_DN46393_c0_g1: CAB3244024.1 unnamed protein product [Arctia plantaginis]
TRINITY_DN40633_c0_g1	3.14354	0.00197152	7.26	1.37	2.86	0.92	0.74	0	4.89	0.46	3.54	6.38	5.94	0.28	0.44	1.4	0.18	0	0	0.3	0.69	0	1	0.46	0.36	0.46
TRINITY_DN53698_c4_g5	3.14428	0.0201802	9.78	1.44	7.68	1.85	0	0	33.29	6.77	8.44	6.4	2.25	20.53	9.05	0	9.04	0	2.61	0	2.36	10.63	5.39	9.48	5.64	2.03
TRINITY_DN46328_c0_g1	3.14619	0.0265204	0	0.52	0.52	0	0.67	1.47	0.29	0.31	1.11	0.43	0.49	0.94	0	0	0	0	0	0	0	0	0	0	0	0
TRINITY_DN44269_c1_g1	3.14668	0.0107375	0.18	0.09	0.43	0.36	0.14	1.66	0	0.45	0.61	0.12	0.4	0.47	0.07	0.05	0	0	0	0	0.07	0.09	0.04	0.04	0.05	0.04	TRINITY_DN44269_c1_g1: ELR56803.1 Isocitrate dehydrogenase [NADP], mitochondrial, partial [Bos mutus]
TRINITY_DN48271_c0_g1	3.14678	4.23083e-09	151.36	235.85	382.31	292.61	79.02	230.2	294	50.15	255.64	160.54	333.51	282.62	0	0	0	89.68	79.67	24.3	11.87	0	44.41	57.42	0	0
TRINITY_DN50987_c3_g1	3.14817	6.19692e-06	0	0	0	40.75	0	0	0	0	0	0	0	0	0	0	0	0	0	0	0	0	0	0	0	0
TRINITY_DN92115_c0_g1	3.14901	0.0426523	0.21	0.07	0.17	0.33	0.11	0.12	0.29	0.2	0	0.38	0.21	0	0	0.08	0	0	0	0	0	0.07	0	0.06	0	0	TRINITY_DN92115_c0_g1: EAX10092.1 phosphorylase, glycogen; brain, isoform CRA_b [Homo sapiens]
TRINITY_DN59285_c0_g2	3.15526	5.49154e-07	10.56	3.05	5.79	19.55	36.8	26.7	9.56	7.62	11.33	9.91	11.49	13.86	0.72	3.39	1.43	4.15	9.18	3.85	2.79	1.14	0.81	6.87	3.8	3.24
TRINITY_DN39946_c0_g1	3.15818	0.00261279	0	0	1.45	4.02	6.87	0.46	3.41	0.19	0	0.36	0.2	0.7	0	0.66	0	0.44	0.64	0.49	0.23	0.15	0	0.38	0.74	0.51	TRINITY_DN39946_c0_g1: KAF9790000.1 hypothetical protein SFRURICE_002365 [Spodoptera frugiperda]
TRINITY_DN49240_c0_g1	3.15895	0.0352913	227.47	580.32	54.75	5.71	5.2	8.65	6.59	191.96	161.59	13.39	5.54	6.89	4.71	5.86	22.76	23.99	0.83	11.19	10.85	3.26	21.61	1.96	7.29	12.1	TRINITY_DN49240_c0_g1: QGA73355.1 heat shock protein 68-like transcript variant 1 [Spodoptera frugiperda]
TRINITY_DN34173_c0_g1	3.16032	0.00404808	0.21	0.07	0.45	0.39	0	0.62	0.27	0.24	0.46	0.31	0.2	0.54	0	0.07	0.06	0	0.03	0	0.02	0.03	0.03	0.09	0.03	0	TRINITY_DN34173_c0_g1: NP_001180152.1 eukaryotic translation initiation factor 5 [Bos taurus]
TRINITY_DN42163_c0_g1	3.16326	0.00131225	0.53	1.81	2.61	2.52	2.54	3.33	1.45	2.35	4.69	2.19	2.42	7.5	0.28	0	0.34	1.03	0.3	0	0.27	0.67	0	1.09	0.34	0	TRINITY_DN42163_c0_g1: XP_032501135.1 protein S100-A11-like [Phocoena sinus]
TRINITY_DN57346_c0_g1	3.16419	2.70152e-08	1.89	2.4	3.78	2.48	2.67	8.48	2.14	3.15	4.35	2.61	3.25	4.97	0.27	0.83	0.63	0.41	0.28	0.35	0.39	0.42	0.21	0.98	0.43	0.35	TRINITY_DN57346_c0_g1: ELR59116.1 Vimentin, partial [Bos mutus]
TRINITY_DN30778_c0_g1	3.1644	0.00712141	0.1	0.69	1.1	0.94	0.32	0.69	0	0.15	0.35	0.95	0.15	0.36	0	0.12	0	0	0	0	0	0	0	0	0	0
TRINITY_DN55369_c4_g2	3.16452	0.00011168	11.09	2.32	12.58	15.14	0	5.03	16.89	3.67	37.01	20.81	7.27	28.76	3.92	0	0	0	0	0	8.21	0	0	0	4.98	3.52
TRINITY_DN74881_c0_g1	3.16541	0.0465118	0	0.54	0	0.49	0	0.72	0.76	0	0	1.13	0.21	0.74	0	0	0.15	0	0	0	0.12	0	0	0	0.16	0.13	TRINITY_DN74881_c0_g1: AAB63360.1 Nedd-4 [Mus musculus]
TRINITY_DN45461_c0_g1	3.167	7.51191e-07	2.39	3.44	11.81	2.76	2.48	13.42	4.27	4.98	5.01	2.84	5.57	5.34	0.6	0.98	0.43	0.72	0.25	0.24	0.56	0.43	0.82	1.26	0.44	0.38	TRINITY_DN45461_c0_g1: DAA17180.1 TPA: 60S ribosomal protein L14 [Bos taurus]
TRINITY_DN36166_c0_g1	3.16849	0.0162699	0.49	1.19	0.3	0.29	1.17	1.75	0.67	2.89	0.43	0	0	2.17	0	0	0	0	0	0	0	0	0	0	0	0
TRINITY_DN46538_c0_g1	3.1686	0.00456775	0	0.91	0.11	1.03	0.07	1.11	0.44	0	0.56	0.38	0.78	0.5	0.12	0	0	0.14	0.12	0.12	0.04	0	0	0.17	0	0.04	TRINITY_DN46538_c0_g1: CAG9577515.1 unnamed protein product [Danaus chrysippus]
TRINITY_DN50546_c17_g8	3.16935	0.0166319	6.56	3.46	0	0	0	0	0	0	0	0	5.45	0	0	0	0	0	0	6.46	0	0	0	5.06	0	0
TRINITY_DN56785_c0_g1	3.17055	0.00333573	4.01	6.27	16.93	2.72	7.29	8.99	0	3.3	0	3.12	0	11.11	0	0	0	4.56	0	0	0	0	0	2.88	0	0
TRINITY_DN50981_c0_g1	3.17062	0.000155917	0.52	0.45	0.41	0.15	0.66	1.79	0.29	0.98	0.36	0.4	0.83	0.52	0.03	0	0.04	0	0.04	0.03	0.03	0	0.04	0.08	0.04	0	TRINITY_DN50981_c0_g1: XP_019834678.1 PREDICTED: LOW QUALITY PROTEIN: MARCKS-related protein [Bos indicus]
TRINITY_DN12126_c0_g1	3.17265	0.0032449	0.06	0.49	0.46	0.37	0.2	0.54	0.17	0.37	0.11	0.08	0.38	0.22	0	0.07	0.06	0.13	0.11	0.05	0.05	0	0	0.06	0	0	TRINITY_DN12126_c0_g1: ELR47052.1 Cell division protein kinase 9, partial [Bos mutus]
TRINITY_DN53143_c0_g1	3.1749	2.41243e-06	0.37	0.31	0.38	0.26	0.35	1.85	0.37	0.66	0.86	0.55	0.83	0.56	0.08	0.05	0.04	0.09	0.08	0.04	0.1	0.09	0.04	0.04	0.09	0.08	TRINITY_DN53143_c0_g1: KAF3821036.1 hypothetical protein GH733_011189 [Mirounga leonina]
TRINITY_DN47942_c0_g1	3.17556	0.0171381	0	1.06	0	0.44	0	0	2	0	0	3.03	0	2.56	0	0	0	0	0	0	0	0.49	0	0	0	0
TRINITY_DN43059_c0_g1	3.17945	0.0159525	0	0	0	7.54	2.52	6.13	0	6.89	5.73	0	6.87	0	0	0	3.08	0	0	0	0	0	0	0	0	0
TRINITY_DN59169_c6_g2	3.18128	0.0335686	28.58	22.89	0	0	0	0	0	0	0	0	0	0	0	0	19.72	18.54	0	0	14.7	0	0	0	0	26.65
TRINITY_DN48862_c1_g1	3.18174	0.00921203	1.45	0	1.9	0	4.93	5.77	1.04	0	5.53	0	13.67	5.25	0	2.7	0	0	1.12	2.05	0	0	0	0.88	1.22	0
TRINITY_DN27477_c0_g1	3.18223	0.0434489	0.37	0.36	0.45	0.65	0.59	1.63	0	0.54	0	0.51	0.56	0.33	0	0	0	0	0	0.18	0	0	0	0	0	0.18	TRINITY_DN27477_c0_g1: ELR60039.1 Protein phosphatase 1A, partial [Bos mutus]
TRINITY_DN33237_c0_g1	3.18647	0.000165257	28.94	0	42.86	41.22	9.26	0	37.87	24.78	31.53	7.78	24.29	45.03	0	0	0	0	0	0	9.73	0	0	0	0	0
TRINITY_DN59337_c2_g1	3.18668	0.000307735	6.39	0	4.3	1.38	0	8.88	9.37	13.54	0	28.76	15.28	13.61	0	4.38	0	10.51	3.7	5.03	0	0	0	0	0	0
TRINITY_DN35594_c0_g1	3.18932	0.012491	0	19.74	9.03	4.34	0	14.66	0	0	0	0	0	0	0	0	0	0	0	0	0	0	0	0	0	0
TRINITY_DN20850_c0_g1	3.19135	0.0440943	0.18	0.51	0.86	0.21	0.28	1.86	0	0.52	0.31	0.72	0.54	0	0.17	0	0	0	0	0.17	0	0	0	0.17	0	0.17	TRINITY_DN20850_c0_g1: KAB1269222.1 Protein/nucleic acid deglycase DJ-1 [Camelus dromedarius]
TRINITY_DN29556_c0_g1	3.1929	0.0393064	0	0	0	0	0	0	6.15	0	8.51	0	0	0	0	20.05	0	9.83	0	7.94	0	0	0	0	0	13.71
TRINITY_DN39961_c0_g1	3.19506	1.19128e-05	4.6	0.28	2.13	5.5	6.01	6.76	2.37	3.41	1.02	1.99	12.28	5.61	0.31	0.42	0	0.76	2.01	2.5	0.3	0.74	1.05	1.2	0.75	0.61
TRINITY_DN57149_c3_g4	3.19745	0.000584082	3.85	2.39	1.84	3.56	2.39	1.83	14.91	0	0.89	4.82	2.24	0.86	0	3.21	0	0.75	0	0.6	0	0	0	1.09	0.72	2.26
TRINITY_DN55842_c9_g1	3.19781	0.000126659	1.16	0.63	0.98	1.23	1.4	0.83	0.55	1.18	0.28	0.66	0.86	0.43	0.07	0.28	0	0	0	0.14	0.13	0.17	0	0.08	0	0.07
TRINITY_DN44109_c0_g1	3.19795	3.6765e-05	0.83	1.09	1.73	0.95	1.44	4.55	0.96	1.33	1.06	1.24	1.54	1.8	0.09	0.12	0.43	0.21	0.09	0.18	0.17	0.22	0.1	0.19	0.11	0.19	TRINITY_DN44109_c0_g1: ELR58994.1 Transgelin-2, partial [Bos mutus]
TRINITY_DN55627_c0_g1	3.19994	1.12217e-07	0.87	0.74	1.85	0.89	0.84	2.67	0.61	0.78	2.08	0.72	1.64	1.28	0.04	0.1	0.22	0.04	0.27	0.04	0.1	0.22	0.08	0.37	0.05	0.08	TRINITY_DN55627_c0_g1: XP_024848093.1 nucleosome assembly protein 1-like 1 isoform X1 [Bos taurus]
TRINITY_DN20094_c0_g1	3.20013	0.0262598	0.32	0.31	0.97	0.93	0	0.83	0	0.7	1.38	0.65	0.72	0.28	0.3	0	0	0	0.16	0	0	0	0	0.15	0.18	0.16	TRINITY_DN20094_c0_g1: XP_030417569.1 ras-related protein Rap-1A isoform X1 [Gopherus evgoodei]
TRINITY_DN43496_c0_g2	3.2021	0.0449755	0.1	0.1	0.96	0.35	0	0.34	0.13	0.43	0.17	0	0.3	0.18	0.09	0	0	0	0	0.09	0	0.1	0	0.09	0	0	TRINITY_DN43496_c0_g2: NP_062744.1 transmembrane emp24 domain-containing protein 2 precursor [Mus musculus]
TRINITY_DN18620_c0_g1	3.20698	0.039056	0	2.56	3.32	0.8	0	10.03	2.73	0	8.44	0.93	9	0	0	2.3	0	1.09	1.91	0.87	0	0	0	0	0	2.37	TRINITY_DN18620_c0_g1: CAG4968657.1 unnamed protein product [Parnassius apollo]
TRINITY_DN59735_c5_g2	3.20911	0.00612545	0	0	0	0.68	0	0	9.42	6.33	8.55	9.62	0.88	11.76	0	0	0	0.32	0	0.27	0.13	0	0	0.14	0.16	0	TRINITY_DN59735_c5_g2: KAF9797299.1 hypothetical protein SFRURICE_006281 [Spodoptera frugiperda]
TRINITY_DN36664_c0_g1	3.21158	0.0372191	0.14	0.14	1.02	0.16	0	0.84	0.1	0.31	0.49	0.09	0.21	0.25	0	0	0	0	0	0	0.06	0.07	0	0.39	0	0	TRINITY_DN36664_c0_g1: AAX46663.1 Nef-associated factor 1 [Bos taurus]
TRINITY_DN37940_c1_g1	3.21278	0.0128252	0	1.13	0	0.7	0	0	0	0	0	0	0	1.01	1.45	0.98	0	0.92	0	0	0	0	0	0	0.88	0
TRINITY_DN29550_c0_g1	3.21363	0.0147844	0.19	0.18	0.34	0.32	0.44	0.48	0.5	0.14	0.16	0.38	0.14	0.49	0.08	0	0.1	0	0	0	0	0	0.09	0	0	0	TRINITY_DN29550_c0_g1: XP_010826800.1 PREDICTED: dynamin-2 [Bison bison bison]
TRINITY_DN88074_c0_g1	3.22162	0.0416695	0	28.43	3.18	41.98	141.44	16.18	0	2.51	10.81	8.29	15.2	8.74	9.1	0	1.48	0	1.29	7	4.66	1.34	3.95	8.9	0	2.08	TRINITY_DN88074_c0_g1: CAB3231652.1 unnamed protein product [Arctia plantaginis]
TRINITY_DN49595_c1_g1	3.2254	0.000455345	0.3	0.24	1.02	0.4	0.47	1.52	0.27	0.5	0.43	0.13	0.38	0.7	0.04	0.06	0	0	0.04	0	0.04	0.05	0.05	0.09	0.05	0	TRINITY_DN49595_c1_g1: XP_032751342.1 F-actin-capping protein subunit beta isoform X1 [Rattus rattus]
TRINITY_DN56972_c1_g1	3.22602	0.0305808	1.86	2.84	0	0	0	3.82	4.07	4.4	18.12	5.54	2.95	5.08	1.37	0	0	0	1.56	1.41	0	0	0	2.35	0	0
TRINITY_DN59424_c3_g1	3.23317	0.00387695	0.13	0.43	1.69	0.59	0.4	0.87	0.26	0.18	0.33	1.88	0	0.67	0	0	0	0.06	0.17	0	0	0	0	0.06	0.07	0.23	TRINITY_DN59424_c3_g1: XP_026744666.1 uncharacterized protein LOC113506002 [Trichoplusia ni]
TRINITY_DN48678_c0_g1	3.23551	0.0220386	0.48	0	0.68	4.38	1.03	0	0.25	0.82	0	0.13	1.57	0.17	0	0	0.2	0.29	0	0.08	0.08	0	0.37	0	0	0
TRINITY_DN48158_c0_g1	3.23667	8.47994e-05	0.56	0.23	0.77	0.46	0.25	1.22	0.43	0.34	0.68	0.21	0.36	0.84	0	0.18	0.08	0	0	0.07	0	0	0	0.07	0.08	0	TRINITY_DN48158_c0_g1: EDL06712.1 mCG141156, partial [Mus musculus]
TRINITY_DN52831_c8_g1	3.23752	0.0251099	1.87	0.16	0.62	1.98	1.6	0.3	3.67	0	2.06	1.61	0	1.19	0	0.66	0	0	0	1.31	0.61	0	0	0	0	0
TRINITY_DN5121_c0_g1	3.23958	0.000589539	7.74	16.27	14.79	10.67	23.88	65.51	0	8.62	38.09	12.2	8.51	9.59	0	0	6.36	0	5.42	0	0	0	5.78	0	0	0	TRINITY_DN5121_c0_g1: XP_032502098.1 glyceraldehyde-3-phosphate dehydrogenase isoform X1 [Phocoena sinus]
TRINITY_DN57062_c2_g4	3.2414	0.0197351	1.27	6.92	3.74	0.6	2.02	2.27	3.81	1.87	0	2.79	0.39	3.59	0	0	0	0.32	1.42	0	0	0	0	0	0	0
TRINITY_DN33249_c1_g1	3.24649	0.0249757	7.99	0	0	15.82	2.36	11.41	0	2.14	18.7	18.23	19.28	14.66	0	0	0	0	0	0	0	0	0	1.79	5.31	1.91
TRINITY_DN56391_c5_g1	3.25311	0.00110456	4.7	2.66	16.28	12.09	32.04	7.59	7.44	1.65	3.09	6.35	7.08	9.39	0.77	0.83	0.18	0.74	0.32	0.62	0.43	3.47	4.14	0.47	0.93	1.73
TRINITY_DN45719_c0_g2	3.25317	0.0355632	0.36	0	0	0	1.13	0.31	0.24	0.78	0	1.46	0	2.21	0	0.23	0	0	0.18	0	0.16	0	0	0.35	0	0.18
TRINITY_DN41038_c0_g1	3.25693	0.0352728	0	0.21	0.33	0	0.34	0	1.46	2.9	2.32	2.03	0.57	2.1	0	0.18	0	0.21	0.37	0.41	0.29	0	0	0	0.11	0.34	TRINITY_DN41038_c0_g1: AAQ57129.1 endonuclease and reverse transcriptase-like protein [Bombyx mori]
TRINITY_DN59546_c0_g1	3.2585	0.0109776	0	0	0	0	0	10.69	0	0	0	0	0	24.72	0	0	0	0	0	0	0	0	0	0	0	7.79
TRINITY_DN42257_c0_g1	3.26181	0.018299	0.49	0.39	0.19	0.83	0.25	1.36	0.22	0	0.82	0	0.24	0.14	0	0.09	0	0.16	0	0	0	0	0	0.3	0	0	TRINITY_DN42257_c0_g1: MXQ91135.1 hypothetical protein [Bos mutus]
TRINITY_DN27371_c0_g1	3.26644	0.000800954	14.47	15.39	14.29	48.09	0	47.05	22.72	41.3	0	0	8.1	9.01	0	0	0	12.23	21.71	19.82	19.46	0	0	7.79	0	8.61
TRINITY_DN58082_c1_g2	3.26867	0.0221943	0.45	0.76	0.95	0	1.22	0	0.15	0	0.77	1.2	0.34	1.77	0.2	0.4	0	0	0	0.1	0.09	0	0	0	0	0.1
TRINITY_DN46371_c0_g1	3.27103	5.34119e-11	4.43	4.06	11.64	5.62	4.89	14.98	4.56	4.92	9.85	3.83	3.38	6.88	0.59	2.4	0.36	1.81	1.27	1.19	0.28	0.71	0.33	1.15	2.15	2.34	TRINITY_DN46371_c0_g1: XP_012312993.1 60S ribosomal protein L26 isoform X1 [Aotus nancymaae]
TRINITY_DN22356_c0_g1	3.27113	0.00820013	0.13	0.13	1.59	0.46	0.62	0.68	0.53	0.19	0.45	0.53	0.79	1.16	0.12	0	0	0	0	0	0.11	0.14	0.14	0.38	0	0	TRINITY_DN22356_c0_g1: AAH25987.3 Septin 7 [Homo sapiens]
TRINITY_DN22521_c0_g1	3.27485	0.0425054	1.01	0	1.3	0.63	0.84	6.78	0.71	1.54	2.82	0.73	0.79	0.91	0.63	0	0	0	0	0.64	0	0	0	0	0.77	0.6	TRINITY_DN22521_c0_g1: KAF3816752.1 hypothetical protein GH733_014100 [Mirounga leonina]
TRINITY_DN50462_c1_g1	3.27691	1.90831e-07	1.28	3.83	4.68	5.5	1.48	1.89	1.6	1.83	0.81	1.7	2.27	5.44	0.47	0.55	0.4	0.08	0.07	0.41	0.12	0.08	0.15	0.15	0	0.36
TRINITY_DN22979_c0_g2	3.28482	0.00583521	0.13	0.12	0.3	0.14	0.19	0.42	0.42	0	0.11	0.25	0.28	0.11	0.05	0	0	0	0.05	0.11	0	0	0	0.23	0	0	TRINITY_DN22979_c0_g2: XP_005208208.1 annexin A3 isoform X1 [Bos taurus]
TRINITY_DN17915_c0_g1	3.28925	0.0479062	0.31	0	0.5	0.12	0	1.06	0	0.15	0.35	0.14	0.31	0.36	0.09	0	0.11	0.11	0	0.18	0	0	0	0	0	0	TRINITY_DN17915_c0_g1: 2HYI_C Structure of the human exon junction complex with a trapped DEAD-box helicase bound to RNA [Homo sapiens]
TRINITY_DN57296_c3_g2	3.29139	0.01993	0.68	0.44	1.11	0.27	0	1.21	1.55	0	0.8	0.62	0.69	0.8	0.23	0	0.28	0	0	0	0.22	0	0	0	0	0	TRINITY_DN57296_c3_g2: AAP36638.1 Homo sapiens tubulin, alpha 1 (testis specific), partial [synthetic construct]
TRINITY_DN52081_c5_g1	3.2948	8.85053e-05	2.83	0.71	0.59	1.28	0.38	0.84	1.65	1.06	0.84	0.82	0.92	1.51	0	0.59	0	0.13	0	0.33	0.31	0	0	0	0	0.23
TRINITY_DN57370_c0_g1	3.29615	0.0363501	0.46	0.07	0	0	0.36	0	0	0	0.52	0.51	6.2	0	0	0	0	0	0	0.13	0	0	0	0	0	0	TRINITY_DN57370_c0_g1: KYM96625.1 hypothetical protein ALC62_12672 [Cyphomyrmex costatus]
TRINITY_DN49967_c0_g1	3.29652	0.00502331	1.49	11.16	8.98	90.23	216.93	46.3	28.77	11.24	14.74	48.59	58.56	64.02	16.03	1.71	3.42	10.38	8.33	5.58	0.13	18.09	1.75	0.53	2.93	7.8	TRINITY_DN49967_c0_g1: CAB3241945.1 unnamed protein product [Arctia plantaginis]
TRINITY_DN30668_c1_g1	3.29695	0.00262101	0.79	0.19	0.24	0.68	0.15	0.34	0.53	0.28	0.51	0.66	0.74	0.87	0.09	0	0	0.1	0.18	0	0	0	0	0	0	0	TRINITY_DN30668_c1_g1: XP_032983106.1 electron transfer flavoprotein subunit beta isoform X1 [Rhinolophus ferrumequinum]
TRINITY_DN46382_c0_g1	3.30329	0.0067437	0.1	0.19	1.06	0.68	0.3	0.33	0.26	0.7	0.84	0	0.29	0.69	0.09	0	0	0.1	0	0.09	0	0.1	0	0.27	0	0	TRINITY_DN46382_c0_g1: ELR49704.1 Heterogeneous nuclear ribonucleoprotein U-like protein 2, partial [Bos mutus]
TRINITY_DN33224_c0_g1	3.30804	4.248e-06	5.53	5.52	15.65	8.94	1.85	11.75	3.13	4.24	3.1	4.78	8.61	5.97	0	0.96	0.9	0	0.79	1.44	2.13	0	0	1.92	1.73	2
TRINITY_DN35522_c0_g1	3.31298	0.0198089	8.51	4.45	3.01	0	0	0	0	0	0	3.32	6.97	7.88	0	0	0	4.9	4.33	0	0	0	0	0	0	0
TRINITY_DN50254_c0_g1	3.31355	0.0160386	0.11	2.59	0.83	0.54	0.23	0	0	0.1	0.37	0.24	0.16	0.26	0	0	0	0.14	0.15	0	0	0	0	0	0.04	0.19
TRINITY_DN28495_c0_g1	3.31394	0.00246658	5.38	6.37	9.53	39.14	52.46	118.9	1.3	4.23	15.65	55.88	31.23	43.99	2.61	1.76	3.41	64.08	2.96	13.44	5.38	0	6.07	14.62	9.63	29.69
TRINITY_DN25541_c0_g1	3.31563	0.0258081	0	0.92	2.31	0	0	0	0.26	2.21	0.66	2.06	0.57	5.01	0	0	0	0.22	0	0	0	0.22	0	0	0	0
TRINITY_DN47023_c0_g1	3.31639	7.17648e-08	10.92	19.94	51.15	28.65	27.72	61.67	41.22	42.75	62.8	31.2	36.95	37.77	0	10.29	12.6	7.44	4.37	7.91	0	6.71	9	4.82	9.44	3.42	TRINITY_DN47023_c0_g1: XP_011364768.2 40S ribosomal protein S27 [Pteropus vampyrus]
TRINITY_DN36262_c0_g2	3.31851	4.85345e-06	2.48	3.5	4.09	2.96	5.31	7.45	1.89	6.94	4.9	2.67	4.62	6.35	0.29	1.19	1.08	1.08	0.95	0.89	0	0	0.33	2	0.36	0	TRINITY_DN36262_c0_g2: XP_014703348.1 40S ribosomal protein S13 [Equus asinus]
TRINITY_DN51411_c0_g1	3.31889	0.0223259	0	0	0	0	0	0	0	7.08	0	0.67	0	0	0.57	0	0	0	1.26	0.58	0	0	0	0	0	0
TRINITY_DN59699_c17_g1	3.32041	0.00174682	0	0	0	0	0	0	0	0	0	0	0	0	0	0	0	0	0	0	0	0	0	0	0	0
TRINITY_DN53414_c0_g2	3.32408	5.76142e-07	0.92	0.72	1.83	0.95	0.83	3.19	0.83	1.54	1.47	0.93	1.55	2.1	0.1	0	0.16	0.28	0.07	0.13	0.15	0	0.15	0.15	0.08	0.07	TRINITY_DN53414_c0_g2: KAB1264228.1 Transforming protein RhoA, partial [Camelus dromedarius]
TRINITY_DN49105_c0_g1	3.32408	0.00218453	0	0	3.38	2.8	5.03	1.43	2.68	0	0	2.17	0.59	0	0	0.6	0	0	0.98	0	0	0	0	0.42	0	0
TRINITY_DN49941_c0_g1	3.32818	0.0115444	0.09	0.18	0.22	0.21	1.13	0.78	0.37	0.26	0.47	0	0.41	0.32	0	0	0	0	0	0.16	0	0	0	0.08	0.1	0	TRINITY_DN49941_c0_g1: 1S7U_A Crystal structures of the murine class I major histocompatibility complex H-2Db in complex with LCMV-derived gp33 index peptide and three of its escape variants [Mus musculus]
TRINITY_DN57652_c0_g2	3.33218	0.000117577	0.17	1.13	0.8	1.15	2.13	2.39	1.17	0.72	0.5	0.33	1.44	0.81	0	0.32	0	0.04	0.39	0	0	0	0.12	0.22	0.21	0.26	TRINITY_DN57652_c0_g2: PCG63330.1 hypothetical protein B5V51_12523 [Heliothis virescens]
TRINITY_DN56901_c0_g3	3.33292	0.00075551	5.16	0	0	0	14.33	23.82	7.92	0	0	4.07	0	14.38	0	0	0	0	0	0	0	0	0	0	0	0
TRINITY_DN25620_c0_g1	3.33376	0.0210219	0.44	0	0.95	0.71	0.41	0.59	1.17	0	0.45	0.82	0.13	0	0	0.1	0	0.18	0	0	0.07	0	0	0.08	0	0
TRINITY_DN48362_c0_g1	3.33479	0.000790097	46.55	22.69	15.89	12.66	14.49	18.84	1.09	46.59	53.29	27.14	4.88	11.1	1.69	8.47	0.55	2.76	10.66	22.03	1.87	0.37	1.04	3.29	0.74	0.31
TRINITY_DN51699_c1_g1	3.33513	0.0208886	0.11	0.1	0	0.12	0.17	0	1.59	3.72	2.4	4.75	2.75	3.96	0	0	0	0	0.2	0	0.7	0	0	0	0	0.4
TRINITY_DN49505_c0_g1	3.33549	1.61609e-08	7.79	6.03	18.23	8.97	8.61	28.97	10.31	15.1	9.53	8.91	14.73	19.52	1.71	3.46	2.8	2.79	1.84	3.74	0.55	1.36	1.28	3.34	3.45	0.85	TRINITY_DN49505_c0_g1: NP_001007.2 40S ribosomal protein S12 [Homo sapiens]
TRINITY_DN45997_c0_g1	3.33755	0.00574666	0	0.32	1.39	0.48	0.13	2.24	0.22	0.71	0.42	0.88	0.25	1.16	0.21	0.1	0.17	0.17	0.15	0	0.13	0.08	0	0.08	0	0	TRINITY_DN45997_c0_g1: ADO22464.1 epididymis secretory sperm binding protein [Homo sapiens]
TRINITY_DN52611_c0_g1	3.33827	0.000308929	0.25	0.24	0.83	0.17	0.31	1	0.13	0.57	0.5	0.33	0.74	0.35	0.04	0.16	0.05	0	0	0.04	0.06	0.1	0.14	0.23	0.1	0	TRINITY_DN52611_c0_g1: XP_014394759.1 PREDICTED: LOW QUALITY PROTEIN: ATP synthase subunit alpha, mitochondrial [Myotis brandtii]
TRINITY_DN59493_c17_g1	3.33889	0.00110589	0	0	0	0	0	0	0	0	0	0	0	0	0	0	0	0	0	0	0	0	0	0	0	0
TRINITY_DN44204_c0_g1	3.34072	0.000371392	0.69	0.41	1.94	0.98	0.4	1.16	0.23	0.49	0.29	0.91	1.02	1.04	0	0.1	0.09	0	0	0	0	0	0	0.55	0	0	TRINITY_DN44204_c0_g1: AAI49330.1 YPEL3 protein, partial [Bos taurus]
TRINITY_DN46590_c0_g1	3.3464	0.0322241	0.73	0.71	0.3	1.44	0.77	5.63	0.33	0.72	0.43	0.67	0	3.01	0	0.68	0	0.31	0.27	0	0	0	0.28	0.5	0.3	0.25	TRINITY_DN46590_c0_g1: XP_036272482.1 ras-related protein Rab-1B [Pipistrellus kuhlii]
TRINITY_DN37708_c0_g1	3.34811	0.0209062	0	0	10.1	3.24	17.39	5.4	0	0	14.86	0	15.53	0	8.44	11.36	0	0	0	0	0	4.97	0	0	0	3.79
TRINITY_DN48014_c0_g2	3.35036	3.62981e-05	10.08	2.09	6.12	15.58	5.67	14.75	6.57	6.03	10.94	7.32	8.42	5.38	0	1.17	0	2.3	4.41	0	0.65	0.21	0.39	2.47	2.74	0.35
TRINITY_DN45670_c0_g1	3.35041	0.000780575	0.11	0.1	0.64	1.35	0.33	0.91	0	1.08	1.46	0.28	0.16	0.56	0.09	0.13	0	0	0.1	0.09	0	0	0	0.2	0.11	0
TRINITY_DN55404_c0_g3	3.35677	0.0103912	0.14	0.2	0.25	0.24	0.42	0.92	0	0.69	0.23	0.09	0.41	0.48	0.06	0	0	0	0	0	0	0.14	0	0.12	0	0	TRINITY_DN55404_c0_g3: OXB66799.1 hypothetical protein H355_012836, partial [Colinus virginianus]
TRINITY_DN41936_c0_g1	3.359	0.00014079	0.18	0.17	0.94	0.3	0.2	0.59	0.29	0.31	0.3	0.41	0.26	0.31	0	0	0.04	0.04	0	0.04	0.03	0.09	0.04	0.08	0.04	0	TRINITY_DN41936_c0_g1: VFV43217.1 heterogeneous nuclear [Lynx pardinus]
TRINITY_DN55944_c5_g1	3.3603	0.00225003	5.03	1.24	0	0	2.06	1.57	0	1.9	0.76	4.75	0	1.5	0	0	0	0	0	0	0	0	0	0	0	0	TRINITY_DN55944_c5_g1: CAB3223240.1 unnamed protein product [Arctia plantaginis]
TRINITY_DN26457_c0_g1	3.36699	0.0270025	0.13	0.38	0.63	0.15	0	2.01	0.52	0.38	0.22	0.35	0.59	0.23	0	0	0	0	0	0.24	0	0.14	0	0.25	0	0	TRINITY_DN26457_c0_g1: XP_043773106.1 LOW QUALITY PROTEIN: annexin A5-like, partial [Cervus elaphus]
TRINITY_DN2040_c0_g1	3.36906	0.00830079	0.28	0.13	0.33	0.16	0.43	0.47	0.56	0.2	0	0.19	0.62	1.69	0.13	0	0	0.15	0	0.13	0	0	0	0	0	0.13	TRINITY_DN2040_c0_g1: XP_019571195.1 PREDICTED: LOW QUALITY PROTEIN: protein SON-like [Rhinolophus sinicus]
TRINITY_DN46295_c0_g1	3.37089	0.000159868	0.67	0.36	0.45	0.22	0	0.95	0.25	0.68	0.4	0.13	0.64	0.91	0.04	0.05	0.14	0	0.04	0	0.04	0.05	0	0.04	0	0	TRINITY_DN46295_c0_g1: KAH0508198.1 CD81 protein [Microtus ochrogaster]
TRINITY_DN56854_c0_g1	3.37373	0.000229204	3.04	9.63	8.8	4.23	51.19	42.81	9.4	20.47	6.48	9.66	0	16.99	0	15.09	0	7.37	13.07	0	0	0	0	18.62	0	10.18
TRINITY_DN66791_c0_g1	3.37425	0.0378243	0.11	0	0.27	1.19	1.24	0	0.61	1.32	0.59	1.07	0.69	0	0	0	0	0.24	0.11	0	0	0.12	0	0.21	0.12	0	TRINITY_DN66791_c0_g1: CAB3259522.1 unnamed protein product [Arctia plantaginis]
TRINITY_DN40648_c0_g1	3.37875	0.0117721	0.17	0.16	0.39	0.19	0.17	0.55	0.07	0.16	0.74	0.07	0.49	0.57	0	0	0.11	0	0.09	0	0.04	0.05	0.05	0.1	0	0	TRINITY_DN40648_c0_g1: XP_036731486.1 flotillin-1 isoform X1 [Manis pentadactyla]
TRINITY_DN40394_c0_g1	3.37881	0.0205223	0.29	0	0.35	0.5	0	0.25	0	0	0.25	0.19	0.65	0.25	0.13	0	0	0	0	0	0	0	0	0.14	0	0	TRINITY_DN40394_c0_g1: BAB24354.1 unnamed protein product [Mus musculus]
TRINITY_DN58941_c13_g1	3.3792	0.00494182	1	0	3.82	11.07	0.83	10.46	0	0	0	0	0	0	0	0	0	0	0	0	0.62	0	0	0	0	0
TRINITY_DN11691_c0_g1	3.38213	0.0410291	0	0	0	0.39	0	1.2	0	0.49	1.18	0	0	0	0	0	0	0	0	0	0	0	0	0	0	0	TRINITY_DN11691_c0_g1: KAB0350906.1 hypothetical protein FD754_015763, partial [Muntiacus muntjak]
TRINITY_DN48918_c0_g1	3.38316	0.000315757	0.35	0.1	0.41	0.27	0.47	0.74	0.23	0.69	0.23	0.18	0.41	0.42	0.06	0	0.1	0.06	0.03	0	0.08	0.03	0	0.21	0.03	0	TRINITY_DN48918_c0_g1: NP_001178152.1 heterogeneous nuclear ribonucleoprotein M [Bos taurus]
TRINITY_DN56088_c6_g1	3.38381	0.000184707	29.63	0	22.31	75.18	87.25	0	70.54	25.7	49.18	0	0	55.32	0	0	40.99	0	17.11	0	15.26	34.94	0	0	0	0
TRINITY_DN25838_c0_g1	3.3869	0.0228678	0	0.74	0.94	0.3	0.41	0.91	0.35	0	0.9	0.35	0.77	0	0	0	0.33	0	0	0.27	0	0.32	0	0	0	0	TRINITY_DN25838_c0_g1: EAW94809.1 karyopherin (importin) beta 1, isoform CRA_b [Homo sapiens]
TRINITY_DN43532_c0_g1	3.38712	2.26772e-09	5.59	5.49	18.79	5.6	4.63	17.62	5.66	8.77	10.85	4.98	8.38	13.25	1.45	1.35	2.13	1.33	0.23	0.56	0.83	1.06	0.5	2.1	1.63	0.58	TRINITY_DN43532_c0_g1: TEA38313.1 hypothetical protein DBR06_SOUSAS110174, partial [Sousa chinensis]
TRINITY_DN30399_c0_g1	3.3896	0.0237115	0.42	0	0.51	0.49	0	1.47	0.28	0.31	1.09	0.57	1.89	1.47	0	0	0	0.25	0.22	0	0	0	0	0	0.25	0	TRINITY_DN30399_c0_g1: XP_017902526.1 PREDICTED: histone H2A.V isoform X1 [Capra hircus]
TRINITY_DN17932_c0_g1	3.38968	0.0496813	0	1.01	0.65	0.63	0.84	0	0.71	0	6.57	0.73	0.79	1.82	0	0	0	0	0	0	0	0	0	0.58	0.77	0
TRINITY_DN45610_c0_g1	3.39835	0.00749549	0.83	1.64	3.15	2.03	0	1.56	3.48	1.88	3.79	1.77	4.49	0.74	0.97	0.67	0.62	1.85	1.62	0	0	2.34	0	0.92	1.8	0.95
TRINITY_DN54682_c5_g1	3.39992	0.00889424	3.34	0	0.75	0	0.98	0.55	0	0.45	3.8	1.69	0.93	0	0	1.79	0	0.82	0	1.34	0	0	0	0	0	0
TRINITY_DN47486_c0_g1	3.40064	7.07614e-06	0.23	0.38	1.57	0.59	0.09	1.63	0.15	0.9	0.58	0.53	1.03	1.2	0	0.13	0.11	0.06	0.05	0.09	0.13	0.06	0.05	0.05	0.06	0.1	TRINITY_DN47486_c0_g1: XP_014336476.1 PREDICTED: heterogeneous nuclear ribonucleoprotein D-like [Bos mutus]
TRINITY_DN42309_c0_g1	3.40168	0.00953647	0.34	0.22	0.96	1.72	0.18	0.39	0.46	0.49	0.39	0	0.52	0.4	0.1	0	0.12	0	0	0	0.09	0	0	0	0.25	0	TRINITY_DN42309_c0_g1: NP_001009103.2 septin-7 isoform 1 [Pan troglodytes]
TRINITY_DN55268_c0_g3	3.40241	0.000711107	0.18	0.82	0.1	0.27	0.36	0	3.87	2.85	3.82	2.44	0.53	1.28	0.02	0.16	0.39	0.08	0.22	0.16	0.19	0.08	0	0.26	0.09	0.15	TRINITY_DN55268_c0_g3: KAG7294806.1 hypothetical protein JYU34_022823 [Plutella xylostella]
TRINITY_DN45446_c0_g1	3.40621	5.02322e-05	0.64	0.13	0.87	0.62	0.14	0.76	0.54	0.26	0.23	0.54	0.27	0.48	0	0.05	0.13	0.09	0	0	0	0.04	0.04	0.24	0.14	0	TRINITY_DN45446_c0_g1: NP_001095396.1 hsc70-interacting protein [Bos taurus]
TRINITY_DN49476_c0_g1	3.40811	0.0452602	2.75	0	3.77	0	0	0	8.18	0	0	10.48	0	0	0	0	0	0	0	0	0	0	0	0	0	0
TRINITY_DN48702_c0_g1	3.40824	0.0103737	0.06	0.31	0.08	0.29	0.2	0.43	0	0.18	0.54	0.08	0.29	0.33	0.05	0	0	0.06	0.05	0.05	0.05	0.13	0.12	0.17	0	0	TRINITY_DN48702_c0_g1: MXQ98295.1 hypothetical protein [Bos mutus]
TRINITY_DN34112_c0_g1	3.41242	0.0167266	46.63	85.32	19.98	0	0	0	31.64	0	0	0	0	12.44	0	0	0	17.23	15.31	0	27.34	0	0	0	0	0
TRINITY_DN54333_c0_g1	3.41314	0.00574624	8.07	5.02	8.58	19.79	61.2	12.78	205.33	97.74	210.38	291.86	211.75	300.25	13.89	3.8	3.6	1.2	1.68	27.82	0	16.59	5.12	0.85	0	0.53
TRINITY_DN42996_c0_g1	3.4223	0.00035858	0.06	0.34	1.07	0.55	0.37	1.51	0.24	0.51	0.71	0.4	0.36	0.73	0.1	0	0	0.06	0.05	0.05	0.18	0	0.06	0.32	0.06	0	TRINITY_DN42996_c0_g1: MBZ3888992.1 Eukaryotic translation initiation factor 3 subunit M [Neosciurus carolinensis]
TRINITY_DN37480_c0_g1	3.42245	2.77924e-05	3.26	0.73	4.32	5.07	11.23	12.56	2.4	2.59	2.66	5.87	6.49	2.22	1.05	0.71	0.32	0.96	1.12	0	0	0	0.59	2.31	0.32	0.52
TRINITY_DN77084_c0_g1	3.42431	0.0488672	1.62	0	4.15	0	0	1.04	0	0	3.01	3.1	1.68	2.9	0	0.93	0	0	0	0	0	0	0	0	0	0
TRINITY_DN46089_c0_g2	3.42525	0.00337398	0	2.81	0.51	0	6	6.08	0.57	0.61	6.67	0	1.25	0	0	0	2.4	2.4	2.1	0.97	0	0	0	0	1.17	0
TRINITY_DN25804_c0_g1	3.42765	0.0437091	0	0	0	0	0	0	88.69	55.42	88.39	0	40.55	29.77	0	0	0	0	0	0	0	0	0	0	0	0
TRINITY_DN81559_c0_g1	3.4284	0.0214065	0.12	0	0.43	0.41	0	0.2	0.48	0.34	0.2	0.8	0.54	0.42	0	0	0	0	0	0	0	0	0	0	0	0	TRINITY_DN81559_c0_g1: XP_045439699.1 LOW QUALITY PROTEIN: pre-B-cell leukemia transcription factor 2-like [Pipistrellus kuhlii]
TRINITY_DN39698_c0_g1	3.42868	6.89951e-08	3.12	2.49	6.92	3.44	5.21	14.12	3.98	5.89	5.75	3.74	3.61	7.43	0.36	1.92	0.65	0.64	0.38	1.08	0.17	0.64	1	1.8	0.65	0.91	TRINITY_DN39698_c0_g1: XP_029800243.1 60S ribosomal protein L10a [Suricata suricatta]
TRINITY_DN56780_c0_g1	3.43235	3.67365e-09	5.62	7.79	15.36	11.13	10.27	28.27	8.84	13.47	14.62	9.76	13.59	20.65	1	2.54	1.2	1.05	1.84	1.26	1.05	1.35	0.71	4.3	1.83	1.56	TRINITY_DN56780_c0_g1: AAW25156.1 SJCHGC00176 protein [Schistosoma japonicum]
TRINITY_DN55810_c4_g2	3.4353	0.0218065	2.07	0.58	0.37	0	0	1.07	2.03	0	1.05	0.41	0.9	0.52	0	0.43	0	0	0	0	0.31	0	10.12	0.31	0	0
TRINITY_DN50087_c0_g2	3.43838	0.0102292	0.99	0	4.11	0	0.53	0	0.91	1.47	0.59	3.68	0	1.17	0	0.5	0	0	0	0	0	0	0	0	0	0.72
TRINITY_DN33784_c0_g1	3.43849	0.00373913	1.33	1.76	2.26	3.82	7.33	0	0	0	0	0.63	2.06	0	0	0	0	0	0	0	0	0	0.61	0	0	0
TRINITY_DN43120_c0_g1	3.43938	0.0223818	3.88	0	3.06	0.99	0	0	2.24	0	1.49	6.85	3.67	2.81	0	0	0	0	0	1.12	0	0	0	0	1.33	1
TRINITY_DN20161_c0_g1	3.44039	0.035937	0	0.09	0.11	0.73	0.56	0.31	0.12	0.26	0.15	0.24	0.27	0	0	0	0	0	0.08	0.08	0	0.09	0	0.08	0	0	TRINITY_DN20161_c0_g1: XP_003409149.1 LOW QUALITY PROTEIN: eukaryotic translation initiation factor 3 subunit A [Loxodonta africana]
TRINITY_DN43993_c0_g1	3.44378	1.16297e-07	13.48	15.07	16.44	44.6	50.46	15.49	10.62	9.29	21.09	30.21	30.23	30.53	4.6	3.95	0	1.56	19.56	1.69	2.04	0	0.47	4.74	5.07	3.64
TRINITY_DN18904_c0_g1	3.44542	0.00525234	0.19	0.19	0.58	0.22	0.15	0.33	0.52	0.42	0.17	0	0.58	0.17	0.08	0	0	0.1	0	0.08	0	0.1	0	0.18	0	0	TRINITY_DN18904_c0_g1: DAA33715.1 TPA: SON DNA-binding protein [Bos taurus]
TRINITY_DN90901_c0_g1	3.44619	0.0328018	0.26	0.12	0.77	0.44	0	0.65	0.17	0.37	0.22	0	0.57	0.22	0	0	0	0	0	0	0	0	0	0.12	0.28	0	TRINITY_DN90901_c0_g1: EPY83364.1 septin-2 [Camelus ferus]
TRINITY_DN50556_c0_g2	3.4498	0.0111334	0.64	0.94	1.59	1.15	0.52	12.84	1.77	1.43	1.72	0.45	1.96	1.71	0.71	0.48	0.44	0.87	0	0	0.34	0.42	0	0	0	0	TRINITY_DN50556_c0_g2: XP_027273946.1 60S ribosomal protein L36a-like isoform X2 [Cricetulus griseus]
TRINITY_DN55645_c0_g1	3.45339	7.77002e-07	0.42	0.4	1.4	0.72	0.28	1.45	0.32	0.77	0.76	0.24	0.85	0.84	0.07	0	0.11	0.06	0	0.07	0.02	0.12	0.05	0.16	0.09	0	TRINITY_DN55645_c0_g1: XP_005206264.1 eukaryotic translation initiation factor 4B isoform X1 [Bos taurus]
TRINITY_DN51324_c0_g1	3.45415	0.00756976	3.64	19.24	21.24	10.21	6.87	0	0	12.32	0	40.68	0	0	0	0	0	17.98	0	7.25	7.16	0	0	5.69	0	0
TRINITY_DN8543_c0_g1	3.45688	0.0325443	1.13	1.81	1.36	0.43	0	0	0	0	0	0.17	0.38	0.66	0.23	0.15	0	0.13	0	0.11	0.1	0.27	0	0	0	0
TRINITY_DN22554_c0_g1	3.45795	0.0242866	0.42	7.34	6.41	7.92	1.33	0.74	1.14	0.31	8.82	2.87	0.95	0.37	0	0.57	0	2.54	0.22	0.21	0	0	0.71	0	0	0	TRINITY_DN22554_c0_g1: AKI87966.1 odorant binding protein 5 [Spodoptera litura]
TRINITY_DN65494_c0_g1	3.45979	0.0409304	0.16	0	0.78	0	0	0	0.22	0.47	0	0.22	0.49	0.28	0	0	0	0	0	0	0	0	0	0	0.18	0	TRINITY_DN65494_c0_g1: MXQ79331.1 hypothetical protein [Bos mutus]
TRINITY_DN5961_c0_g1	3.46141	0.0203811	0.15	1.4	0.53	0.34	0	0.75	0.39	0.21	1.25	0.2	0.22	0.77	0	0	0	0	0	0	0	0	0	0	0	0	TRINITY_DN5961_c0_g1: NP_001029730.1 dynactin subunit 2 [Bos taurus]
TRINITY_DN40236_c0_g1	3.46387	0.00728811	0.92	0	0.84	4.88	2.19	0.81	0.31	1.01	2.82	2.51	1.74	1.62	0	0	0.28	0.28	0.25	0	0	1.67	0	0.23	0	0.23
TRINITY_DN17187_c0_g1	3.46794	0.00391674	0.36	0.17	0.54	0.31	0.7	0.3	0	0.13	0.31	0.12	0.4	0.16	0	0	0	0	0.08	0.16	0	0.09	0	0.08	0	0	TRINITY_DN17187_c0_g1: KAF6282198.1 EWS RNA binding protein 1 [Myotis myotis]
TRINITY_DN54399_c3_g3	3.4702	0.00614306	0	0	0	0	0	153.67	57.31	0	26.71	19.66	61.19	22.28	0	31.97	0	0	0	25.93	0	0	0	0	0	0
TRINITY_DN48242_c0_g1	3.47106	2.61787e-06	0.32	0.21	0.69	0.48	0.44	1.02	0.38	0.41	0.81	0.3	0.62	0.39	0.08	0	0.12	0.06	0.03	0.08	0.07	0	0.03	0.31	0.1	0	TRINITY_DN48242_c0_g1: BAE31539.1 unnamed protein product, partial [Mus musculus]
TRINITY_DN53298_c6_g1	3.47775	0.0260214	0	0	0	0	0	0	0	0	0	0	0	112.83	0	0	0	0	0	0	0	0	0	0	0	0
TRINITY_DN61381_c0_g1	3.47866	0.0472804	0	0.16	0	0.2	0	1.46	0.23	0	0.29	0	1.02	0	0	0	0	0	0	0	0	0	0	0	0	0	TRINITY_DN61381_c0_g1: BAE91603.1 unnamed protein product [Macaca fascicularis]
TRINITY_DN51491_c0_g1	3.47878	7.40011e-09	0.49	0.84	0.94	0.6	0.88	0.44	0.59	0.57	0.67	0.29	0.79	0.92	0.11	0.05	0	0.08	0.07	0.07	0	0	0.04	0.2	0	0.16	TRINITY_DN51491_c0_g1: TEA29005.1 hypothetical protein DBR06_SOUSAS17610009, partial [Sousa chinensis]
TRINITY_DN29694_c0_g1	3.48213	0.0469967	101.6	111.23	138.2	55.66	10.65	74.61	78.11	60.53	12.1	27.45	26.55	54.95	0	6.62	0	67.35	67.91	0	133.28	0	0	0	0	0
TRINITY_DN46457_c0_g1	3.4834	9.06088e-06	0.21	0.16	0.61	0.82	0.26	1.14	0.4	0.36	0.57	0.17	0.25	0.67	0.07	0	0.08	0	0	0.07	0.09	0.04	0	0	0	0	TRINITY_DN46457_c0_g1: KAG5197635.1 hypothetical protein JEQ12_008364 [Ovis aries]
TRINITY_DN18270_c0_g1	3.48345	0.00672775	0	0	0	26.52	35.59	0	18.47	8.03	5.07	15.18	63.55	0	4.33	5.82	0	0	0	0	4.53	0	5.33	7.16	5.51	7.78
TRINITY_DN56979_c0_g1	3.48984	0.0226495	0	24.45	0	0	0	0	0	0	0	75.24	0	42.65	0	0	0	0	0	0	0	0	0	0	0	0
TRINITY_DN60169_c0_g1	3.49148	0.0423488	0	0.18	0.44	0.1	0	0.93	0.12	0.13	0.16	0.24	0	0.32	0	0	0	0	0	0	0	0	0	0.08	0.1	0.08	TRINITY_DN60169_c0_g1: AAH99099.1 Asparaginyl-tRNA synthetase [Rattus norvegicus]
TRINITY_DN27317_c0_g1	3.49901	0.0348858	0	7.91	10.92	0	0	0	11.63	50.68	64.34	23.9	105.86	62.67	0	0	0	0	0	0	29.5	8.34	8.94	0	0	25.77
TRINITY_DN45923_c0_g1	3.50038	0.000280706	0.48	0.76	1.7	0.27	1.71	0.8	0.84	0.23	0.27	0.31	0.35	1.1	0	0.18	0.08	0	0.07	0	0.06	0	0.08	0.07	0	0.14	TRINITY_DN45923_c0_g1: XP_036033410.1 RNA-binding protein FUS [Onychomys torridus]
TRINITY_DN45053_c1_g1	3.50061	1.43636e-05	4.6	3.56	9.15	0.63	4.25	3.91	4.32	3.9	3.79	9.52	5.55	10.09	0.64	0.87	0	0	0	0.65	0	0	0.73	0	0	0.61
TRINITY_DN52182_c0_g1	3.504	7.33817e-07	0.09	0.21	0.43	0.42	0.46	0.75	0.23	0.55	0.58	0.37	0.35	0.64	0.03	0.05	0.04	0	0.04	0.02	0.03	0.08	0.02	0.06	0.04	0.02	TRINITY_DN52182_c0_g1: XP_019820568.1 PREDICTED: matrin-3 isoform X3 [Bos indicus]
TRINITY_DN40390_c0_g1	3.50587	0.000131093	0.14	0.48	0.88	0.19	0.26	2.24	0.36	0.57	0.51	0.22	0.5	0.59	0	0.11	0.06	0.03	0.03	0	0.02	0	0.03	0.15	0	0.03	TRINITY_DN40390_c0_g1: XP_009250346.1 serine/arginine-rich splicing factor 2 [Pongo abelii]
TRINITY_DN23525_c0_g1	3.50613	0.00693222	0.09	0.26	0.97	0.52	0.14	1.22	0.36	0.13	0.15	0.48	0.67	0.47	0	0	0.18	0	0.08	0.08	0	0.09	0	0.41	0.09	0	TRINITY_DN23525_c0_g1: ABQ12948.1 eukaryotic translation elongation factor 1 delta, partial [Bos taurus]
TRINITY_DN35345_c0_g1	3.51122	0.00579843	0.09	0.17	0.21	0.2	0.13	0.59	0.12	0.25	0.3	0.23	0.65	0.46	0	0.2	0	0	0	0.07	0	0	0	0.08	0.09	0.08	TRINITY_DN35345_c0_g1: XP_004014229.1 ATP synthase subunit gamma, mitochondrial isoform X1 [Ovis aries]
TRINITY_DN17815_c0_g1	3.51253	0.015274	0.78	0.76	3.2	0.31	0.42	1.4	0.36	0.77	0	2.86	0.39	0.92	0	0	0	0	0	0	0	0	0.31	0	0	0	TRINITY_DN17815_c0_g1: KAB0402952.1 hypothetical protein E2I00_003610, partial [Balaenoptera physalus]
TRINITY_DN30307_c0_g1	3.51698	0.0368214	0	0.65	0.27	0.27	0	0.79	0.31	0.33	0	0.31	0	0.79	0.23	0	0	0	0	0	0	0	0	0.23	0	0	TRINITY_DN30307_c0_g1: NP_001093805.1 mitochondrial import receptor subunit TOM22 homolog [Bos taurus]
TRINITY_DN36113_c0_g1	3.51749	6.62204e-05	5.94	10.97	3.62	1.02	8.67	3.22	10.96	1.54	3.89	5	2.55	5.18	0.57	0.32	0.21	0.07	0	0.09	0.66	0.86	87.64	0.36	0.22	0.42	TRINITY_DN36113_c0_g1: CAB3239703.1 unnamed protein product [Arctia plantaginis]
TRINITY_DN43639_c0_g1	3.51909	0.00163934	0.09	0.27	0.79	0.22	0.29	0.96	0.13	0	0.16	0	0.42	0.33	0	0	0	0	0	0.16	0	0	0	0.09	0	0	TRINITY_DN43639_c0_g1: KAB0361522.1 hypothetical protein FD754_005678 [Muntiacus muntjak]
TRINITY_DN18291_c0_g1	3.52216	0.0234004	0	0	0	0	0	0	0	0	0	0	0	0	0	0	0	0	0	0	0	0	0	0	0	0
TRINITY_DN1863_c0_g1	3.52924	0.009593	0.19	0.09	0.67	0.43	0.29	1.11	0.37	0.27	0.32	0.25	0.28	0.65	0	0	0.1	0.1	0.08	0	0	0	0	0.26	0	0	TRINITY_DN1863_c0_g1: XP_036695394.1 proteolipid protein 2 [Balaenoptera musculus]
TRINITY_DN44919_c0_g2	3.53018	2.06379e-05	0.47	0.41	0.74	0.31	0.24	0.78	0.21	0.61	0.2	0.41	0.35	0.27	0	0.04	0	0.07	0.03	0.03	0.06	0	0	0.21	0.08	0	TRINITY_DN44919_c0_g2: ELR58569.1 6-phosphogluconate dehydrogenase, decarboxylating, partial [Bos mutus]
TRINITY_DN43339_c0_g1	3.53055	7.20488e-06	0.54	0.86	2.46	1.13	0.55	1.97	0.6	0.64	1.22	1.19	0.94	2.82	0.08	0.1	0.27	0	0.08	0.15	0.21	0.09	0	0.33	0	0	TRINITY_DN43339_c0_g1: EDM04952.1 gamma-aminobutyric acid receptor associated protein, isoform CRA_b [Rattus norvegicus]
TRINITY_DN24043_c0_g1	3.53088	0.0433156	0	0.54	0	0.81	0.44	4.82	0.56	1.01	0.24	0.19	0	1.23	0	0	0	0	0	0	0	0.31	0	0.13	0	0.27	TRINITY_DN24043_c0_g1: 3UZD_A Crystal structure of 14-3-3 GAMMA [Homo sapiens]
TRINITY_DN16660_c0_g1	3.53182	0.0416081	0.45	0.29	1.98	0.17	0.23	0.77	0.4	0.86	0.26	0	0	1.04	0	0	0	0	0	0	0	0	0	0	0	0
TRINITY_DN47251_c0_g1	3.53447	0.00747262	0.99	0.19	0.36	0.57	0.62	0	0.13	0	0.17	0	1.19	0	0	0	0	0	0.18	0	0.08	0	0	0	0	0
TRINITY_DN38658_c0_g1	3.53888	0.0423924	4.09	0	0	0	7.1	2.12	0	0	0	0	0	0	0	0	0	0	0	0	0	0	0	0	0	0
TRINITY_DN53824_c0_g1	3.53892	0.0481576	1.13	3.02	2.41	1.6	0	0	0	0	0	0.17	0.38	0	0	0.3	0	0	0	0.34	0.11	0.13	0	0.12	0.14	0
TRINITY_DN54420_c2_g6	3.54158	0.00306006	0	0	0	42.47	0	24.65	0	0	21.55	0	0	0	0	25.77	0	0	0	20.81	20.05	0	25.81	0	0	18.55
TRINITY_DN52794_c0_g1	3.54162	1.57302e-09	0.84	0.94	1.7	0.62	0.83	0.82	0.98	1.13	1.17	0.98	1.33	1.63	0.16	0.16	0.1	0.14	0.17	0.08	0.11	0.14	0.18	0.31	0.45	0.09	TRINITY_DN52794_c0_g1: NP_031611.1 annexin A2 [Mus musculus]
TRINITY_DN35925_c0_g1	3.54418	0.0473126	0	0	0.39	1.89	0.51	0.57	0.43	0.47	0.56	0.44	0	5.03	0	0	0	0	0	0	0.34	0	0.39	0	0	0	TRINITY_DN35925_c0_g1: NP_001029439.1 mitochondrial fission factor [Bos taurus]
TRINITY_DN51202_c0_g1	3.54456	4.24583e-09	2.71	2.5	8.86	3.22	3.41	12.06	2.81	3.88	3.58	2.67	4.49	5.77	0.7	1.17	0.41	0.41	0.36	0.7	0.08	0.52	0.3	1.39	0.32	0.09	TRINITY_DN51202_c0_g1: OWJ99460.1 hypothetical protein Celaphus_00009848, partial [Cervus elaphus hippelaphus]
TRINITY_DN52682_c0_g1	3.54913	5.57683e-05	1.84	1.92	1.84	0.92	0.79	0.1	1.68	0.08	0.19	0.38	1.54	0.7	0.09	0.64	0.11	0.06	0.15	0.14	0.13	0	0.05	0.15	0	0
TRINITY_DN29692_c0_g1	3.55317	0.000154874	0.26	0.34	0.37	0.47	0.39	0.51	0.07	0.44	0.43	0.27	0.31	0.36	0.04	0	0	0	0	0.04	0	0.1	0.05	0.14	0	0	TRINITY_DN29692_c0_g1: KAB0341151.1 hypothetical protein FD754_018077 [Muntiacus muntjak]
TRINITY_DN50655_c0_g2	3.55725	0.00747262	2.12	20.14	11.38	70.36	32.56	13.07	25.91	17.06	145.72	58.98	11.22	24.28	8.28	2.86	0.52	0.51	0.23	12.39	0	1.26	121.27	0.21	0	0.43	TRINITY_DN50655_c0_g2: PCG80287.1 hypothetical protein B5V51_9455 [Heliothis virescens]
TRINITY_DN57468_c0_g2	3.56055	1.78044e-06	0.15	1.88	1.09	2.14	0.87	0.47	0.26	0.87	0.33	0.72	0.33	0.57	0.05	0.07	0	0.02	0.07	0.12	0.03	0.19	0.12	0.13	0.02	0.13	TRINITY_DN57468_c0_g2: XP_030745007.1 tigger transposable element-derived protein 4-like [Sitophilus oryzae]
TRINITY_DN37253_c0_g1	3.56274	0.0091002	0.21	0.1	0.13	0.24	0	0.9	0.14	0	0.36	0.28	0.47	0.37	0	0	0	0	0	0	0	0	0.1	0	0.11	0	TRINITY_DN37253_c0_g1: CAF4596191.1 unnamed protein product [Ranitomeya imitator]
TRINITY_DN56444_c1_g3	3.56386	0.0473725	0	0.39	0	0	0	1.06	1.09	0.88	0.35	0.27	0	1.41	0	0	0	0.48	0	0	0.19	0	0	0	0	0
TRINITY_DN34829_c0_g1	3.56406	0.0167829	7.4	0	2.17	10.5	11.27	16.62	0	0	0	1.21	7.79	4.48	0	0	0	0	2.65	0	0	0	0	2.03	1.44	0
TRINITY_DN6568_c0_g1	3.56525	9.94725e-05	0.31	0.07	0.37	0.35	0.06	1.1	0.26	0.28	0.26	0.31	0.58	0.81	0.06	0	0.04	0.04	0.03	0	0	0.04	0.04	0.07	0.08	0	TRINITY_DN6568_c0_g1: EDL33927.1 OTU domain containing 5, isoform CRA_b [Mus musculus]
TRINITY_DN37535_c0_g1	3.56639	0.000248833	0.33	0.21	1.69	0.63	1.01	1.66	0.58	0.94	1.86	0.43	0.81	2.28	0.19	0	0.11	0.11	0	0	0.18	0.23	0	0.3	0.12	0.1	TRINITY_DN37535_c0_g1: TKC38057.1 hypothetical protein EI555_005754, partial [Monodon monoceros]
TRINITY_DN35928_c0_g1	3.56741	0.036041	0	0	0.2	0.05	0.46	0	0	2.03	1.53	0	1.16	1.58	0	0.14	0.04	0.12	0.04	0.14	0	0.04	0.04	0.08	0.09	0.11	TRINITY_DN35928_c0_g1: ARB05665.1 ionization receptor 8a [Mythimna separata]
TRINITY_DN20553_c0_g1	3.57007	0.00698717	0	1.56	1.96	0	1.59	0.35	0.55	0.29	0	1.92	0.3	1.06	0	0.27	0	0	0.21	0	0.19	0	0	0	0	0
TRINITY_DN50627_c0_g1	3.57185	0.000127819	0.25	0.54	1.18	0.07	0.77	0.21	0.41	0.18	0.74	0.08	0.84	0.54	0.05	0	0.18	0.06	0.05	0.05	0.09	0	0.06	0.22	0	0.06	TRINITY_DN50627_c0_g1: NP_001020493.1 eukaryotic translation initiation factor 3 subunit H [Bos taurus]
TRINITY_DN54319_c0_g1	3.57356	0.000812584	0.22	5.05	6.7	5.3	85.83	4.85	3.96	1.89	1.5	24.56	17.23	20.1	0.19	2.34	2.53	1.95	4.44	1.46	0.09	1.96	0.55	0.61	0.12	1.12	TRINITY_DN54319_c0_g1: PCG73016.1 hypothetical protein B5V51_241 [Heliothis virescens]
TRINITY_DN57044_c3_g1	3.57944	0.000233671	10.08	10.78	0	147.62	0	0	0	17.61	0	0	0	0	0	0	0	0	0	0	0	0	0	0	0	0
TRINITY_DN36551_c0_g1	3.58045	0.0387579	0.19	1.79	0.9	1.52	0	0	0.5	0	0	0	0	2.28	0	0	0	0.65	0	0	0	0	0	0	0	0
TRINITY_DN41269_c0_g1	3.58132	0.0110725	1.78	2.32	2.44	0.73	0.39	0	0.51	0.37	0	0.51	0.57	0	0	0	0	0	0	0.34	0	0.14	0	0	0	0
TRINITY_DN45154_c0_g1	3.58375	0.045496	0.52	1.03	1.32	1.28	0	2.96	1.45	0	0	0	0	0	0	0	0	0	0	0	0	0	0	0	0	0	TRINITY_DN45154_c0_g1: DAA23363.1 TPA: superoxide dismutase-like [Bos taurus]
TRINITY_DN51270_c0_g1	3.58537	0.00817265	0.59	0.42	0.18	0.51	0	0.51	0.39	0.21	0.76	0.59	0.22	0	0	0	0.16	0	0.14	0	0	0.16	0	0	0	0	TRINITY_DN51270_c0_g1: TKC37144.1 hypothetical protein EI555_002474, partial [Monodon monoceros]
TRINITY_DN55556_c0_g3	3.59016	0.000162001	10.81	0.57	10.26	1.42	12.37	11.01	0	2.62	9.57	4.11	8.86	1.02	0.73	0	0	0	0.82	0	0	0	0	0	0	0
TRINITY_DN45687_c0_g1	3.59074	6.83702e-05	0.44	0.6	0.64	0.61	0.96	1.35	0.12	0.51	0.45	0.83	1.2	0.78	0	0	0.09	0	0	0	0.07	0.18	0	0.16	0	0.08	TRINITY_DN45687_c0_g1: XP_030175157.1 LOW QUALITY PROTEIN: polyadenylate-binding protein-interacting protein 2 [Lynx canadensis]
TRINITY_DN27574_c0_g1	3.59098	0.0112351	30.15	16.19	57.36	44.94	1086.07	100.87	68.05	18.98	7.88	274.85	320.24	122.59	73.22	5.65	25.01	5.46	2.41	8.71	0	110.6	19.87	3.52	5.21	9.39	TRINITY_DN27574_c0_g1: XP_013142344.1 PREDICTED: uncharacterized protein LOC106106319 [Papilio polytes]
TRINITY_DN51251_c0_g1	3.59283	0.0281428	5.29	16.9	0	15.13	0	0	33.3	0	0	0	0	0	0	13.74	0	0	0	0	0	0	0	0	0	0	TRINITY_DN51251_c0_g1: RVE49824.1 hypothetical protein evm_005554 [Chilo suppressalis]
TRINITY_DN38430_c0_g1	3.59363	0.00101043	0.15	0.14	0.24	0.46	0.39	0.93	0.13	0.43	0.17	0.07	0.08	0.7	0	0.06	0	0.05	0.04	0.04	0.04	0.05	0	0.05	0.05	0	TRINITY_DN38430_c0_g1: XP_006862381.1 PREDICTED: heterogeneous nuclear ribonucleoprotein R isoform X1 [Chrysochloris asiatica]
TRINITY_DN99839_c0_g1	3.59648	0.0477487	0	0	0.35	0	0	0.51	0.77	0.42	2.5	0	0.43	0	0	0	0	0	0	0	0	0	0	0.29	0	0	TRINITY_DN99839_c0_g1: AAA58681.1 Id-2 [Homo sapiens]
TRINITY_DN58397_c0_g1	3.60013	0.000157528	1.79	0.89	3.41	1.65	1.48	2.54	1.26	2.72	1.65	1.91	0.69	4.82	0	0.73	0	0	0	0	0	0	0	0.5	0	0	TRINITY_DN58397_c0_g1: XP_040117619.1 LOW QUALITY PROTEIN: elongation factor 2-like [Oryx dammah]
TRINITY_DN43230_c0_g1	3.60181	0.0498834	1.52	0.25	0	0.3	0.81	0	0	0	1.79	0.7	0	0.9	0	0	0	0	0	0	0	0	0	0	0	0
TRINITY_DN44700_c0_g1	3.60416	0.000108499	0.21	0.15	0.43	0.29	0.4	0.86	0.14	0.37	0.52	0.27	0.15	1.08	0.04	0	0.05	0.05	0	0	0.04	0.05	0	0.05	0	0.05	TRINITY_DN44700_c0_g1: CAA59796.1 unnamed protein product, partial [Bos taurus]
TRINITY_DN54286_c3_g7	3.60427	0.00129318	9.86	11.39	13.42	30.74	28.18	15.68	18.21	17.77	44.2	14.92	13.83	18.05	0	0	10.28	12.63	0	0	6.06	0	0	26.15	4.81	0
TRINITY_DN58868_c1_g1	3.60657	0.000171832	0.56	0.76	1.76	0.52	0.7	0.96	0.3	0.49	1.54	0.75	0.34	0.39	0	0	0	0	0	0	0.09	0	0.11	0.11	0.24	0	TRINITY_DN58868_c1_g1: BAE89189.1 unnamed protein product [Macaca fascicularis]
TRINITY_DN43433_c0_g1	3.6088	0.0373522	0.12	0.12	0.59	0.14	0.19	0.21	0.33	0.36	0.42	0.17	0.93	0	0	0	0	0	0	0	0	0	0	0	0	0	TRINITY_DN43433_c0_g1: KAB1258348.1 hypothetical protein Cadr_000028404 [Camelus dromedarius]
TRINITY_DN28675_c0_g1	3.6113	0.0377812	2.73	0.45	3.47	0	0	0	0	2.07	0	3.89	0	1.63	0	0	0	0	0	0.56	0	0	0	0	0	0
TRINITY_DN1854_c0_g1	3.61229	0.020618	0.13	0.12	0.31	0.3	0.2	0.44	0.69	0.18	0.44	0.17	0.58	0	0	0	0	0	0	0.12	0	0	0	0.12	0	0	TRINITY_DN1854_c0_g1: BAE35077.1 unnamed protein product [Mus musculus]
TRINITY_DN16970_c0_g1	3.61571	0.0318434	0.08	0	0.59	0.38	0	1.11	0.22	0.12	0	0.11	0.49	0.14	0	0	0	0	0	0	0	0	0	0	0	0
TRINITY_DN18099_c0_g1	3.61742	0.0339445	0.31	0.31	5.08	0	0	0.57	0.43	0.47	0.56	0.44	0	1.12	0	0	0	0	0	0	0.34	0	0	0	0	0	TRINITY_DN18099_c0_g1: XP_020742949.1 DNA-(apurinic or apyrimidinic site) lyase isoform X1 [Odocoileus virginianus texanus]
TRINITY_DN50880_c0_g1	3.62484	5.23356e-07	1.54	1.84	1.38	1.77	2.97	3.09	0.77	0.28	2.13	1.15	2.3	1.17	0.08	0.11	0.2	0.39	0	0.08	0	0.3	0.09	0.09	0	0
TRINITY_DN32024_c0_g1	3.63421	0.00126066	31.77	91.31	11.06	32.09	22.45	3.11	57.88	25.53	33.07	14.72	4.19	44.54	0	0	0.87	0	0	3.48	13.03	0	157.73	0	7.5	1.29
TRINITY_DN43977_c0_g1	3.63472	0.0121859	0	0.31	0.77	1.3	3.24	0	4.72	0.92	2.75	2.58	0.48	1.12	0.6	0	0	0	0	0.3	0	0.54	0	0	0	0.15
TRINITY_DN84569_c0_g1	3.63649	0.0291981	0.15	0.14	0.18	0.17	0	0	0	0.22	0.52	0	0.68	0.79	0	0	0	0	0.15	0	0	0	0	0	0	0	TRINITY_DN84569_c0_g1: BAA12803.1 Nedd4, partial [Mus musculus]
TRINITY_DN58479_c7_g2	3.63712	0.0453087	0	0	0	0	0	0	0	0	0	0	0	0	0	0	0	9.56	0	0	0	0	0	0	0	0
TRINITY_DN51052_c6_g1	3.63864	1.59161e-05	0.53	0.29	0.73	1.92	0.82	1.41	0.41	0.87	1.93	0.81	0.8	1.06	0.19	0	0.15	0.23	0.07	0.06	0.18	0.23	0.15	0.35	0.16	0.07	TRINITY_DN51052_c6_g1: EDL23236.1 tubulin, beta 5, partial [Mus musculus]
TRINITY_DN30497_c0_g1	3.64804	0.0120459	25.45	23.09	15.93	0	0	0	0	0	0	5.81	12.12	6.78	0	0	0	0	7.97	14.5	0	0	0	22.76	17.77	0
TRINITY_DN88088_c0_g1	3.64824	0.0419192	0.23	0.22	0.84	0.27	0	0.41	0	0	0.4	0	0	0.4	0	0	0	0	0	0	0	0	0	0	0	0	TRINITY_DN88088_c0_g1: ELR49799.1 Putative phospholipase B-like 2, partial [Bos mutus]
TRINITY_DN42748_c0_g1	3.65032	0.000579382	0.2	0.48	1.42	0.8	0.31	2.69	0.4	0.57	0.34	0.26	0.59	0.35	0	0.12	0	0.2	0.09	0.26	0	0	0.2	0.37	0	0	TRINITY_DN42748_c0_g1: KAB0398384.1 hypothetical protein E2I00_013689 [Balaenoptera physalus]
TRINITY_DN58523_c0_g1	3.65088	1.07336e-10	0.91	1.02	2.53	0.67	1.56	1.43	1.1	0.27	0.24	0.71	0.59	0.52	0.01	0.06	0.04	0.19	0.08	0.38	0.09	0.02	0.02	0.23	0.07	0.03	TRINITY_DN58523_c0_g1: CAH0732046.1 unnamed protein product, partial [Brenthis ino]
TRINITY_DN35146_c0_g1	3.65469	0.0340275	0	0.62	0	0	0	0.57	0	0.47	0	0.44	0	6.7	0	0	0	0	0	0	0	0	0	0	0	0
TRINITY_DN34874_c0_g1	3.65608	0.000388678	1831.17	742.11	1704.88	5418.13	7506.15	3211.34	4738.83	3273.85	1835.18	6843.72	3315.52	7013.94	213.28	57.63	164.45	1063.4	554.53	86.6	2.22	3037.14	167.26	87.74	204.43	1486.88	TRINITY_DN34874_c0_g1: XP_026762716.1 uncharacterized protein LOC113521387 isoform X2 [Galleria mellonella]
TRINITY_DN29060_c0_g1	3.65652	0.00160609	0.63	0.36	0.76	0.29	0.2	2.15	0.68	0.18	0.43	1.01	0.19	0.88	0	0.46	0	0	0	0	0	0	0	0.24	0.28	0	TRINITY_DN29060_c0_g1: NP_001157075.1 sorcin [Ovis aries]
TRINITY_DN31565_c0_g1	3.65796	0.0165672	0.35	0.11	0.42	0.27	0.18	1.58	0	0.67	0	0	0.17	0.4	0.1	0	0.12	0	0	0	0.19	0	0	0.11	0	0	TRINITY_DN31565_c0_g1: AGV55493.1 Na+/K+ transporting ATPase alpha 1, partial [Tursiops aduncus]
TRINITY_DN50561_c0_g1	3.6586	8.71905e-06	0.25	0.27	0.52	0.25	0.19	1.14	0.16	0.22	0.47	0.12	0.56	0.43	0	0.03	0.06	0	0.03	0	0	0.03	0	0.03	0.03	0	TRINITY_DN50561_c0_g1: XP_012513977.1 PREDICTED: LOW QUALITY PROTEIN: uncharacterized protein LOC105821768 [Propithecus coquereli]
TRINITY_DN58061_c0_g2	3.65912	0.00184777	0.35	0.45	0.7	0.27	0.18	0.2	0	0.34	0.8	0.62	0.52	1.22	0	0	0	0	0	0	0.19	0	0	0	0	0	TRINITY_DN58061_c0_g2: CAB40910.1 ribosome associated membrane protein RAMP4 [Rattus norvegicus]
TRINITY_DN90061_c0_g1	3.6614	0.025616	0	0.09	0.64	0	0.14	0.76	0.12	0.13	0.15	0.12	0.54	0.63	0	0.1	0	0	0.08	0	0	0.09	0.09	0.16	0	0	TRINITY_DN90061_c0_g1: NP_001192459.1 ataxin-2-like protein [Bos taurus]
TRINITY_DN16693_c0_g1	3.66274	0.0271311	0.11	0.3	0.38	0	0	0.36	0.28	0.15	1.26	0.14	0.16	0.37	0	0	0	0	0	0	0	0	0	0.1	0	0	TRINITY_DN16693_c0_g1: XP_011918590.1 PREDICTED: ADP-ribosylation factor-like protein 4A [Cercocebus atys]
TRINITY_DN50797_c0_g1	3.66607	2.20647e-11	3.31	3.16	10.15	4.88	3.94	11.98	4.03	4.46	4.02	3.26	4.66	7.74	0.24	0.44	0.1	0.87	0.25	0.25	0.45	0.78	0.37	0.96	0.6	0.43	TRINITY_DN50797_c0_g1: XP_007952507.2 60S ribosomal protein L7a [Orycteropus afer afer]
TRINITY_DN53867_c7_g2	3.67073	0.00487104	0	1.25	0	1.59	0	0	7.17	1.94	0	5.51	19.45	2.22	0	0	0	9.92	0	0	0	0	0	0	0	0
TRINITY_DN57852_c1_g1	3.67124	0.00503578	0.15	0	0.18	2.88	0.23	1.18	0	1.01	4.52	5	1.51	1.85	0	0	0.1	0.39	0.09	0.41	0.04	0	0.05	0.32	0.05	0.27	TRINITY_DN57852_c1_g1: XP_026725232.1 uncharacterized protein LOC113492113 [Trichoplusia ni]
TRINITY_DN50310_c0_g1	3.67219	3.44652e-06	0.52	0.77	0.68	0.13	0.7	1.15	0.23	0.49	0.58	0.23	0.94	1.1	0	0.19	0	0	0.05	0	0.04	0.06	0	0.05	0.06	0.05	TRINITY_DN50310_c0_g1: XP_015396456.1 PREDICTED: basic leucine zipper and W2 domain-containing protein 1 isoform X1 [Panthera tigris altaica]
TRINITY_DN74991_c0_g1	3.67375	0.0338728	0.18	0	0.43	0.41	0.55	0	0.48	0	0.31	0.48	0.27	0.31	0	0	0	0	0	0	0	0	0	0	0	0
TRINITY_DN74847_c0_g1	3.67872	0.00557125	1.82	0	1.37	0.44	1.19	2.02	0.51	2.73	1.32	1.02	0.56	1.3	0.42	0	0	0	0	0	0	0	0	0	0.51	0	TRINITY_DN74847_c0_g1: NP_031944.3 eukaryotic translation initiation factor 4E-binding protein 1 [Mus musculus]
TRINITY_DN47197_c0_g1	3.67994	6.16189e-07	0.33	0.38	0.86	0.3	0.2	1.32	0.29	0.44	0.63	0.17	0.43	0.81	0.02	0.05	0.02	0	0.04	0.07	0.1	0.04	0.02	0.1	0	0.02	TRINITY_DN47197_c0_g1: NP_001076935.1 heterogeneous nuclear ribonucleoprotein U-like protein 1 [Bos taurus]
TRINITY_DN3178_c0_g1	3.68077	0.0139947	0.19	0.55	0	0.22	0.3	1	0.26	0.28	0.66	0.26	0.29	1.01	0	0	0	0	0.2	0	0.18	0	0	0	0	0	TRINITY_DN3178_c0_g1: PNI75963.1 DHX15 isoform 1 [Pan troglodytes]
TRINITY_DN44171_c0_g1	3.68158	6.12188e-08	4.13	3.06	2.35	0.81	1.76	0.66	3.15	0.62	1.8	1.77	0.47	0.96	0.22	0.21	0.04	0.15	0.07	0.13	0.06	0.04	79.58	0.11	0.28	0.28	TRINITY_DN44171_c0_g1: XP_022830472.1 uncharacterized protein LOC111359236 isoform X1 [Spodoptera litura]
TRINITY_DN802_c0_g1	3.68171	0.0446366	0.28	0.27	0	0	0.44	3	0.38	0	0	0	0.42	0	0	0	0	0	0	0	0	0	0	0	0	0	TRINITY_DN802_c0_g1: NP_001073115.1 vesicle transport through interaction with t-SNAREs homolog 1B [Bos taurus]
TRINITY_DN54140_c2_g1	3.68419	0.00810774	6.79	9.49	3.22	0	0	0	6.91	0	0	7.09	0	0	0	0	0	0	4.66	4.22	4.21	0	0	0	0	7.21
TRINITY_DN460_c0_g1	3.68544	0.0279681	0	0.23	1.46	0	0	0.85	0.32	0.35	0.84	0.33	0.36	0	0	0	0	0	0	0.25	0	0	0	0	0	0	TRINITY_DN460_c0_g1: KAF3826449.1 hypothetical protein GH733_008974 [Mirounga leonina]
TRINITY_DN40060_c0_g1	3.68665	0.000417041	0.98	0.32	3.24	3.14	1.58	5.36	1.8	3.88	1.17	0.45	1	1.16	0	0.98	0	0.45	0	0	0.35	0	0	0.69	0	0.35	TRINITY_DN40060_c0_g1: XP_017833673.1 ATP synthase subunit g, mitochondrial [Callithrix jacchus]
TRINITY_DN4748_c0_g2	3.68943	0.000101325	0.24	0.51	0.78	0.34	0.46	1.9	0.4	0.43	0.51	0.24	0.45	0.52	0.15	0	0.06	0.06	0.05	0	0	0.12	0.06	0.05	0.06	0	TRINITY_DN4748_c0_g2: TEA15374.1 hypothetical protein DBR06_SOUSAS5010082, partial [Sousa chinensis]
TRINITY_DN19476_c0_g1	3.69252	0.0260659	0	0	11.15	0	0	18.59	0	0	0	12.09	25.08	0	0	0	0	0	0	0	0	0	0	0	0	0
TRINITY_DN99366_c0_g1	3.69322	0.0300837	0.37	0.18	0.45	1.3	0	0.32	0.25	0.27	0.32	0	0.28	0.65	0	0	0	0	0	0	0	0	0	0	0	0	TRINITY_DN99366_c0_g1: NP_001068907.1 protein canopy homolog 3 precursor [Bos taurus]
TRINITY_DN26870_c0_g1	3.69372	0.00135013	0.23	0.36	0.89	0.17	0.23	0.88	0	0.32	0.38	0.3	0.45	0.52	0	0.17	0	0	0	0	0	0	0	0	0	0	TRINITY_DN26870_c0_g1: BAD92147.1 polypyrimidine tract-binding protein 1 isoform c variant, partial [Homo sapiens]
TRINITY_DN13838_c0_g1	3.69439	0.0446034	0	0	1.26	1.22	0	0	1.37	1.49	3.68	0	2.99	0	0	0	0	0	0	0	0	0	0	0	0	1.26
TRINITY_DN81584_c0_g1	3.69535	0.0431649	0.99	0	0.63	2.44	0	4.71	1.39	0	0	1.41	1.53	0	0	0	0.78	0	0.68	0	0.61	0	0.7	0	0	0	TRINITY_DN81584_c0_g1: KAB0363469.1 hypothetical protein FD754_007625 [Muntiacus muntjak]
TRINITY_DN59003_c0_g1	3.69597	0.000126993	0.04	0.17	0.34	0.27	0.32	1.08	1.01	1.97	3.58	3.9	0.94	2.41	0.01	0.12	0.01	0.19	0.06	0.03	0.1	0	0.02	0.43	0.24	0.42	TRINITY_DN59003_c0_g1: CAB3228209.1 unnamed protein product [Arctia plantaginis]
TRINITY_DN66305_c0_g1	3.69703	0.0266835	0.18	0.52	0.44	0.21	0.57	0	0.49	0.26	0.31	0	0	0.63	0	0	0	0	0	0	0	0	0	0	0.21	0.18	TRINITY_DN66305_c0_g1: XP_029093534.1 DNA-directed RNA polymerase II subunit RPB3 [Monodon monoceros]
[truncated: 4,693 more rows]
