# Supplementary material for: Analyses of adult transcriptomes from four different populations of the spongy moth, Lymantria dispar L., from China and the USA
Source: Sci Rep. 2022 Oct 29;12:18232. doi: 10.1038/s41598-022-18377-4 (PMC9617907; doi:10.1038/s41598-022-18377-4)
Supplement: Supplementary file 2 — Supplementary Table 2. [file 41598_2022_18377_MOESM2_ESM.xlsx]

## Sheet: Four pairwise comparisons
Gene ID	No.:gene	Total: log2FoldChange	Total: adj-p	Total: CN_JGS_AM.a	Total: CN_JGS_AM.b	Total: CN_JGS_AM.c	Total: CN_JGS_BM.a	Total: CN_JGS_BM.b	Total: CN_JGS_BM.c	Total: CN_ZY_AM.a	Total: CN_ZY_AM.b	Total: CN_ZY_AM.c	Total: CN_ZY_BM.a	Total: CN_ZY_BM.b	Total: CN_ZY_BM.c	Total: USA_CT_AM.a	Total: USA_CT_AM.b	Total: USA_CT_AM.c	Total: USA_CT_BM.a	Total: USA_CT_BM.b	Total: USA_CT_BM.c	Total: USA_NJ_AM.a	Total: USA_NJ_AM.b	Total: USA_NJ_AM.c	Total: USA_NJ_BM.a	Total: USA_NJ_BM.b	Total: USA_NJ_BM.c
TRINITY_DN56697_c1_g2	4	-118.176	5.85414e-26	0	0	0	0	0	0	0	0	0	0	0	0	409.76	112.08	981.52	75.24	4.12	99.28	1.84	49.28	1529.48	0	2.28	18.16
TRINITY_DN13504_c0_g1	4	-117.515	2.97875e-24	0	0	0	0	0	0	0	0	0	0	0	0	472.6	152	1273.32	88.28	13.48	148.52	0	54.84	1183.92	6.36	4.8	26.52
TRINITY_DN58366_c8_g2	4	-100.346	0.00532952	0	0	0	0	0	0	0	0	0	0	0	0	243.88	1.2	17.44	0	0	0	0	0	2.48	0	0	0.48
TRINITY_DN83020_c0_g1	4	-97.2402	8.07388e-06	0	0	0	0	0	0	0	0	0	0	0	0	29.56	1	20.68	0	0	5.6	0	1.76	45.44	0	0	0
TRINITY_DN33204_c1_g1	4	-96.241	0.00124624	0	0	0	0	0	0	0	0	0	0	0	0	26.6	0	695.24	0	0	0	0	0	0	22.08	0	436.6
TRINITY_DN23060_c0_g1	4	-95.5011	5.34962e-06	0	0	0	0	0	0	0	0	0	0	0	0	0	16.52	0	0.08	0.12	10.72	10.72	0	0	19.12	0	0
TRINITY_DN72186_c0_g1	4	-94.8509	0.000381356	0	0	0	0	0	0	0	0	0	0	0	0	310.48	3.48	448.4	0	0	0	15.36	0	5.84	0	0	0
TRINITY_DN61670_c0_g1	4	-94.0781	0.0107489	0	0	0	0	0	0	0	0	0	0	0	0	158.88	0	8.84	0	0	0	0	0	0.84	0	0	0
TRINITY_DN65037_c0_g1	3	-76.62	6.69733e-05	0	0	0	0	0	0	0	0	0	0	0	0	14.04	0	3.03	0	0	0	0	0	0	0	0	0.12
TRINITY_DN46409_c0_g1	4	-66.1604	3.95044e-53	0	0	0	0	0	0	0	0	0	0	0	0	607925	168460	752819	271777	32900.1	208507	249985	526282	690806	395555	364147	195423
TRINITY_DN58094_c2_g5	3	-59.9333	1.11911e-10	0	0	0	0	0	0	0	8.46	0	5.28	0	6.75	0	216.48	0	1.29	9.06	1.05	18.27	0	0	439.26	0	5.13
TRINITY_DN41822_c0_g1	3	-56.4503	0.0362161	0	0	0	0	0	0	0	0	0	0.33	0	0	11.94	0	25.65	0	0	90.12	65.07	0	0.24	109.41	0	0
TRINITY_DN33746_c0_g1	3	-52.5688	0.0378829	0	0	0	0	0	0	0	0	0	0	0	0	212.01	0	72.24	0	0	0	3.66	0	4.2	1.68	0	13.95
TRINITY_DN24402_c0_g1	4	-40.7895	1.90968e-18	0	0	0	0	0	0	0	0	0	0	0	0	35.72	36.32	35.16	37.32	34.16	32.36	36	44.6	30.4	82.72	44.36	32.12
TRINITY_DN83956_c0_g1	2	-40.478	0.00181127	0	0	0	0	0	0	0	0	0	0	0	0	50.68	0	11.24	0	0	0	0	0	1.26	0	0	0
TRINITY_DN43889_c0_g1	4	-40.4611	5.18045e-18	0	0	0	0	0.56	0	0	0	0	0	0	0	100.04	115.16	114.16	127	96.88	100.48	122.72	144.84	106.2	273.24	153.16	93.8
TRINITY_DN38334_c0_g1	4	-40.2299	2.30264e-17	0.84	0	0.52	0	0	0	0	0	0	0	0	0	134.2	117.92	129.56	125.2	105.52	133.36	125.32	161.2	117.72	289.52	182.92	125.24
TRINITY_DN56710_c3_g2	4	-37.666	3.33108e-14	0	0	0	0	0	0	0	0	0	0	0	0	117.28	95.64	89.72	76.92	79.76	71.84	77.92	144	78.92	63.24	111.52	89.84
TRINITY_DN81391_c0_g1	4	-37.1624	2.89271e-14	0	0	0	0	0	0	0	0	0	0	0	0	17.8	21.92	20.92	17.92	19.16	21.24	24.36	28.72	19.84	49.08	45.44	17.28
TRINITY_DN57574_c0_g1	4	-37.0484	2.14796e-14	0	0	0	0	0	0	0	0	0	0	0	0	47.68	50.8	46.36	57.64	47.04	44.04	55.76	59.16	42.24	112.8	63	40.68
TRINITY_DN58407_c9_g1	4	-37.0328	0.00220854	0	0	0	0	0	0	0	0	0	0	0	0	1424.4	67.68	260.32	14.6	7.12	8	6.36	20.4	44.6	244.16	9.6	494.08
TRINITY_DN45473_c0_g2	4	-36.6838	1.73808e-14	0	0	0	0	0	0	0	0	0	0	0	0	92.96	89.84	98.36	107.44	86.8	76.32	111.56	105.04	85.64	228.44	131.6	80.96
TRINITY_DN55289_c1_g2	4	-36.6479	6.61193e-14	0	0	0	0	0	0	0	0	0	0	0	0	10.44	9.52	10.6	12.44	10.64	9.64	11.32	14	8.84	30.56	13.4	10.4
TRINITY_DN42442_c0_g1	4	-36.4749	5.43087e-14	0	0	0	0	0	0	0	0	0	0	0	0	22.2	19.8	21.92	21.64	21.28	17.04	23.76	25.2	23.12	53.76	27.28	18.28
TRINITY_DN38260_c0_g1	4	-36.3113	1.03317e-13	0	0	0	0	0	0	0	0	0	0	0	0	53.44	62.64	59.68	67.32	60.72	58.84	53.56	81.76	52.6	139.28	73.36	52.52
TRINITY_DN58997_c0_g1	4	-36.2434	1.17433e-13	0	0	0	0	0	0	0	0	0	0	0	0	3.8	4.56	5.4	4.72	4.72	4.44	5.92	5.44	4.04	11.92	5.56	4.72
TRINITY_DN51072_c0_g2	4	-36.0596	1.87246e-14	0	0	0	0	0	0	0	0	0	0	0	0	10.56	11.04	10.24	10.08	10.8	10.84	12.24	12.2	8.88	27.72	14.56	10.84
TRINITY_DN44411_c0_g1	4	-34.7002	7.05543e-13	0	0	0	0	0	0	0	0	0	0	0	0	31.96	29.44	33.16	32.96	31.68	31.36	35.04	41.96	31.24	78.88	46.76	26.96
TRINITY_DN44457_c0_g1	4	-33.9993	0.0124106	0	0	0	0	0	0	0	0	0	0	0	0	6.72	13.24	20.04	0	2.44	31.08	19.4	1.32	104.4	18.52	6.04	3.72
TRINITY_DN58996_c0_g1	4	-33.7662	3.3041e-05	0	0	0	0	0	0	0	0	0	0	0	0	18.2	40.6	0	11.56	0	41.92	18.88	5.08	9.64	31.8	17.72	48.8
TRINITY_DN59273_c0_g1	4	-33.6788	8.23296e-13	0	0	0	0	0	0	0	0	0	0	0	0	3	3.4	2.92	3.28	3.36	6.28	3.84	3.08	2.64	6.6	4.32	3
TRINITY_DN76184_c0_g1	4	-33.5311	5.67641e-05	0	0	0	0	0	0	0	0	0	0	0	0	58.96	101.84	0	0	30.92	46.12	17	17.32	34.36	44.24	24.6	77.24
TRINITY_DN36826_c0_g1	4	-33.0355	0.0119988	0	0	0	0	0	0	0	0	0	0	0	0	381.44	24.12	86.64	2.96	3.44	2.44	7.68	0.96	34.72	127.04	1.96	142.04
TRINITY_DN43753_c0_g1	4	-32.7837	4.15663e-06	0	0	0	0	0	0	0	0	0	0	0	0	44.88	78.4	30.16	54.56	17.08	58.72	40.88	5.56	11.56	97.64	0	15.8
TRINITY_DN98986_c0_g1	4	-32.586	5.89337e-11	0	0	0	0	0	0	0	0	0	0	0	0	9.48	9.36	9.36	11.36	8.6	8.76	11	10.72	7.92	23.24	13.56	7.92
TRINITY_DN5530_c0_g1	4	-32.2793	1.01248e-08	0	0	0	0	0	0	0	0	0	0	0	0	8.08	8.04	7.72	7.8	4.76	8.4	8.2	9.04	10.76	37.16	9.28	6.2
TRINITY_DN45873_c0_g2	3	-32.1921	9.95737e-05	0	0.33	3.6	0	0	0	0.9	15.87	1.14	15.6	0.51	4.68	20352.1	168	4020.21	30.54	47.52	10.68	21.36	1.05	2.34	58.29	3.24	4207.35
TRINITY_DN49871_c0_g2	4	-32.1792	0.00050659	0	0	0	0	0	0	0	0	0	0	0	0	73.28	32.76	335.24	64.12	28.4	0	51.12	28.84	829.32	121.56	31.56	0
TRINITY_DN42964_c1_g1	4	-31.9802	0.0798002	0	0	0	0	0	0	0	0	0	0	0	0	298.16	18.88	108.68	2.6	1.36	0.44	3.24	0.52	2.48	48.64	4.28	35.72
TRINITY_DN94224_c0_g1	4	-31.9556	2.84231e-07	0	0	0	0	0	0	0.84	0	0	0	0	0	38	132.36	57.56	156.92	93.6	30.56	35.04	150.44	6.6	60.64	22.04	21.04
TRINITY_DN37413_c1_g1	4	-31.8549	1.23952e-09	88.08	19.56	8.72	42	56.28	54.96	28.28	20.44	63.96	0	20.36	92.68	135.76	0	251.56	95.64	108.52	119.96	43.68	282.2	137.76	113.2	117.72	112.2
TRINITY_DN66469_c0_g1	4	-31.4936	4.14641e-10	0	0	0	0	0	0	0	0	0	0	0	0	10.4	12.6	13	12.92	9.96	12.68	17.24	11.76	9.76	31.76	15.2	11.76
TRINITY_DN41727_c0_g1	4	-30.8402	4.34909e-09	0	0	0	0	0	0	0	0	0	0	0	0	5.52	5.08	5.32	5.76	5.68	4.92	5.12	6.64	5.76	11.36	6.24	5.12
TRINITY_DN47642_c0_g1	4	-30.7441	1.53348e-15	0	0	0	6.28	8.4	0	0	7.64	0	0	0	0	426137	111302	637095	186865	23432	134891	235350	572359	897795	347493	365774	195826
TRINITY_DN56897_c1_g1	4	-30.6515	1.46572e-07	0	0	0	0	0	0	0	0	0	0	0	0	326.64	33.72	379.6	98.96	146.16	26.56	157.72	178.12	158.24	41.68	0	114.28
TRINITY_DN53393_c1_g1	4	-30.4947	4.07407e-05	0	0	0	0	0	0	0	0	0	0	0	0	53.36	78	33.72	48.68	18.48	58.68	45.08	7.8	11.92	97.72	0	10.96
TRINITY_DN36416_c0_g1	4	-29.5624	9.58933e-09	0	0	0	0	0	0	0	0	0	0	0	0	4.16	5.28	5.48	5.08	3.88	4.92	5.92	4.12	3.16	12.8	7.48	4.4
TRINITY_DN100147_c0_g1	4	-29.47	4.67264e-08	0	0	0	0	0	0	0	0	0	0	0	0	28.04	36.24	38.44	33.6	27.12	29.36	39.64	25.24	25.8	87.72	19.48	24.76
TRINITY_DN52831_c10_g3	3	-29.4357	0.000224569	0	0	0	0	0	0	0	0	0	0	0	0	91.47	5.37	103.92	0	4.53	28.68	0	4.68	157.44	0	0	7.23
TRINITY_DN59497_c25_g1	4	-29.0432	1.52508e-14	1.68	1.68	0	6.2	0	12.68	2.36	2.56	6.16	4.8	10.4	3	71025.4	21577.5	77476.4	29943.1	4236.4	25850.5	26481.9	57538	78692.1	41982.1	40618.7	23771.8
TRINITY_DN20020_c0_g1	4	-28.7686	3.63138e-08	0	0.08	0	0	0	0	0	0	0	0	0	0.28	5.92	6.36	5.28	5.24	3.8	5.44	5.08	8.16	4.84	12.72	6.56	5.64
TRINITY_DN43817_c0_g1	4	-28.5881	1.15177e-07	0	0	0	0	0	0	0	0	0	0	0	0	9.12	14.84	11.6	10.44	11.16	11.08	17.16	9.04	13.2	26.6	13.48	13.36
TRINITY_DN44921_c0_g1	4	-28.5848	0.00183787	0	0	0	0	0	0	0	0	0	0	0	0	10.92	2.64	15.52	8.88	0.88	6.16	1.28	1.36	14.36	0.76	0.88	2.44
TRINITY_DN22477_c0_g1	4	-28.3591	3.02644e-07	0	0	0	0	0	0	0	0	0	0	0	0	13.64	11.88	13.96	11.68	7.76	9.4	15.28	15.04	10	27.92	14.76	12
TRINITY_DN33232_c0_g1	4	-28.3553	1.14444e-07	0	0	0	0	0	0	0	0	0	0	0	0	6.64	7.76	5.28	6.96	6.28	4.76	7.4	5.04	5.92	11.12	9.24	5.8
TRINITY_DN59471_c1_g5	4	-28.2091	0.000379942	0	0	0	0	0	0	2.44	0	0	0	0	0	40.36	107.56	21.2	42.28	16.6	53.52	40.12	2.2	8.24	80.08	0	11.96
TRINITY_DN46981_c1_g1	4	-28.1623	1.37039e-06	0	0	0	0	0	0	0	0	0	0	0	0.4	9.44	6.76	10.52	10	7.8	12	10.44	11.8	10.52	13.68	10.92	6.44
TRINITY_DN54188_c2_g1	4	-28.138	0.0112574	0	66.36	3.32	0	0	0	0	0	0	0	0	2.16	628.2	429.88	494.08	237.72	90.28	306.2	105.68	1546.08	85.04	222.52	191.28	127.44
TRINITY_DN53886_c0_g1	4	-27.4903	1.42521e-07	0	0	0	0	0	0	0	0	0	0	0	0	8.28	12.28	6.52	9.24	8.12	12.56	7	8.64	8.2	13.36	11.72	8.44
TRINITY_DN56673_c1_g1	4	-27.4569	4.45838e-07	0	0	0	0	0	0	0	0	0	0	0	0	24.24	20.64	23.56	29.76	13.76	25.72	18.44	10.64	21.52	27.12	41.68	20.08
TRINITY_DN52311_c4_g1	4	-27.4166	0.00179833	0	0	0	0	0	0	0	0	0	0	0	0	13.88	48.96	0	11.96	0	52.36	19.6	6.28	8.64	30.4	27.36	44.28
TRINITY_DN66553_c0_g1	4	-27.322	8.39817e-07	0	0	0	0	0	0	0	0	0	0	0	0	2.88	6.72	4.12	5.56	3.6	6.52	5.36	6.92	4.84	9.24	7.88	4.08
TRINITY_DN20083_c0_g1	4	-27.2395	8.0878e-07	0	0	0	0	0	0	0	0	0	0	0	0	3.2	3.2	2.64	1.84	2.84	3.2	3.48	2.76	2.28	7.04	3.12	2.76
TRINITY_DN24524_c0_g1	4	-27.1431	3.98285e-07	0	0	0	0	0	0	0	0	0	0	0	0	10.24	17.92	15.4	18.04	11.52	20.6	14.44	19.52	11.6	36.96	17.16	12
TRINITY_DN67263_c0_g1	4	-27.0061	1.51672e-06	0	0	0	0	0	0	0	0	0	0	0	0	28.16	24.48	28.68	40.72	34.8	31.04	31.04	41.04	31.64	53.16	34.08	32.8
TRINITY_DN59497_c11_g1	4	-26.9721	0.00437666	0	0	0	0	0	0	0	0	0	0	0	0	0	0	0	0	0	0	0	0	0	0	217.36	0
TRINITY_DN53294_c0_g1	4	-26.9656	2.92585e-10	0	0	0	0	0	0	0	0	0	0	0.68	0	13.16	22.44	7	12.52	8.88	18	9.04	19.04	7.32	14.52	8.8	15.52
TRINITY_DN58975_c4_g3	4	-26.9348	0.00059573	0	0	0	0	0	0	0	0	0	0	0	0	5.68	27.96	0	14.12	23.92	30.84	14.68	1.72	0.64	19.84	7.68	20
TRINITY_DN20245_c0_g1	4	-26.9251	1.28971e-06	0	0	0	0	0	0	0	0	0	0	0	0	7	6.92	6.48	6.64	4.44	5.84	6.44	5.56	5.08	16.32	9.08	5
TRINITY_DN73527_c0_g1	4	-26.8955	6.28343e-07	0	0	0	0	0	0	0	0	0	0	0	0	3.04	4.92	4.16	3.24	2.72	6.72	3.52	3.2	3.92	6.2	4.48	3.12
TRINITY_DN51236_c0_g1	4	-26.7887	0.00918067	0	0	0	0	0	0	0	0	0	0	0	0	6.2	27.72	3.68	6.48	14.88	11.28	0.44	0	1.92	0	19.96	15.64
TRINITY_DN49751_c0_g1	4	-26.5467	1.48426e-06	0	0	0	0.56	0	0	0	0	0	0.32	0	0	9.6	10.4	7.68	8.84	8.88	10.48	11.32	13.76	9.04	33.88	16.2	9.24
TRINITY_DN82881_c0_g1	4	-26.4915	4.28371e-06	0	0	0	0	0	0	0	0	0	0	0	0	15.48	13.04	17.36	12.12	12.68	14.6	23	20.2	9.84	43.32	17.08	16.08
TRINITY_DN5307_c0_g1	4	-26.4798	5.81015e-06	0	0	0	0	0	0	0	0	0	0	0	0	14.96	10.08	20.08	15.04	12.72	12.2	16.96	16.72	13.72	28.76	21.04	12.16
TRINITY_DN53743_c0_g1	4	-26.1498	4.9556e-05	0	0	0	0	0	0	0	0	0	0	0	0	3.96	4.48	5.8	3.72	4.44	3.32	3.2	5.32	5.4	19.28	5.48	2.76
TRINITY_DN66340_c0_g1	4	-26.1095	0.000416037	0	0	0	0	0	0	0	0	0	0	0	0	16.08	36.08	0	5.92	8.2	36.96	3.96	7.24	8.88	7.6	7.44	13.96
TRINITY_DN50534_c0_g2	4	-26.1094	0.0161	0	0.24	0.28	7.6	3.8	0	0.32	0	0	0	0	0	153.88	39.68	117.6	10.12	3.16	9.44	13.72	154.4	70.64	15.12	14.84	20.48
TRINITY_DN98290_c0_g1	4	-26.0393	6.19606e-06	0	0	0	0	0	0	0	0	0	0	0	0	4.36	3.48	3.48	3.16	3.52	3.92	2.68	5.24	3.08	6.92	5.52	3.08
TRINITY_DN55899_c6_g1	4	-25.7788	0.000220251	0	0	0	0	0	0	0	0	0	0	0	0	29.6	63.4	0	9.16	14.48	42.72	30.8	9.04	6.84	36.68	16.56	31.52
TRINITY_DN89716_c0_g1	4	-25.6465	9.07088e-06	0	0	0	0	0	0	0	0	0	0	0	0	2.52	3.24	4.16	3.44	2.92	2.44	2.2	2.44	2.28	8.36	3.48	2.64
TRINITY_DN84183_c0_g1	4	-25.5951	0.000729064	0.84	0	0	0	0	0	0	0	1.4	0	0	0.72	5.72	30.44	5.12	59.12	56.48	36.76	21.6	16.28	10.56	63.56	46.92	0
TRINITY_DN67323_c0_g1	4	-25.5729	6.67437e-06	0	0	0	0	0	0	0	0	0	0	0	0	7.76	10.88	7.8	11.64	6.84	11.08	9.08	8.92	8.12	16	9.52	6.36
TRINITY_DN98494_c0_g1	4	-25.457	3.65011e-05	0	0	0	0	0	0	0	0	0	0	0	0	2.08	1.8	2.04	1.8	1.44	1.8	2.76	1.92	1.92	3.44	2.08	1.16
TRINITY_DN59032_c2_g4	4	-25.3451	1.92257e-09	0.16	1.4	0.4	0.56	0.24	0	0.2	0	0	0	1.2	0	32.96	99.28	52.96	120.36	84.44	29.68	26.72	99.28	8.16	49.72	12.4	18.56
TRINITY_DN58366_c8_g1	3	-25.3287	0.0468433	0	0.24	0.09	0	0	0	2.04	52.2	13.74	15.63	0.6	2.1	2414.28	4.68	301.08	0.09	0.45	1.17	7.08	0.78	15.15	3.84	0.15	37.59
TRINITY_DN66553_c1_g1	4	-25.2909	5.97386e-05	0	0	0	0	0	0	0	0	0	0	0	0	2.48	19.08	7.24	9.84	3.48	12	3.08	4.32	6.32	6.56	3.4	6.8
TRINITY_DN58995_c3_g1	4	-25.2645	0.00509398	3.6	0	0.52	0	4.16	1.52	1.2	7.08	0	1.8	1.36	0.8	869.24	37.96	235.48	3.32	9.52	6.76	11.4	21.8	126.48	119.72	5.8	297.24
TRINITY_DN1264_c0_g1	4	-25.144	2.88678e-05	0	0.28	0	0	0	0	0	0	0	0	0	0	3.28	9.32	0.44	6.4	4.4	9.72	3.56	4.52	1.8	3.2	3.76	5.4
TRINITY_DN815_c0_g1	4	-25.1109	1.84996e-05	0	0	0	0	0	0	0	0	0	0	0	0	4	5.08	5	7.88	5.32	6.48	7.56	5.88	6.84	12.8	6.56	5.96
TRINITY_DN59632_c1_g1	4	-24.9803	9.26069e-05	0	0	0	0	0	0	0	0	0	0	0	0	17.72	9.56	18.2	27.12	7.92	21.68	28.68	16.72	12.2	34.52	25.8	22.96
TRINITY_DN46956_c0_g1	4	-24.8763	0.000692708	0	0	0	0	0	0	0	0	0	0	0	0	9.64	30.84	0	3.6	6.96	16.32	10.72	6.44	6.76	33.32	7.32	12.36
TRINITY_DN39703_c0_g1	4	-24.7367	0.000116396	0	0	0	0	0	0	0	0	0	0	0	0	7.16	9.64	10.16	10.68	10.32	7.64	9.16	12.28	15.16	26.72	19.64	12.6
TRINITY_DN56016_c2_g2	4	-24.7169	0.0289079	0	0	0	0	0.84	0	0	0	0	0	0	0	3.48	0.92	8.32	3.8	0	1.16	0.2	15.8	4.72	4	1.12	40.96
TRINITY_DN52576_c0_g1	4	-24.6726	0.00174153	0	0	0	0	0	0	0	0	0	0	0	0	2.56	1.72	1.04	5.76	0.4	1.68	1.04	0.48	0	4.28	3.92	5.4
TRINITY_DN86866_c0_g1	4	-24.6711	1.91481e-05	0	0	0	0	0	0	0	0	0	0	0	0	19.96	14	26.08	19.28	18.64	25.68	16.6	22.8	12.56	43.2	21.28	20.16
TRINITY_DN31542_c0_g1	4	-24.3856	0.0119953	0	7.16	19.2	0	0	0	0	0	0	0	0	0	581.32	643.04	109.28	548	443.68	4850.96	413.68	54.64	28.04	637.84	759.64	624.32
TRINITY_DN11758_c0_g1	4	-24.3748	5.90148e-05	0	0	0	0	0	0	0	0	0	0	0	0	1	6.16	1.48	1.36	1.44	4.36	2	2.04	0.52	1.28	1.72	4.76
TRINITY_DN19559_c0_g1	4	-24.3676	8.20999e-05	0	0	0	0	0	0	0	0	0	0	0	0	1.2	1.12	1.68	1.56	1.6	1.24	1.6	1.92	1.52	3.56	1.44	1.56
TRINITY_DN89799_c0_g1	4	-24.2078	4.07601e-05	0	0	0	0	0	0	0	0	0	0	0	0	3	4.2	2.52	2.64	2.32	4.24	3.32	3.16	2.72	5.08	2.48	2.16
TRINITY_DN16273_c0_g1	4	-24.0387	0.000360722	0	0	0	0	0	0	0	0	0	0	0	0	4.68	3.72	5.88	8.76	4.28	5.24	7.6	5.92	7.16	16.56	6.76	4.68
TRINITY_DN100128_c0_g1	4	-24.0329	0.000147833	0	0	0	0	0	0	0	0	0	0	0	0	21	14.16	12.76	14.84	18.64	38.76	21.6	19.8	24.6	26.16	20.16	22.88
TRINITY_DN59551_c1_g1	4	-24.0025	0.0051319	0	0	0	0	0	0	0	0	0	0	0	0	2.2	3.28	1.04	1.8	4.32	6.32	0.52	1.88	2.4	0	7.92	3.36
TRINITY_DN33097_c0_g1	4	-23.9157	4.58691e-05	0	0	0	0	0	0	0	0	0	0	0	0	51.68	54.28	54.8	72.72	86.12	75.92	106.52	57.72	58.92	116.48	80.36	45.76
TRINITY_DN57707_c2_g3	4	-23.8075	0.000187231	0	0	0	0	0	0	0	0	0	0	0	0	5.44	2.6	4.6	8.72	4.84	3.88	4.68	5.56	4.36	9.8	6.16	1.64
TRINITY_DN56248_c1_g2	4	-23.7639	0.00529979	0	0.64	0.12	0.24	0	0	0	0.68	0	0.24	0	0	11.4	2.84	20.68	6.28	0.72	2.04	5.96	48.84	7.88	5.2	1.84	3.92
TRINITY_DN102428_c0_g1	4	-23.7572	0.000211387	0	0	0	0	0	0	0	0	0	0	0	0	4.52	6.36	3.32	4.04	3.56	4.08	5.32	5.16	5.6	7.92	7.4	3
TRINITY_DN32943_c0_g1	4	-23.7484	8.23241e-05	0	0	0	0	0	0	0	0	0	0	0	0	2.04	1.72	2.2	1.64	1.44	1.76	2.04	1.4	1.68	3.72	2.64	1.64
TRINITY_DN56584_c3_g4	4	-23.4677	0.0714175	0	0	0	0	0	0	0	0	0	0	0	0	65.36	38.96	16.92	16.88	4.96	4.6	4.44	0	54.76	21.68	0	14.8
TRINITY_DN58873_c3_g1	4	-23.4484	0.00721016	1.96	32.32	7.04	1	0.92	0.8	3.92	11.32	28.08	6.92	2.36	5.08	1872.8	438.8	1477.6	109.24	19.2	196.76	106.6	835.56	294.68	43.36	36.84	19.28
TRINITY_DN76341_c0_g1	4	-23.4267	0.000904059	0	0	0	0	0	0	0	0	0	0	0	0	5.68	24.92	10.2	14.68	6.96	7.6	2.2	11.88	10.68	10.36	5.2	4.44
TRINITY_DN2358_c0_g1	4	-23.4183	0.00109037	0	0	0	0	0	0	0	0	0	0	0	0	6.96	4.04	4.72	2.36	5.2	8.68	8.6	8.72	7.88	12.4	9.76	4.92
TRINITY_DN51529_c0_g1	4	-23.3771	0.000486603	0	0	0	0	0	0	0	0	0	0	0	0	9.32	6.28	6.4	8.8	4.92	6.68	8.12	7.92	8.24	16.24	8.08	5.44
TRINITY_DN6120_c0_g1	4	-23.3695	0.000129223	0	0	0	0	0	0	0	0	0	0	0	0	59.76	70.68	79.12	38.92	51.44	108.64	69.96	43.92	44.12	113.6	55.6	26.88
TRINITY_DN15790_c0_g1	4	-23.3328	0.014875	0	0.08	0	0	0	0	0	0	0	0	0	0	2.96	3.2	0.64	2.32	0.4	2	0.24	6.08	0.16	1.12	0.56	0.28
TRINITY_DN9095_c0_g1	4	-23.3023	0.0042344	0	0	0	0	0	0	0	0	0	0	0	0	20.24	32.16	0	10.44	6.88	37.8	4.76	5.16	4.08	16.08	7.88	21.32
TRINITY_DN65288_c0_g1	4	-23.2715	0.000115059	0	0	0	0	0	0	0	0	0	0	0	0	2.16	2.24	1.4	2.64	1.6	2.16	2.6	3.2	1.24	3.16	1.56	1.6
TRINITY_DN6152_c0_g1	4	-23.2332	0.012766	0	0	0	0	0	0	0	0	0	0	0	0	73.36	138.8	38.8	66.88	33.64	114.24	68.64	8.64	25.96	148.8	0	46.2
TRINITY_DN65728_c0_g1	4	-23.1583	0.000257268	0	0	0	0	0	0	0	0	0	0	0	0	21.56	20.52	32.72	34.2	24.56	40.84	17.08	22.6	15.68	44.08	24.52	14.96
TRINITY_DN49292_c0_g1	4	-23.1407	0.000221957	0	0	0	0	0	0	0	0	0	0	0	0	2.4	1.68	0.88	0.96	1.84	2.52	2.2	1.12	1.56	3.24	3.36	1.84
TRINITY_DN51045_c0_g1	4	-23.1369	0.000447431	0	0	0	0	0	0	0	0	0	0	0	0	3.4	0.96	4	3.16	4.44	5	2.96	4.72	2.44	6.04	4.6	2.52
TRINITY_DN39703_c0_g2	4	-23.0693	0.00034488	0	0	0	0	0	0	0	0	0	0	0	0	9.12	7.12	8.04	7.44	7.08	8.68	8.08	10.88	8.68	24.56	12.32	10
TRINITY_DN99203_c0_g1	4	-23.0434	0.000346224	0	0	0	0	0	0	0	0	0	0	0	0	1.88	2.16	2.52	2.96	1.92	2.52	2.92	2.88	3.2	5.12	2.64	2.04
TRINITY_DN75939_c0_g1	4	-22.9547	0.00136573	0	0	0	0	0	0	0	0	0	0	0	0	2.48	3	2.44	2.44	1.16	1.4	3.28	2.48	3.76	5.92	2.88	2.56
TRINITY_DN60264_c0_g1	4	-22.9189	0.000326453	0	0	0	0	0	0	0	0	0	0	0	0	3.76	3.88	3.4	3.8	2.04	4.16	2.48	3.88	3.48	4.12	4	2.12
TRINITY_DN57617_c1_g3	4	-22.858	0.0294174	0	0	0	0	0	0	0	0	0	0	0	0	1.76	22.44	0	10.6	27.96	30.8	14.12	3.12	0	19.16	5.32	24.64
TRINITY_DN82100_c0_g1	4	-22.8551	0.000420936	0	0	0	0	0	0	0	0	0	0	0	0	3.2	5.12	3.48	3.8	5.16	12.28	3.76	6.96	5.6	10.64	5	5.28
TRINITY_DN48309_c0_g1	4	-22.8462	0.00102137	0	0	0	0	0	0	0	0	0	0	0	0	1.8	1.92	3.08	1.68	0.92	1.84	2.6	1.4	1.92	4.72	3.04	1.68
TRINITY_DN20250_c0_g1	4	-22.8392	0.0413984	0	0	0	0	0	0	0	0	0	0.32	0	0	6.64	4.48	7.84	2.28	2.04	2.56	0.36	9.6	2.44	0.64	0.48	1.88
TRINITY_DN89896_c0_g1	4	-22.8304	0.00115155	0	0	0	0	0	0	0	0	0	0	0	0	1.4	0.96	1.12	1.84	1.36	2.12	1.36	2	2.28	2.6	2.04	0.96
TRINITY_DN17027_c0_g1	4	-22.7706	0.000698427	0	0	0	0	0	0	0	0	0	0	0	0	1.56	2.68	1.84	1.28	1.72	1.76	2.04	1.6	2.4	3.8	3.68	1.8
TRINITY_DN56509_c0_g1	4	-22.7585	0.000332876	0	0	0	0	0	0	0	0	0	0	0	0	1.64	1.92	1.24	1.4	2.2	1.44	2.04	2.12	1.08	4.32	5.24	2.32
TRINITY_DN93102_c0_g1	4	-22.722	0.00105108	0	0	0	0	0	0	0	0	0	0	0	0	3.72	6.04	5.32	5	4.12	2.76	4.12	5.68	4.52	7.52	1.84	3.72
TRINITY_DN34080_c0_g2	4	-22.7136	0.00037002	0	0	0	0	0	0	0	0	0	0	0	0	7.28	7.32	7.6	10.28	6.64	9.12	8.88	5.4	6.68	17.56	4.96	9.48
TRINITY_DN12201_c0_g1	4	-22.6788	0.0110238	0	1.44	0	0	0	0	0	0	0	0	0	0	10	14.44	9.48	25.76	4.52	7.88	4.72	73.88	4.8	11.56	16.44	12.32
TRINITY_DN65225_c0_g1	4	-22.6394	0.000500009	0	0	0	0	0	0	0	0	0	0	0	0	2	2.2	1.68	3.88	0.96	2.24	2.16	1.96	2.16	5.08	1.44	2.04
TRINITY_DN50611_c0_g2	3	-22.6276	0.0256308	0	0	0	0	0	0	0	0	0.36	0	0	0	1.53	1.59	3.54	0	0.6	4.38	4.62	0.21	18.54	3.78	0.72	0.78
TRINITY_DN56835_c6_g1	4	-22.6158	0.0353066	0	0	0	0	0	0	0	0	0	0	0	0	0	0	0	0	0	0	0	92.56	0	198.44	0	0
TRINITY_DN98373_c0_g1	4	-22.6144	0.000729794	0	0	0	0	0	0	0	0	0	0	0	0	2	1.28	1.8	1.8	1.96	2.72	2.84	3.12	2.16	3.4	2.2	1.8
TRINITY_DN10515_c0_g1	4	-22.566	0.000777821	0	0	0	0	0	0	0	0	0	0	0	0	3.72	4.28	5.04	5	2.48	8.24	4.4	4.44	4.8	10.28	4.88	2.56
TRINITY_DN11721_c0_g1	4	-22.4453	0.000503356	0	0	0	0	0	0	0	0	0	0	0	0	2.16	12.52	1.12	11.36	3.24	9.32	10.84	4.44	0.72	9.28	4.56	5.92
TRINITY_DN49974_c0_g1	4	-22.4399	0.00245774	0	0	0	0	0	0	0	0	0	0	0	0	3.68	3.8	3.68	5.68	3.24	3.4	1.04	4.4	4.48	17.32	3.8	5.12
TRINITY_DN8709_c0_g1	4	-22.4031	0.000646916	0	0	0	0	0	0	0	0	0	0	0	0	0.76	0.56	0.52	1.44	0.56	0.96	1.16	1.16	0.76	2.68	0.88	0.84
TRINITY_DN5039_c0_g1	4	-22.3846	0.000308014	0	0	0	0	0	0	0	0	0	0	0	0	3.36	5.12	4.72	3.96	1.76	5.92	2.72	4.04	3.12	5.36	5.6	2.96
TRINITY_DN73514_c0_g1	4	-22.3668	0.000493647	0	0	0	0	0	0	0	0	0	0	0	0	1.88	2.68	1.48	2.36	1.68	3.64	1.6	2.12	2.12	4.28	2.76	2.16
TRINITY_DN50289_c2_g2	4	-22.2814	0.00158107	0	0	0	0	0	0	0	0	0	0	0	0	2.12	1.56	1.8	1.92	1.32	0.92	1.48	2.4	1.08	6.32	1.72	0.88
TRINITY_DN82490_c0_g1	4	-22.2217	0.00157445	0	0	0	0	0	0	0	0	0	0	0	0	9.96	16.76	13.04	17.04	7.04	16.68	11	18.76	16.76	14.08	23.08	10.04
TRINITY_DN58039_c0_g1	4	-22.2038	0.00316186	0	0	0	0	0	0	0	0	0	0	0	0	1.44	1.76	1.08	3.04	1.76	1.84	2.52	2.96	1.64	5.6	2.72	2.4
TRINITY_DN81944_c0_g1	4	-22.186	0.000937996	0	0	0	0	0	0	0	0	0	0	0	0	7.92	10.68	13	29.2	5.68	13.32	12.76	25.12	17.84	15.28	20.8	10.36
TRINITY_DN22735_c0_g1	4	-22.1361	0.00312247	0	0	0	0	0	0	0	0	0	0	0	0	1.92	1.28	2.24	4.32	1.96	3.2	1.16	2.88	2.92	9.96	2.36	1.88
TRINITY_DN100439_c0_g1	4	-22.0824	0.000802283	0	0	0	0	0	0	0	0	0	0	0	0	2.32	2.24	1.44	1.56	1.84	1.76	2.12	2.24	1.64	3.56	1.64	1.44
TRINITY_DN3203_c0_g1	4	-22.0791	0.000266313	0	0	0	0	0	0	0	0	0	0	0	0	3	3.76	2.8	3.28	3.56	7.08	2.96	3.08	2.68	6.04	6.04	3.24
TRINITY_DN51387_c0_g2	4	-22.0322	0.000853806	0	0	0	0	0	0	0	0	0	0	0	0	0.96	2.28	1.6	1.36	0.92	1	1.72	1.96	0.92	4.28	1.76	1.24
TRINITY_DN39800_c0_g1	4	-21.9439	0.00531876	0	0	0	0	0	0	0	0	0	0	0	0	131.92	352.6	122.24	519.88	153.92	46.92	0	313.56	171.32	36.96	0	287.04
TRINITY_DN13712_c0_g1	4	-21.9121	0.00434795	0	0	0	0	0	0	0	0	0	0	0	0	5.16	4.04	5.64	4.6	6.76	5.2	8.8	5.64	5.84	17.12	16.76	2.68
TRINITY_DN73320_c0_g1	4	-21.7976	0.00755993	0	0	0	0	0	0	0	0	0	0	0	0	1.12	1.84	1.32	1.32	1.52	1.72	1.56	2.36	3.24	4.64	3.8	1.76
TRINITY_DN100934_c0_g1	4	-21.768	0.000481334	0	0	0	0	0	0	0	0	0	0	0	0	2	2.48	1.8	3.16	2.24	4.56	2.6	2.2	2.12	6.24	3.92	2.72
TRINITY_DN5749_c0_g1	4	-21.7413	0.00265591	0	0	0	0	0	0	0	0	0	0	0	0	0.76	0.8	0.92	0.64	0.68	0.84	1.8	1.08	0.48	3.12	0.88	0.8
TRINITY_DN30818_c0_g1	4	-21.6274	0.00483737	0	0	0	0	0	0	0	0	0	0	0	0	18.4	16.52	20.88	26.48	11.64	15.44	16.36	20	13.8	71.36	16.68	14.92
TRINITY_DN43045_c0_g1	4	-21.5871	0.00193336	0	0	0	0	0	0	0	0	0	0	0	0	9.88	12.12	13.08	18.52	12.44	5.44	13.64	14.96	7.08	34.8	16.32	11.72
TRINITY_DN89832_c0_g1	4	-21.5625	0.00527013	0	0	0	0	0	0	0	0	0	0	0	0	2.24	2.76	3.08	2.4	2.12	1.68	1.2	3.12	4.24	5.08	2.96	2
TRINITY_DN94201_c0_g1	4	-21.5496	0.000918047	0	0	0	0	0	0	0	0	0	0	0	0	7.92	7.12	7.6	7.56	10.52	5.84	7.4	5.04	5.36	12.56	10.92	9.28
TRINITY_DN63432_c0_g1	4	-21.4936	0.00159796	0	0	0	0	0	0	0	0	0	0	0	0	11.36	8.92	13.84	14.96	13.12	19.04	13.52	13.52	12.76	16.88	20.64	5.68
TRINITY_DN98827_c0_g1	4	-21.4886	0.0013218	0	0.28	0.36	0	0	0	0	0	0	0	0.44	0	3.76	3.36	2.96	4.12	2.84	4	3	3	2.84	9.44	6.44	3.48
TRINITY_DN98400_c0_g1	4	-21.4179	0.00313125	0	0	0	0	0	0	0	0	0	0	0	0	1.56	1.56	2.6	2.12	1.6	2.72	0.96	3.92	1.32	2.16	1.44	1.56
TRINITY_DN48523_c0_g1	4	-21.3776	0.0030212	0	0	0	0	0	0	0	0	0	0	0	0	2.08	6.72	1	4.88	4.52	8.12	1.16	1.48	0	3.6	3.56	2.92
TRINITY_DN15615_c0_g1	4	-21.3705	0.0847542	0	0	0	0	0	0	0	0	0	0	0	0	0.92	0.52	1	0.44	0.96	0.76	0.92	0.28	2.84	0.68	0	0.76
TRINITY_DN78821_c0_g1	4	-21.3198	0.0499617	0	0	0	0	0	0	0	0	0	0	0	0	16.32	39.56	0	5.32	10.48	19.68	4.16	3.88	15.88	11.68	3.96	10.8
TRINITY_DN73916_c0_g1	4	-21.3146	0.00288457	0	0	0	0	0	0	0	0	0	0	0	0	2.4	1.2	1.2	1.64	1.44	2.92	1.16	2.28	1.72	2.48	2.32	2.32
TRINITY_DN57848_c3_g8	4	-21.2999	0.0239651	0	0	0	0.2	0	0	0	0	0	0	0.48	0	4.32	7.6	1.08	3.52	0.96	4.08	0.84	9.28	3.44	2.6	0.64	0.84
TRINITY_DN60206_c0_g1	4	-21.2949	0.00313678	0	0	0	0	0	0	0	0	0	0	0	0	2.76	1.36	1.64	1.92	1.32	3.16	1.6	1.96	1.6	2.36	0.92	1.8
TRINITY_DN53743_c0_g2	4	-21.2859	0.00351261	0	0	0	0	0	0	0	0	0	0	0	0	2.36	2.36	2.32	3	2.04	2.56	2.32	4	2.68	6.4	3.84	1.68
TRINITY_DN2063_c0_g1	4	-21.2315	0.00430791	0	0	0	0	0	0	0	0	0	0	0	0	4.16	3.76	3.32	6.64	7.76	6.96	8.2	8.28	7.84	16.92	7.32	7.72
TRINITY_DN22571_c0_g2	4	-21.2106	0.0434751	0	0	0	0	0	0	0	0	0	0	0	0	3.04	0.84	1.8	3.24	2.88	4.92	3.4	6.24	7.28	22.92	3.36	3.24
TRINITY_DN5039_c0_g2	4	-21.1644	0.0106636	0	0	0	0	0	0	0	0	0	0	0	0	3.68	3.2	1.56	1.52	1.56	4.8	2.4	3.36	3.96	6.24	3.28	1.88
TRINITY_DN60901_c0_g1	4	-21.1618	0.00138548	0	0	0	0	0	0	0	0	0	0	0	0	5.2	10.12	6.24	9.72	5.48	10.48	8.68	6.2	5.2	16.04	9.84	5.96
TRINITY_DN54023_c0_g1	4	-21.1526	0.0121921	0	0	0	0	0.32	0.36	0	0	0	0	0	0	2.36	3.68	3.64	5.52	1.88	2.72	5.32	0	0.2	5.16	1.12	2.92
TRINITY_DN50963_c0_g1	4	-21.1389	0.00266344	0	0	0	0	0	0	0	0	0	0	0	0	25.44	24.56	14.04	37.16	20.4	22.28	18.44	21.44	25.04	41.8	35.52	23.56
TRINITY_DN67325_c0_g1	4	-21.0661	0.0171291	0	0	0	0	0	0	0	0	0	0	0	0	13.28	53.76	0	0	0	97.52	0	0	16.12	44.08	16.8	59.52
TRINITY_DN82779_c0_g1	4	-21.0635	0.00158903	0	0	0	0	0	0	0	0	0	0	0	0	8.92	8.44	7.6	18.4	10.48	14.4	13.56	11.68	10.04	20.44	20.56	9.88
TRINITY_DN92162_c0_g1	4	-21.0465	0.00198524	0	0	0	0	0	0	0	0	0	0	0	0	24.24	20.64	9.4	23.48	16.48	27	24.6	16.68	14.36	18.48	13.88	16.32
TRINITY_DN42105_c0_g1	4	-21.0428	0.0211356	0	0	0	0	0	0	0	0	0	0	0	0	2.44	1.08	0.8	0.64	1.12	0.96	3.48	4.4	0.76	4.04	1.32	1.48
TRINITY_DN57210_c2_g1	3	-21.0168	0.0517725	0	0	0	0	0	0	0	0	0	0	0	0	189.21	15.99	19.08	0	0	6.06	0	0	13.62	31.2	3.6	92.67
TRINITY_DN45497_c0_g1	4	-21.0009	0.00643533	0	0.16	0	0	0	0	0	0	0	0	0	0	2.28	7.8	0.52	6.96	9.28	6.72	3.64	1.08	2.24	7.84	2.8	8.92
TRINITY_DN1321_c0_g1	4	-20.9984	0.0043003	0	0	0	0	0	0	0	0	0	0.16	0	0	2.28	3.92	0.48	1.32	1.48	4.56	1.6	1.12	0.6	1.72	1.52	1.48
TRINITY_DN58222_c11_g4	3	-20.9643	0.0297334	0	0	0	0	0	0	46.86	33.84	26.07	43.89	0	0	19.59	74.1	25.56	151.77	0	0	52.44	96.78	31.89	74.22	33.69	263.64
TRINITY_DN47088_c0_g1	3	-20.8619	5.03204e-24	21.27	33.84	44.49	3.96	5.31	10.08	0	0	0	0	0	0	0	9.57	3.9	23.67	11.7	0.27	86.55	0.33	0	0	0	0.57
TRINITY_DN58975_c5_g1	3	-20.8303	0.0113961	0.48	0.39	0.42	0	0.12	0	1.02	2.07	0.48	0.45	0.72	2.04	197.94	26.19	94.41	2.13	1.65	62.7	0.66	1.86	69.99	0.24	0.15	0.24
TRINITY_DN55360_c4_g5	3	-20.7925	1.99895e-06	0	0	0	0	0	0	2.73	4.62	6.96	9.72	7.44	4.08	13.68	16.71	4.53	18.3	12.93	20.85	13.59	6.06	2.88	18.6	10.53	17.16
TRINITY_DN90446_c0_g1	4	-20.7529	0.032249	0	0	0	0	0	0	0	0	0	0	0	0	5.32	6.28	7.2	8	3.52	4	6.24	13.44	8.24	29.76	8.88	2.72
TRINITY_DN99189_c0_g1	3	-20.7166	0.0173061	0	0.72	0	0	0	0	0	0	0	0	0	0	2.13	19.71	1.47	0.72	1.02	1.89	0.12	36.12	16.35	0.81	3.09	1.23
TRINITY_DN66708_c0_g1	4	-20.7047	0.00501953	0	0	0	0	0	0	0	0	0	0	0	0	1.92	4.56	3.44	3.72	1.76	5.36	2.24	2.32	2.48	3.92	3.28	2.32
TRINITY_DN46413_c0_g1	4	-20.6955	0.0188426	0	0	0	0	0	0	0	0	0	0	0	0	1.52	1.4	3.04	1.4	1.4	2.04	2.36	3.08	1.96	6.92	1.04	1.28
TRINITY_DN57041_c0_g1	4	-20.6907	0.0100622	0	0	0	0	0	0	0	0	0	0	0	0	3.92	3.52	3.08	3.68	1.88	0.8	2.4	2.8	2.64	5.88	5.76	1.96
TRINITY_DN67741_c0_g1	4	-20.6569	0.00732406	0	0	0	0	0	0	0	0	0	0	0	0	1.84	2.44	2.16	2.52	1.04	1	1.36	2	2.08	4.72	3.48	2.68
TRINITY_DN80288_c0_g1	4	-20.6327	0.00698507	0	0	0.96	0.32	0	0	0	0	0	0	0.4	0	7.84	25.96	4	3.44	6.04	22.04	4.12	2.96	1.28	3.16	15.44	13.24
TRINITY_DN56687_c0_g2	4	-20.6025	0.0011151	0	0	0	0	0	0	0	0	0	0	0	0	2.24	2.36	0.76	3.2	2.48	2.56	1.16	1.72	0.72	3.48	2.36	1.4
TRINITY_DN42199_c0_g2	4	-20.5842	0.00966516	0	0	0	0	0	0	0	0	0	0	0	0	1.04	0.76	1.36	1.44	0.48	2	0.76	1.48	0.96	2.52	1.76	0.4
TRINITY_DN89839_c0_g1	4	-20.5279	0.00833789	0	0	0	0	0	0	0	0	0	0	0	0	1.64	1.6	1.52	0.64	1	1.32	1.4	1.68	1.12	2.64	1.48	0.84
TRINITY_DN48514_c0_g1	4	-20.5168	0.0178092	0	0	0	0	0	0	0	0	0	0	0	0	0.88	1.36	0.84	3.2	1.36	2.88	2.76	2.24	2.32	4.12	1.6	0.96
TRINITY_DN98496_c0_g1	4	-20.4875	0.0031048	0	0	0	0	0	0	0	0	0	0	0	0	1	0.88	0.76	1.4	0.84	1.4	0.92	1.32	0.72	3.48	1.24	1.4
TRINITY_DN65012_c0_g1	4	-20.4405	0.00797943	0	0	0	0	0	0	0	0	0	0	0	0	4.72	6.96	4.12	3.56	6.28	5.6	4	5.12	6.8	9.92	3.16	6.28
TRINITY_DN39126_c0_g1	4	-20.433	0.0301694	0	0	0	0	0	0	0	0	0	0	0	0	4.72	11.12	10.6	3.52	3.72	4.16	4.96	7	6.64	20.56	5.72	1.8
TRINITY_DN54658_c207_g3	4	-20.4151	0.037191	0	0	0	0	0	0	0	0	0	0	0	0	41.08	109.88	0	107.96	95.88	0	42.92	244.04	53.16	103.4	108.24	76.4
TRINITY_DN56233_c1_g2	4	-20.4071	0.0187669	0	0	0	0	0	0	0	0	0	0	0	0	4.2	2.44	1.44	0.72	2.2	3.92	1.92	1.8	2.72	0.96	3.68	0.96
TRINITY_DN16193_c0_g1	4	-20.3779	0.0107541	0	0.12	0	0	0	0.2	0	0	0	0	0	0	0.76	1.04	0.8	1.96	0.72	0.88	0.88	1.64	1.32	3.36	1.8	1.4
TRINITY_DN34047_c0_g1	4	-20.3718	0.0302984	0	0	0	0	0	0	0	1.28	0	0	0	0	18.56	44.12	18.24	58.96	17.88	82.72	29.4	10.52	4.96	14.08	19.28	32
TRINITY_DN22872_c0_g1	4	-20.3461	0.0155543	0	0	0	0	0	0	0	0	0	0	0	0	1.16	1.4	1.52	1.08	0.36	1.4	1.48	1.68	0.92	2.68	1	1.4
TRINITY_DN59190_c4_g4	2	-20.3381	0.001523	0	0	0	0	0	0	0	0	0	0	0	0	1259.96	86.12	690.78	10.54	30.1	2.1	6.28	0	63.98	165.72	0	202.3
TRINITY_DN85945_c0_g1	4	-20.2724	0.0142528	0	0	0	0	0	0	0	0	0	0	0	0	7.88	6.64	7.08	10.6	3.6	5.96	3.68	5.28	6.68	7.68	5.4	4.08
TRINITY_DN60742_c0_g1	4	-20.2558	0.00635839	0	0	0	0	0	0	0	0	0	0	0	0	2.04	12	8.24	5.76	8.68	12.4	7.72	8.96	6.16	15.96	14.12	5.6
TRINITY_DN89623_c0_g1	4	-20.1922	0.00359958	0	0	0	0	0	0	0	0	0	0	0	0	1.6	2.44	2.12	1.92	2.44	2.72	2.16	1.28	1.44	3.92	3.76	2.32
TRINITY_DN23460_c0_g1	4	-20.0568	1.59189e-05	1.04	0	0.6	1.2	0.8	0	2.76	0	0.88	0	0.76	0	25.16	26.36	27.8	21.64	22.44	25.28	26.44	33.88	21.04	45.68	35.76	19.88
TRINITY_DN51050_c0_g1	4	-20.0487	0.0278178	0.16	4.12	4.08	0.88	0	0.4	0.12	0.12	0.28	0.52	0.36	0	27.2	43.04	10.04	19.92	4.12	39.76	6.84	56.68	11.44	15.52	9.76	8.24
TRINITY_DN85756_c0_g1	4	-20.0415	0.00977189	0	0	0	0	0	0	0	0	0	0	0	0	5.28	7.76	4	2.84	5.04	6.28	4.48	7.44	4.88	9	4.08	3.48
TRINITY_DN61111_c0_g1	4	-19.9859	0.0149433	0	0	0	0	0	0	0	0	0	0	0	0	1.28	1	0.64	1.36	0.44	1.4	1.64	1.52	1.32	2.6	1.2	1.64
TRINITY_DN59763_c8_g1	4	-19.9758	0.037881	0	0	0	0	0	0	0	0	0	0	0	0	27.84	56.28	0	0	0	43.8	14.6	16.36	0	0	0	24.96
TRINITY_DN57210_c6_g1	3	-19.9316	0.00505741	3.24	124.41	30.69	4.41	0.3	0.33	10.8	75.09	45.03	95.88	17.58	13.44	22251.4	1421.55	11154.7	95.76	196.5	78.36	189.78	143.85	1105.02	1349.64	74.88	10960.5
TRINITY_DN51290_c0_g1	4	-19.8876	0.0247358	0	0	0	0	0	0	0	0	0	0	0	0	0.96	0.8	1.52	1.12	0.96	1.08	1.08	1.56	1.2	3.52	1.32	1.92
TRINITY_DN90005_c0_g1	4	-19.8721	0.0196813	0	0	0	0	0	0	0	0	0	0	0	0	0.64	1	1.24	1.48	0.76	1.28	0.88	1.64	1.2	3.12	0.92	0.8
TRINITY_DN90411_c0_g1	4	-19.865	0.0184086	0	0	0	0	0	0	0	0	0	0	0	0	1.36	1.24	1.8	1.96	2.04	1.84	1.8	0.92	2.08	3.36	2.24	0.68
TRINITY_DN47841_c0_g1	4	-19.8472	3.37441e-06	0.96	11.24	1.48	2.68	0.2	0.68	4.6	2.56	0.92	1.28	2.28	9.64	113.68	332.48	54.12	202.6	245.24	603.48	118.56	24.68	8.84	226.28	312.96	522.4
TRINITY_DN86359_c0_g1	4	-19.8444	0.0145984	0	0	0	0	0	0	0	0	0	0	0	0	8.52	57.52	0	14.36	12.6	14.44	11.36	3.36	0	23.04	24.16	42.6
TRINITY_DN78285_c0_g1	4	-19.8378	0.00794637	0	0	0	0	0	0	0	0	0	0	0	0	10.8	16.36	19.96	14.92	8.72	19.04	15.64	9.64	15.2	20.76	14.68	14.56
TRINITY_DN59865_c0_g1	4	-19.8347	0.00739008	0	0	0	0	0	0	0	0	0	0	0	0	2.6	2.48	2.2	2.16	2.28	2.04	1.88	1.32	1.88	4.64	1.84	2.4
TRINITY_DN49929_c2_g1	4	-19.7737	0.105623	0	0	0	0	0	0	0	0	0	0	0	0	0	0	19.72	0	0	15.32	0	34.32	17.8	0	18.48	0
TRINITY_DN83663_c0_g1	4	-19.7201	0.0186065	0	0	0	0	0	0	0	0	0	0	0	0	2.32	2.64	0.64	1.88	1.48	1.96	2.28	1.48	2.44	4.08	2.4	1.92
TRINITY_DN73553_c0_g1	4	-19.6972	0.0241342	0	0	0	0	0	0	0	0	0	0	0	0	0.96	1.16	1.16	1.72	1.24	0.6	0.68	1.44	2.08	2.96	1.36	1.6
TRINITY_DN30453_c0_g1	4	-19.6538	0.010878	0	0	0	0	0	0	0	0	0	0	0	0	1.28	1.12	1.24	0.36	0.76	0.96	1.64	0.76	0.72	2.68	1.68	1.36
TRINITY_DN64991_c0_g1	4	-19.6514	0.014935	0	0	0	0	0	0	0	0	0	0	0	0	0.96	1.88	1.12	1	0.68	1.08	1.08	1.56	0.6	2	1.6	0.6
TRINITY_DN83953_c0_g1	4	-19.6061	0.0321692	0	0	0	0	0	0	0	0	0	0	0	0	3.56	19.12	2.44	7.24	5.32	10.68	6.16	1.8	2.28	4.2	3.68	2.64
TRINITY_DN98696_c0_g1	4	-19.5988	0.0525001	0	0	0	0	0	0	0	0	0	0	0	0	1.16	0.76	2.04	1.36	0.88	0.72	0.92	1.88	1.96	3.48	1.4	1.72
TRINITY_DN18003_c0_g1	4	-19.5814	0.0305586	0	0	0	0	0	0	0	0	0	0	0	0	4.28	2.2	1.16	3.88	3.08	2.64	2.44	5.08	2.96	15.4	4.4	3.12
TRINITY_DN52138_c3_g1	4	-19.5186	0.0019008	0	0	4.44	1.08	0	0	0	0	4.8	0	0	1.6	8.36	10	11.28	6.76	7.92	7.48	6.16	11.04	4.16	4.6	4.48	8.36
TRINITY_DN57768_c0_g3	4	-19.508	0.00613519	0.08	0	0.36	0	0	0	0	0	0	0	0.84	0.84	6.92	8.6	3.24	10.76	0.56	4.64	3.04	1.08	0	12.68	14.64	16.56
TRINITY_DN84659_c0_g1	4	-19.4631	0.0484939	0	0	0	0	0	0	0	0	0	0	0	0	2.76	3.72	7.96	5.96	2.32	3.88	4.64	10.56	4.36	5.12	8.08	4
TRINITY_DN18950_c0_g1	4	-19.3251	0.0127433	0	0	0	0	0	0	0	0	0	0	0	0	1.8	6.8	4.28	2.16	3	3.64	4.36	3	3.68	6.12	4.84	3.04
TRINITY_DN93407_c0_g1	3	-19.3183	0.0490722	0	0	0	0	0	0	0	0	0	0	0	0	173.88	12.15	85.14	19.2	0	21.48	30.54	3.54	6.9	13.17	21.99	69.03
TRINITY_DN68772_c0_g1	4	-19.211	0.0214273	0	0	0	0	0	0	0	0	0	0	0	0	4.44	5.4	4.8	3.72	5.6	3.12	2.88	5.32	4.52	4.2	5.44	3.72
TRINITY_DN55043_c0_g1	4	-19.2019	0.020227	0	0	0	0	0	0	0	0	0	0	0	0	2.04	1.64	1.68	1.68	1.28	2.48	2.64	1.72	0.48	4	2	2.2
TRINITY_DN81750_c0_g1	4	-19.1932	0.021231	0	0	0	0	0	0	0	0	0	0	0	0	0.6	0.8	1.12	1.4	1.12	2.16	0.64	1.44	1.24	1.72	1.6	1.04
TRINITY_DN99727_c0_g1	2	-19.1894	0.000417229	0	6.82	0	0	3.8	0	8.06	5.24	10.64	64.04	3.54	12.28	6809.64	226.3	8337.42	14.9	8.18	16.44	61.96	0	197.86	13.22	0	92.22
TRINITY_DN10090_c0_g1	4	-19.146	0.0197345	0	0	0	0	0	0	0	0	0	0	0	0	3.84	20.72	0	9.8	4.32	15.68	23.4	4.52	4.4	13.52	0	10.64
TRINITY_DN47361_c1_g1	4	-19.1244	0.0345213	0	0	0	0	0	0	0	0	0	0	0	0	2.08	1.64	1.84	1.24	0.88	1.04	1.6	1.24	1.4	4.36	2.12	2.08
TRINITY_DN101127_c0_g1	4	-19.1163	0.0170397	0	0	0	0	0	0	0	0	0	0	0	0	3.56	2.16	2.28	2.28	1.36	2.6	2.36	2.32	1.08	6.88	5.52	4.44
TRINITY_DN63225_c0_g1	4	-19.114	0.021779	0	0	0	0	0	0	0	0	0	0	0	0	20.32	24	9.64	25.6	25.24	18.04	15.16	36.08	14.44	27.76	21.6	7.2
TRINITY_DN83121_c0_g1	4	-19.1076	0.0245331	0	0	0	0	0	0	0	0	0	0	0	0	1.88	0.56	0.68	1.36	1.76	1.88	1.96	0.68	1.32	3.16	2.64	1.24
TRINITY_DN42028_c0_g1	4	-19.0321	0.0600191	0	0	0	0	0	0	0	0	0	0	0	0	5.72	5.12	4.56	1.52	7.36	2.56	5.36	6.8	5	14.88	8.48	3.88
TRINITY_DN50256_c0_g1	4	-19.0162	0.0312451	0.24	0	0	0	0	0	0	0	0	0	0	0	2.24	1.36	1.92	2.4	1.48	1.64	1.12	2.44	1.64	3.56	2	1.12
TRINITY_DN57352_c2_g2	4	-18.997	0.0471111	0	0.16	0.2	0.2	0	0	0	0.24	0	0.48	0.28	0	9.64	7.44	5.36	14.48	1.04	6.96	5.72	2.4	0	19.48	25.16	25.08
TRINITY_DN54162_c2_g1	4	-18.9362	0.00361605	2.12	0.52	1.28	0	2.48	2.72	2.12	0.76	1.84	1.44	0.8	0.92	3.36	27.32	86.48	29.36	2.52	58.16	3.6	68.44	9.8	10.04	19.4	96.32
TRINITY_DN74032_c0_g1	4	-18.9091	0.0323413	0	0	0	0	0	0	0	0	0	0	0	0	2.48	3.04	2.4	2.12	0.92	1.8	1.68	1.88	1.8	1.72	3.88	1.44
TRINITY_DN101302_c0_g1	4	-18.9073	0.0277023	0	0	0	0	0	0	0	0	0	0	0	0	3.68	11.88	3.56	4.44	10.12	8.88	4.84	10.52	6.6	11.88	9.8	3.72
TRINITY_DN15776_c0_g1	4	-18.881	0.0715002	0	0.64	0	0	0	0	0	0	0	0	0	0	11.4	14.52	9.92	1.52	2.68	10.2	1.2	3.76	2.16	8.4	12.32	9.08
TRINITY_DN54718_c5_g5	4	-18.8785	0.0135599	0	0	0	0	0	0	0	0	0	0	0	0	2.04	7.68	2.44	5.32	3.4	8.16	5.28	1.96	0.92	8.56	4.48	5.96
TRINITY_DN87732_c0_g1	4	-18.864	0.034266	0	0	0	0	0	0	0	0	0	0	0	0	4.2	3.24	7.2	4.32	2.52	9.04	3.92	6.44	4.04	14.12	5.84	4.32
TRINITY_DN54068_c0_g2	4	-18.7664	0.0660024	0	0	0	0	0	0	0	0	0	0	0	0	0	16.68	0	0	4.64	33.68	0	9.68	0	10.8	0	22.68
TRINITY_DN86258_c0_g1	4	-18.7638	0.0864496	0	0	0	0	0	0	0	0	0	0	0	0	9.76	3.28	17.92	13.44	6.56	17.16	1.16	14.48	10.96	15.36	10.32	6
TRINITY_DN39717_c0_g1	4	-18.7471	0.0399037	0	0	0	0	0	0	0	0	0	0	0	0	1	0.52	0.6	1.32	0.88	1	0.92	1.2	1.4	2.48	1.68	1.08
TRINITY_DN75572_c0_g1	4	-18.7067	0.0277058	0	0	0	0	0	0	0	0	0	0	0	0	16.2	4.36	8.28	4.12	7.24	16.48	9.8	11.48	3.72	23.12	15.8	9.04
TRINITY_DN6184_c0_g1	4	-18.6715	0.056296	0	0	0	0	0	0	0	0	0	0	0	0	1.96	1.6	1.64	1.64	0.4	1.96	2.52	2.36	1.8	4.72	1.2	1.28
TRINITY_DN54068_c0_g1	4	-18.6236	1.01536e-06	1.32	0.08	1.24	1.52	0.72	0.64	1.12	0	0.48	1.24	0.72	0	26.12	36.12	15.6	35.48	22.48	41.16	7.64	30.8	8	13.16	12.92	20.96
TRINITY_DN89747_c0_g1	4	-18.5729	0.0308369	0	0	0	0	0	0	0	0	0	0	0	0	0.96	1.48	0.8	1.28	0.72	1.68	1.28	1	1.4	2.28	1.88	1.04
TRINITY_DN59254_c11_g1	4	-18.5667	0.0347774	0	0	0	0	0	0	0	0	0	0	0	0	3.08	5.68	5	3.16	2.8	3.84	2.48	3.64	1.72	4.44	4.2	2.4
TRINITY_DN68147_c0_g1	4	-18.4939	0.0477632	0	0	0	0	0	0	0	0	0	0	0	0	1.96	3.12	1.96	4.68	0.68	3.64	3.04	5.52	1.88	5.64	4.44	2.8
TRINITY_DN59880_c0_g1	4	-18.4532	0.0673123	0	0	0	0	0	0	0	0	0	0	0	0	0.64	0.88	1.04	1.2	0.92	0.76	1.04	2.32	1	1.68	1.4	1.24
TRINITY_DN59497_c22_g1	4	-18.4376	0.0585022	6.76	0.96	8.32	5.72	10.8	10.32	10.56	8.56	10.24	1.32	5.88	11.96	17.04	12.16	37.84	13.4	2.12	5.04	12.4	76.24	65.28	28.6	22.08	20.96
TRINITY_DN47746_c0_g1	2	-18.4229	1.10148e-05	13.74	8.58	33.4	0	6.06	10.24	10.34	35.34	4.48	0	4.78	0	21580.7	64.14	7273.68	48.34	17.12	40.3	18.66	5.74	373.16	1.32	8.34	777.58
TRINITY_DN31126_c0_g1	4	-18.402	0.0528049	0	0	0	0	0	0	0	0	0	0	0	0	1.04	0.56	1.76	1.24	1.76	2.76	1.96	3.56	1.2	2.76	1.32	2.28
TRINITY_DN67199_c0_g1	4	-18.4006	0.0410322	0	0	0	0	0	0	0	0	0	0	0	0	0.68	2.28	1.2	1.8	0.72	1.72	1.72	2.44	1.36	1.84	1.68	1.28
TRINITY_DN91697_c0_g1	4	-18.3756	0.0390251	0	0	0	0	0	0	0	0	0	0	0	0	3.36	5.32	6.08	5.4	5.92	4.52	4.72	4.68	3.8	7.52	4.8	4.64
TRINITY_DN49720_c1_g1	4	-18.3693	0.00867473	0	0	0	0.52	0	0.76	0	0	0	0.6	0.68	0	8.04	9.76	1.92	5.72	5.44	8.48	3.36	6.24	5.92	7.64	4.92	7.16
TRINITY_DN59781_c7_g1	4	-18.3096	4.98653e-06	0.64	0.4	0.28	0.08	0.08	0.2	0.72	0.24	0	0.32	0.36	0.4	15.72	11.04	8.28	5.8	4.6	11.4	5.36	13.12	4.2	5.84	5.8	6
TRINITY_DN39709_c0_g1	4	-18.2833	0.0248192	0	0	0	0	0	0	0	0	0	0	0	0	1.4	1.36	1.68	1.88	1.88	2	2.04	1.92	0.68	3.72	2.24	1.32
TRINITY_DN82397_c0_g1	4	-18.283	0.0296326	0	0	0	0	0	0	0	0	0	0	0	0	0.96	1.76	0.56	1.52	2.52	3.6	0.76	1.76	0.56	2.84	1.4	0.88
TRINITY_DN66066_c0_g1	4	-18.2701	0.0152126	0	0	0	0	0	0	0	0	0	0	0	0	0.84	1.12	0.72	1.12	1.72	1.68	1.2	1.28	0.4	1.2	1.16	1.44
TRINITY_DN65990_c0_g1	4	-18.2223	0.0719217	0	0	0	0	0	0	0	0	0	0	0	0	1.72	1.16	0.8	1.24	2.16	0.52	1.44	1.88	1.36	3.04	2.12	1.48
TRINITY_DN55328_c10_g1	4	-18.2095	0.00133978	2.56	1.28	6.4	23.24	0	0	5.32	0	0	12.56	0	0	108.72	264.24	54.76	140.96	202.64	483.04	117.76	17	19.32	160	244.04	360.52
TRINITY_DN100541_c0_g1	4	-18.1735	0.0956943	0	0	0	0	0	0	0	0	0	0	0	0	1.36	0.52	2.04	1.12	1	1.92	1.4	1.84	1.08	2.92	0.96	1.24
TRINITY_DN92447_c0_g1	4	-18.1697	0.048131	0	0	0	0	0	0	0	0	0	0	0	0	0.72	1.44	1	0.68	1.24	0.72	0.76	1.16	1.08	0.92	1.16	1.16
TRINITY_DN55167_c0_g1	4	-18.1491	0.049424	0	0	0	0	0	0	0	0	0	0	0	0	4.16	4.2	2.48	3.12	3.28	0.52	1.92	2.48	1.16	5.92	2.52	2.16
TRINITY_DN62067_c0_g1	4	-18.126	0.0685263	0	0	0	0	0	0	0	0	0	0	0	0	1.76	2.04	1.2	2.08	1.84	2.52	2.08	2.12	2	6.24	3.4	1.36
TRINITY_DN65228_c0_g1	4	-18.1136	0.0874383	0	0	0	0	0	0	0	0	0	0	0	0	3.56	4	5.68	3.56	4.36	1.2	8.88	6.36	3.36	9.72	3.6	2.44
TRINITY_DN98821_c0_g1	4	-18.0749	0.0513051	0	0	0	0	0	0	0	0	0	0	0	0	1.64	2.2	0.64	2.28	1.72	2.76	3.8	2.28	1.88	4.72	4.72	2.32
TRINITY_DN1600_c0_g1	4	-18.0634	0.0943902	0	1.04	0	0	0	0	0	0	0	0	0	0	4.48	8.72	3.56	2.96	1.56	4	1.84	8.92	1.12	3.64	2.44	5.16
TRINITY_DN56248_c1_g3	4	-18.043	0.00958496	0.36	1.96	1.12	0.32	0.16	0.48	0.12	0.92	1.72	0.12	0.96	1.28	23.68	6.24	44.32	19.56	3.32	5.6	10.2	2.2	28.28	15	5.28	9.76
TRINITY_DN57806_c3_g1	4	-18.0212	0.00276221	0.36	0.32	0.12	0	0.52	0.2	0	0	0	0.88	0	0.2	2	3.64	0.76	6.76	12.6	2.72	5.04	1.2	2.16	7.92	9.84	17.2
TRINITY_DN59192_c2_g1	3	-17.9889	7.41696e-19	12.03	39.39	16.74	0	0.9	6.03	0	0	0	0	0	0	0.57	1.5	0.69	2.04	0	0.57	0	0	0	139.2	0	1.14
TRINITY_DN58514_c0_g1	4	-17.9841	0.0506921	3.28	38.76	9.92	2.28	0	0.84	3.64	5.32	11.56	5.08	2.6	1.32	148.72	99.92	136.8	80.16	23.84	117.44	24.12	344.88	254.8	66.8	36.8	26.44
TRINITY_DN1386_c0_g1	4	-17.9588	0.0757354	0	0	0	0	0	0	0	0	0	0	0	0	1.4	2.36	2.52	2.48	2.56	2.12	2.92	3.36	2.76	7.08	4.28	2.24
TRINITY_DN81626_c0_g1	4	-17.9325	0.0443291	0	0	0	0	0	0	0	0	0	0	0	0	0.76	1.32	0.4	0.64	1.24	0.88	0.8	1.04	0.88	2.56	0.96	0.72
TRINITY_DN49743_c0_g1	3	-17.8086	0.000158293	0.24	0	1.14	0	0	0	18.39	5.55	7.8	20.22	20.61	10.11	11.7	20.19	5.1	12.6	25.38	46.35	23.46	7.62	0	37.98	3.78	51.69
TRINITY_DN82183_c0_g1	4	-17.8004	0.0818431	0	0	0	0	0	0	0	0	0	0	0	0	0.88	0.76	1.2	0.92	0.44	0.56	1.32	0.68	0.4	1.48	1.08	0.72
TRINITY_DN16614_c0_g1	3	-17.7977	0.0478673	1.74	0.3	0	0	0	0	0	0	0	0	0	0	24.78	7.35	12.12	3.21	1.62	5.22	2.13	0	1.77	0.57	0.63	5.91
TRINITY_DN81456_c0_g1	4	-17.7405	0.0937886	0	0	0	0	0	0	0	0	0	0	0	0	2.28	0.76	0.84	1.16	0.88	1.28	0.64	1	0.64	1.24	1.56	0.6
TRINITY_DN58867_c4_g2	4	-17.6781	0.00129711	0.32	0.6	0.44	1.2	0.96	0.72	0.28	0.24	0.48	0.64	0.76	0.4	2.24	2.48	77.52	32.2	13.44	66.72	16.08	24.2	0.8	72.28	15.92	2.28
TRINITY_DN54499_c8_g1	4	-17.6645	0.0804131	0	0	0	0	0	0	0	0	0	0	0	0	1.48	7.64	0.36	2.12	1.88	3.28	3.56	1.08	1	2.88	1.48	2.84
TRINITY_DN41452_c0_g1	4	-17.6271	0.0494689	2.44	1.76	1.48	1.44	3.84	2.12	0	0.88	1.04	2.48	1.84	1.08	4.56	2.32	2.76	4.12	6.64	6.32	3.2	2.72	3.24	4.72	4.88	3.52
TRINITY_DN83377_c0_g1	4	-17.6214	0.0551575	0	0	0	0	0	0	0	0	0	0	0	0	4.08	3.44	4.28	4.28	3.2	4.08	3.8	3.64	1.72	7.4	6.2	4.24
TRINITY_DN67231_c0_g1	4	-17.5987	0.0973198	0	0	0	0	0	0	0	0	0	0	0	0	0.96	2.28	2	2.84	1	4.36	2.2	2	1.08	1.56	1.2	1.28
TRINITY_DN46226_c0_g1	2	-17.589	0.000900349	0	0	0	0	0	0	0	0	0	0	1.3	0	88.48	0	26.74	0.64	0.56	0.8	0	0	0	0.28	0.64	6.04
TRINITY_DN101002_c0_g1	4	-17.5767	0.0986665	0.24	0	0	0.84	0.76	0	1	0.72	0.84	1	1.12	0.44	1.24	2.52	1.24	1.96	1.48	0.84	1.32	1.48	0.72	5.6	1.52	0.44
TRINITY_DN40924_c0_g1	4	-17.5519	0.000736772	0	0	0	0.48	0	0.68	0	1	0	0	0.2	0	4.36	6.04	6.84	5.88	6.12	5.96	5.52	9.52	6.48	14.2	14.36	6.32
TRINITY_DN66950_c0_g1	4	-17.5506	0.0951828	0	0	0	0	0	0	0	0	0	0	0	0	0.68	1.84	1.2	1	0.88	3.28	0.96	1.44	1.16	2.04	1.28	0.76
TRINITY_DN66239_c0_g1	4	-17.5256	0.0606034	0	0	0	0	0	0	0	0	0	0	0	0	1.4	0.8	0.92	1.88	1.44	2.8	1.08	1.68	1.56	1.96	1.72	1.92
TRINITY_DN93925_c0_g1	4	-17.3099	0.115009	0	0	0	0	0	0	0	0	0	0	0	0	14.52	15.68	29.6	22.08	25.84	17.72	20.4	13.76	19.88	26.16	10.6	27.24
TRINITY_DN45674_c0_g1	3	-17.2539	0.0295578	0.54	33.03	4.65	0	0	0	0.48	0.24	1.8	0.48	0	0.3	176.73	125.31	158.34	67.44	23.01	93.63	31.02	445.23	78.96	58.35	56.85	36.42
TRINITY_DN56379_c3_g1	4	-17.1765	0.0489088	0	0	0	0	0	0	0.16	0.16	0	1.6	0.16	0.4	3.08	4.4	1.44	3.52	2.72	4.6	2.48	2.12	0.4	5	4.68	3.08
TRINITY_DN41249_c0_g1	4	-16.9221	0.0910346	0	0	0	0	0	0.36	0	0	0	0	0	0	1.36	2.52	1.6	1.4	1.04	1.36	2.04	0.8	1.16	3.52	1.48	1.12
TRINITY_DN59554_c1_g1	4	-16.6404	0.00356788	0	0.76	2.84	0	0	0	0	0	2.72	0	2.36	0	53.6	36.12	30.52	29.56	26.76	29.24	13	35.52	21.52	19.24	13	30.48
TRINITY_DN47997_c0_g1	4	-16.6355	0.123207	0	0	0	0	0	0	0	0	0	0	0	0	33.4	30.04	29.84	58.28	12.88	58.16	58.24	39.24	26.8	55.6	55.88	49.8
TRINITY_DN57582_c2_g5	3	-16.4712	0.0330345	0	0.99	0	6.06	0	0	0	16.53	28.95	26.76	12.33	7.17	935.43	22.89	168.03	93.54	3.69	239.58	37.35	17.46	52.23	31.23	13.68	62.79
TRINITY_DN22683_c0_g1	4	-16.3071	0.00655239	1.68	2	1	1.12	0.64	0.48	1.84	0.6	0.72	2.56	2.08	1.44	24	61.6	8.44	55.64	24.12	76.56	0.32	48.48	15.4	1.36	21.52	55.92
TRINITY_DN37272_c0_g1	4	-16.239	0.0382692	0	0	0	0	0	1.72	0	0	0	2.68	0	1.72	15.12	31.24	14.72	35.52	15.08	58.76	5.76	6	0	1	1.2	6.04
TRINITY_DN57568_c0_g2	4	-16.1332	0.0287949	0.12	0	0.12	0.68	0	0.08	0.48	0	0	0.12	0.16	0	3.28	4.08	0.64	2.88	1.24	4.52	0.76	8.12	1.48	0.6	2.8	3.12
TRINITY_DN58910_c5_g2	2	-16.1323	0.00629577	0	0	0	0	0	0	0	0	0	0	0	0	65.74	1.44	5.74	0.16	1.26	1.08	0.5	0	0	5.8	0	3.02
TRINITY_DN51938_c1_g2	2	-15.9722	0.0813062	0	0	0	0	0	0	0	0	0	0	0	0	0	302.22	456.4	0	0	481.92	42.92	0	26.58	0	162.38	2903.18
TRINITY_DN18951_c0_g1	3	-15.8913	0.041419	0	0	0	0	0	0	0.24	0	0.3	0	0	0	5.19	7.2	2.46	1.23	1.23	6.24	0.96	1.77	3.87	1.44	2.55	4.32
TRINITY_DN59625_c0_g1	2	-15.6878	0.00516954	0	0.06	4.66	0.04	0	5.28	0	0	0	0.04	0	0	0.02	0.4	0.38	10.44	0.52	9.06	4.76	0.98	0.02	22	0.56	0.72
TRINITY_DN56754_c2_g1	4	-15.6805	9.73966e-05	1.04	0.84	2.44	0.12	0.4	0.92	2.52	0.96	0.36	0.72	0.92	0.36	29.44	24.24	17.8	23.76	16.76	25.28	11.4	19.04	10.88	17.2	6.88	11.68
TRINITY_DN54573_c0_g2	2	-15.6294	0.0619191	0	0	0	0	0	0	0	0	0	0	1.68	0	0	0	0	0.44	0	0	0	0	11.34	0.72	0	7.68
TRINITY_DN73411_c0_g1	2	-15.5873	8.89386e-05	0	0	0	0	0	0	0	0	0	0	0	0	11.06	3.44	0	5.28	1.86	12.88	3.32	172.7	28.78	8.82	52.54	9.04
TRINITY_DN58728_c0_g1	4	-15.5349	4.542e-07	0.88	2.88	2.6	1.08	0.92	0.84	4.4	3.44	0.48	4.84	3.6	1.92	32.96	58.08	32.32	82.44	41.4	54.68	36.52	52.76	44.76	65.52	28.2	62.96
TRINITY_DN59793_c11_g1	4	-15.2762	0.001346	5.76	0.6	0	2.24	0	2.2	0	0	0	3.44	0	0	62	143.56	69.4	155.16	136.36	64.72	49.08	105.36	16.96	59.84	28.52	42.04
TRINITY_DN56985_c10_g1	3	-15.2499	0.00324039	2.88	4.56	2.61	0.09	0.24	1.11	1.86	0.72	2.61	0	0.21	0	23.73	36.09	7.14	262.23	90.66	17.1	5.79	12.69	2.34	8.31	55.65	123.78
TRINITY_DN4292_c0_g1	3	-15.2456	0.0131994	0	0	0	0	0	0	38.25	7.38	21.3	19.32	7.56	5.28	1.11	11.94	2.73	13.62	17.94	10.02	24.66	14.46	1.23	7.38	2.67	11.85
TRINITY_DN30705_c0_g1	3	-15.2389	0.0344702	0	0	0.21	0	0.69	0.9	0	0	0	0	0	0	4.59	2.85	1.26	1.65	1.89	9.81	0.57	0.78	0.66	1.26	0.78	1.62
TRINITY_DN40074_c0_g1	2	-15.2255	0.00484528	0	2.52	1.8	0	0	0	0	4.9	1.94	1	0	0.66	593.76	5.36	345.34	0	4.2	0.72	0.34	0.44	7.32	11.32	0.44	152.08
TRINITY_DN52469_c4_g2	4	-15.1577	0.00841928	0.16	5.2	2.88	0	0.64	0	0.52	1.96	0.84	2.88	0.96	1.84	30.28	38.24	35.6	33.08	16.48	53.96	5.08	9.96	5.36	32.32	35	40.52
TRINITY_DN81475_c0_g1	3	-15.1517	0.0968098	0	0	0	0	0.51	0	0	0	0	0	0	0	0.3	8.43	1.77	5.31	10.89	5.37	0.84	0	0	15.39	6.54	7.2
TRINITY_DN52831_c1_g1	2	-15.0556	0.0623168	0	0	0	0	0	0	0	0	0	0	0	0	20.04	2.52	36.84	1.7	0.5	7.5	0.44	3.32	68.08	0	1.7	0
TRINITY_DN58755_c0_g1	3	-15.0417	0.0380043	8.4	0	0	0	0	0	0	0	0	12.78	0	0	0	100.86	27.12	186.18	156.36	155.61	141.69	15.96	8.1	238.8	262.38	267.72
TRINITY_DN55823_c1_g1	3	-15.0345	0.0502545	0	0	0	0.18	0.51	0	0.45	0	0	0	0	0	4.41	1.86	6.84	0.81	0.42	3.18	1.14	1.47	2.04	1.2	1.17	5.19
TRINITY_DN19975_c0_g1	2	-15.007	0.000494472	0	0.58	0	0	0	0	0	0	0	0	0	0	28.78	6.4	22.78	1.68	2.06	5.62	1.04	0	3.78	0.86	2.38	2.3
TRINITY_DN37594_c0_g1	3	-14.9895	0.00951473	0	0	0	0	0	0.15	0.12	0.27	0	0	0	0	0.39	0.81	0.09	0.45	0.87	0.99	0.84	1.83	0.51	2.28	1.23	1.08
TRINITY_DN103127_c0_g1	3	-14.8166	0.0556316	0	0	0	0	0	0	0	0	0	0	0	0	6.81	6.63	7.26	2.25	2.4	4.95	1.77	2.25	0	1.17	7.38	7.08
TRINITY_DN66974_c0_g1	3	-14.8069	0.038158	0	0	0	0	0	0	0	0	0	0	0	0	0.96	0.81	0.84	0.84	0.99	0.84	0.75	1.98	1.23	4.68	1.17	0.63
TRINITY_DN54816_c2_g1	3	-14.7714	0.00146444	13.2	39.75	35.16	3.39	12.18	1.71	0	2.82	10.14	0	1.44	5.04	745.89	351.15	1629.75	247.41	88.89	178.47	153.15	195.6	366.93	85.86	54.21	219.18
TRINITY_DN46864_c0_g1	2	-14.7702	0.0248193	0.48	7.38	2.86	1.1	0.14	0.64	0	0	0	0	0	0	3.62	0.96	19.86	9.96	6.5	7.8	8.42	0	0	12.66	0	0
TRINITY_DN53095_c0_g1	4	-14.7521	0.00132557	0	0.32	0.4	0.76	0	0.56	0	0.48	0.56	0	1.96	1.16	10.84	9.36	10.24	11.52	12.44	11.16	11.56	16.32	10.72	24.84	13.32	9.48
TRINITY_DN59418_c8_g1	2	-14.7499	0.00498013	41.24	290.12	118.84	13.22	7.7	1.06	17.46	818.78	216.72	225.74	10.26	39.74	71723.6	528.12	27071.9	34.04	264.58	23.82	192.64	27.3	352.86	1547.66	53.86	10107.2
TRINITY_DN42540_c0_g1	4	-14.7218	0.0198242	1.8	2.4	3.28	4.76	0.36	1.8	1.28	1.2	3.04	0.48	0.16	1.24	18.44	32.08	22.8	25.32	4.52	60.76	14.52	41.16	23.24	15.92	8.16	10.36
TRINITY_DN58836_c3_g2	4	-14.6704	0.00268954	0.8	3.04	5.08	0.92	3.28	3.12	1.4	0.4	1.36	1.76	0.8	1.84	52.16	69.4	35.76	121.88	14.52	189.2	41.84	22.08	47.16	22.64	30.84	102.08
TRINITY_DN54806_c5_g2	3	-14.6622	0.0346017	0	0	0	0	0.9	0	6.51	10.29	3.9	7.26	1.71	4.5	0.24	4.02	0.3	4.11	4.92	3.75	7.8	2.67	0.27	2.37	3.03	2.37
TRINITY_DN48202_c2_g1	3	-14.5904	0.0520368	0	1.92	1.53	0.48	0.21	0	0	0	0	0	0	0.51	18.66	12.57	18.75	2.19	2.28	9.84	1.71	1.41	3.06	2.94	3.15	2.01
TRINITY_DN36730_c0_g1	2	-14.5859	0.0235968	0.56	1.44	0.68	0.64	0	1.58	0.24	0	0	0.24	0	0	67.08	1.52	23.58	0.76	0.68	2.26	0.14	0.78	31.06	0	0	5.14
TRINITY_DN62589_c0_g1	3	-14.5774	0.0502959	0	0	0	0	0	0	0	0	0	0	0.87	0	0	5.4	0	11.73	12.72	5.76	1.62	7.47	1.92	18.42	8.31	6.96
TRINITY_DN55250_c13_g1	2	-14.5221	0.00139688	0	0	0	0	0	0	0	0	0	0	0	0	42.64	20.34	26.66	14.5	0.7	16.52	0.64	0	0	0	0	0
TRINITY_DN30687_c0_g1	3	-14.4144	0.0425344	0	0	0	0	0	0	6.93	0	0	0	0	0	23.01	31.05	102.57	80.25	17.7	136.11	16.05	9	27.57	57.6	76.8	130.5
TRINITY_DN54400_c2_g1	2	-14.4055	0.01612	0	0	0	0	0	0	0	0.24	0	0	0	0	36.9	11.62	18.92	2.88	2.1	1.58	0.8	0	0	12.8	0.18	50.36
TRINITY_DN55422_c13_g1	2	-14.3573	0.0202198	0	0	0.18	0	0.22	0	0	0	0	0.58	0.22	0.26	0	2.68	0	63.56	0.12	276.86	1.48	0	0	0.94	0.76	1.86
TRINITY_DN49274_c0_g1	4	-14.3539	0.0339057	0.48	0	0	0	0.72	0	0.32	0	0	0	0.68	0	4.56	6.12	6.96	5.56	5.88	5.12	6.8	4.32	2.6	12.8	4.68	3.68
TRINITY_DN54398_c0_g2	3	-14.3479	0.0499532	0.33	4.62	6.72	6.63	2.31	2.22	1.98	0.96	3.66	11.85	2.73	4.05	429.81	55.95	239.28	30.36	6.78	35.49	36.84	23.58	32.79	45.81	13.62	90
TRINITY_DN43933_c1_g1	2	-14.3278	0.00133316	0	0	0	0	0	0	0	0	0	0	0	0	0.52	1.38	0	0	0	0	0	0.62	5.22	0	0	0
TRINITY_DN24370_c0_g1	3	-14.3045	0.0516129	0	0	0	0	0	0	0	0	0	0	0	0	0.51	1.05	1.23	1.05	0.66	1.29	0.6	1.71	1.47	2.25	1.59	0.27
TRINITY_DN50827_c0_g1	2	-14.2744	0.0162575	0	0	0	0	0	0	0	0	0	0	0	0	0.58	0.98	1.72	0	0.16	1.9	1.4	0	7.56	0.8	0.08	0.24
TRINITY_DN53111_c1_g2	2	-14.2633	0.0387445	0	0	0	0	0	0	0	0	0	0	0	0.42	0	70.16	0.26	31.62	177.34	0.22	0	0	0	0	0	54.72
TRINITY_DN53917_c0_g1	2	-14.2426	0.0100515	0	0	0	0	0	0	0	0	0	0	0	0	0	0	1.9	0	0	0	0	0	0	0	0	212.94
TRINITY_DN90849_c0_g1	3	-14.216	0.0601633	0	0	0	0	0	0	0	0	1.29	0	0	0	10.38	9.48	1.59	8.37	12.96	10.08	9.03	5.58	0	11.55	0.42	5.94
TRINITY_DN46422_c0_g1	3	-14.188	0.0117724	0	0.54	0.18	0.33	0	0	0	0	0.24	0	0	0.24	0.93	2.34	1.11	2.46	2.16	0.69	1.59	2.1	1.2	3.45	1.71	1.89
TRINITY_DN46458_c0_g1	2	-14.1783	0.0312101	0	0.86	0	0.18	0	0	0	0.12	0.96	0	0	0	92.18	13.66	42.42	0.78	0.2	3.9	0.24	26.06	0.22	0	0	0
TRINITY_DN58859_c0_g1	4	-14.1133	0.0228604	0.04	0.16	0.48	0.08	0	0	0.16	0.08	0	0.44	0	0	0.8	2.2	0.4	2.2	1.6	2.6	1.52	0.32	0.32	2.96	4.36	4.6
TRINITY_DN56764_c0_g5	2	-14.0832	0.00625533	0	0	0	0	0	0	0	0	0	0	0	0	74.94	41.42	50.22	30.38	7.62	41.68	12.06	0	0	0	0	0
TRINITY_DN58762_c3_g2	3	-14.069	0.065867	0	0	0.72	0	0.93	0	0.78	0	0	0.81	1.77	0	2.31	0	4.17	17.4	0.6	7.53	4.89	6.87	12.33	5.79	3.48	8.76
TRINITY_DN103484_c0_g1	3	-14.056	0.0691159	0	0	0	0	0	0	0	0	0	0	0	0	1.17	1.32	0.99	0.57	0.87	2.31	0.45	1.98	1.68	1.62	1.83	0.72
TRINITY_DN57210_c4_g1	2	-13.9803	0.0282871	0	0	0	0	0	0	0	0	0	0	0	0	19.2	1.1	10.88	0	0.86	0	0	0.98	0.46	0.82	0	2.06
TRINITY_DN59418_c7_g1	2	-13.9144	0.0128242	21.84	80.68	58.72	5.7	6.38	1.46	1.1	400.14	99.2	122.24	8.4	26.26	21489.5	178.22	8824.88	5.66	77.46	4.6	59.22	4.32	180.02	495.58	18.76	3071.82
TRINITY_DN58264_c1_g4	3	-13.8928	0.0752853	0	0	0	0	0	0	0	0	0	0	0	0	1.74	4.53	0.51	0.18	0.9	1.92	1.08	0.54	1.17	0.96	1.26	0.48
TRINITY_DN55471_c2_g1	2	-13.8721	0.0040414	0	8.46	8.36	0	0	0	0	0	0	0	0	0	93.82	50.74	139.8	133.96	3.58	245.92	113.4	0	0	0	65.64	545.7
TRINITY_DN31948_c0_g1	3	-13.8645	0.0103527	0	0	0	0	0	0	0	0	0	0	0	0	3.39	11.88	6.57	10.68	10.83	4.77	9	12.9	9.12	11.43	5.73	10.2
TRINITY_DN39374_c0_g1	2	-13.7743	0.0362753	0	0	3.24	0	1.12	0.3	4.1	0.26	0	0	0	0	186.36	1.46	79.18	0.92	1.46	0.16	0.44	0	12.32	0.34	0.96	6.6
TRINITY_DN51425_c0_g1	4	-13.7707	0.033258	0	14.28	0	18.48	0	0	31.04	11.24	0	0	33.52	0	104.64	250.96	62.44	243.56	134.44	24.32	170.32	150.28	70.08	48.32	58.44	72.84
TRINITY_DN100051_c0_g1	3	-13.7191	0.0560855	0	0	0	0	0	0	0	0	0	0	0	0	0.72	1.56	0.51	0.69	1.2	0.42	1.2	1.71	0.81	2.52	0.87	1.38
TRINITY_DN45473_c0_g3	3	-13.7112	0.0852121	0	0	0	0	0	0	0	0	0	0	0	0	3.96	2.13	3.3	3.78	1.65	1.59	2.58	0.48	3.57	9	5.28	2.46
TRINITY_DN50757_c0_g1	2	-13.6993	0.00122277	0	0	0	0	0	0	0	0	7.96	0	0	0	15.18	5.68	48.26	3.14	11.02	5.96	18.12	4	19.02	1.6	5.1	3.26
TRINITY_DN59025_c4_g3	3	-13.6868	0.05992	0	0	0	0	0	0	0	0	0	0	0	0	3.42	25.44	2.16	2.16	3.78	13.89	18.69	4.05	3.9	17.34	12.48	17.91
TRINITY_DN56179_c0_g1	2	-13.6762	0.0364108	0	0	0	0	0	0	0	0	0	0	0	0	1.06	1.7	3.26	0	0.22	4.22	1.56	0	15.68	1.32	0.26	0.66
TRINITY_DN85212_c0_g1	3	-13.627	0.0790439	0	0	0	0	0	0	0	0	0	0	0	0	2.58	2.61	2.67	0.39	1.35	1.95	2.4	3.06	2.55	3.72	3.15	2.34
TRINITY_DN52562_c0_g1	3	-13.61	0.0403888	0	0	0	0	0	0	0	0	0	0	0	0	0.87	1.17	1.38	2.07	0.9	1.17	2.97	1.74	1.98	2.46	1.77	0.6
TRINITY_DN40730_c0_g1	2	-13.5558	0.00307863	0	8.78	0.42	0	0	0	0	0	0	0	1.06	0	10.4	41.1	0	0	17.7	20.56	9.76	5.58	12.44	13.62	14.64	22.58
TRINITY_DN57074_c1_g1	2	-13.5514	0.00273235	5.98	68.02	18.26	4.28	0.98	0	1.34	23.22	9.72	35	2.18	3.98	6752.2	281.84	2319.2	12.12	42.02	5.14	28.94	10.18	333.8	288.74	6.6	1291.74
TRINITY_DN59208_c1_g1	4	-13.4912	0.000283427	0.4	0.4	2.36	2.28	0	2	0.8	3.12	0.68	2.88	0.88	1.4	32.12	38.96	28.8	20.8	16.96	30.16	25.16	42.08	14.96	23.48	15.6	20.4
TRINITY_DN90834_c0_g1	3	-13.4885	0.0635716	0	0	0	0	0	0	0	0	0	0	0	0	1.02	4.11	2.46	4.29	3.24	3.57	4.32	3.63	4.59	2.58	6.78	4.68
TRINITY_DN65444_c0_g1	3	-13.4883	0.0557444	0	0	0	0	0	0	0	0	0	0	0	0	0.99	1.32	0.78	0.96	1.53	0.99	1.8	1.17	0.57	1.08	1.83	0.72
TRINITY_DN50545_c7_g1	2	-13.4772	0.0328658	0	0	0	0	0	0	0	0	0	0	0	0	4.34	5.36	9.66	1.92	1.7	5.62	2.5	0	0	0	0	0.2
TRINITY_DN58491_c2_g2	4	-13.4523	0.0792838	0.2	0.68	0.44	1.16	0	0	0.84	0.36	0.12	0.4	0.48	0.32	6.24	4.48	8.48	4.24	1.12	0.84	6	2.56	3	5.16	4.56	5.84
TRINITY_DN46484_c0_g1	2	-13.4385	0.0174664	6.9	58.46	130.68	19.34	26	0	10.72	748.32	148	132.1	34.44	25.72	42188.6	173.38	15061.7	33.94	210.58	0	153.72	15.28	375.04	941.36	16.74	5006.56
TRINITY_DN26513_c0_g2	2	-13.4359	0.0214922	0	0	0	0	0	0	0	0	0	0	0	0	43.4	0	8.38	0.7	0.62	0.58	0	1.36	3.2	7.24	1.38	5.08
TRINITY_DN51946_c0_g1	3	-13.4177	0.075199	0	0	0	0	0	0	0	0	0	0	0	0	3.99	1.8	2.43	5.64	2.13	2.01	5.04	4.74	2.25	2.64	4.83	1.32
TRINITY_DN91163_c0_g1	2	-13.3502	0.00135793	0	3.12	1.42	0	0	0	0	0	0	0	0	0	6.82	2.2	4.26	54.16	7.46	31.26	6.88	0.32	8.92	0.28	8.62	33.26
TRINITY_DN16642_c0_g1	3	-13.3496	0.0775908	0	0	0	0	0	0	0	0	0	0	0	0	0.96	0.81	0.84	0.57	0.48	0.48	0.87	0.42	0.93	1.83	1.17	0.63
TRINITY_DN57294_c1_g1	2	-13.313	5.71989e-05	0.9	0.86	1.12	0.16	0	0.16	0	0	0	0.06	0	0	0.56	2.18	0.44	8.46	1.48	7.78	2.64	0.54	0.26	3.68	1.9	3.38
TRINITY_DN51485_c0_g1	3	-13.2571	0.0770032	0	0	0	0	0	0	0	0	0	0	0	0	1.02	0.69	1.53	1.53	0.81	1.8	1.44	0.3	0.87	2.46	1.26	1.35
TRINITY_DN67049_c0_g1	2	-13.2431	0.0242091	0	0	0	0	0	0	0	0	0	0	0	0	5.1	6.86	0	0	3	5.22	0.1	1.44	1.6	0	2.08	3.24
TRINITY_DN11261_c0_g1	2	-13.2356	0.0529772	0	0	0	0	0	0	0	0	0	0	0	0	0	0	0	26.94	25.22	37.52	0	0	0	0	0	0
TRINITY_DN55328_c9_g1	3	-13.2052	0.0530292	0	0.78	0	0	0	0	0	0.3	0	0	0.3	0	4.23	12.99	2.79	3	3.51	12.39	0.48	1.23	1.35	3.48	1.26	7.8
TRINITY_DN50289_c3_g1	3	-13.2039	0.0462271	0	0	0	0	0	0	0	0	0	0	0	0	0.84	1.32	0.51	0.84	0.45	1.14	1.29	1.68	0.81	1.68	1.05	0.75
TRINITY_DN81395_c0_g1	2	-13.1568	0.00948988	0	0	15.64	26.64	6.78	0	0	0	0	0	0	0	11.16	21.22	1.62	0	28.28	4.62	8.22	49.12	26.56	16.42	31.74	35.42
TRINITY_DN59749_c10_g3	2	-13.1106	0.0643628	0	0.12	0	0	0	0	0	0	0	0	0	0	0	0	5.18	2.7	0	0	5.74	6.12	2.12	0	6.28	9.3
TRINITY_DN56200_c2_g3	2	-13.0475	3.69466e-05	0	0	0	0	0	0	0.38	0.58	0.28	0.68	0.08	0	1.14	1.16	0.92	3.74	1.78	0.32	4.08	0.28	0.26	3.64	2.02	2.74
TRINITY_DN100024_c0_g1	3	-13.0425	0.0729498	0	0	0	0	0	0	0	0	0	0	0	0	3.66	8.61	6.72	6.72	3.93	3.69	6.15	4.35	6.15	9.75	9.93	4.5
TRINITY_DN56439_c2_g1	2	-13.0169	0.0179335	0	1.48	0	0	0	0	0	0	11.18	2.14	0	0	152	2.74	39.28	0	2.28	2.08	0	0	0	10.66	0	13.06
TRINITY_DN46063_c0_g1	2	-12.952	0.0647184	0	0	0	0	0	0	0	0	0	0	0	0	0.28	0.3	0.84	0	0.06	1.1	0.54	0.06	3.68	0.36	0	0.12
TRINITY_DN59695_c1_g1	4	-12.9478	0.037175	0.28	0.12	0.2	0.36	0	0	0.12	0	0	0.76	0.08	0.16	4.2	10.6	0.88	1.56	2.28	9.84	6.16	2.28	0.44	6.8	1.96	3.08
TRINITY_DN90663_c0_g1	3	-12.9316	0.0893086	0	0	0	0	0	0	0	0	0	0	0	0	1.02	0.99	0.87	1.23	0.6	1.2	0.42	1.23	0.33	1.77	0.9	0.33
TRINITY_DN42325_c0_g1	2	-12.9009	0.00275283	0.76	2.44	0.12	0.32	0.14	0	0	0	0	0	0	0	3.3	2.6	0.64	3.62	1.52	23.84	1.62	0.92	0.18	0.42	2.28	5.34
TRINITY_DN97902_c0_g1	3	-12.8659	0.105414	0	0	0	0	0	0	0	0	0	0	0	0	0.63	2.31	0.93	0.75	0.96	0.93	0.87	2.07	0.72	1.53	1.74	0.33
TRINITY_DN6030_c0_g1	3	-12.7951	0.0441237	6.66	17.19	5.07	1.65	0	0	0	0	0	0	2.07	9.57	83.97	82.8	87.27	107.16	33.69	45.78	36.69	66.99	71.31	25.35	11.76	90.84
TRINITY_DN65133_c0_g1	2	-12.7831	0.0124556	0	0	0	0	0	0	0	3.68	0	0	0	0	33.36	0.7	25.46	10.16	1.12	2.62	10.96	22.32	3.52	5.62	0.64	15.04
TRINITY_DN97829_c0_g1	3	-12.7251	0.0860538	0	0	0	0	0	0	0	0	0	0	0	0	1.29	2.43	1.53	1.53	1.08	4.14	1.68	0.93	1.47	3.3	0.96	1.08
TRINITY_DN57496_c5_g1	4	-12.7145	0.0539098	0.12	0.28	1.56	0	0	0.84	0.68	0.44	0	0.4	0.44	0.36	4.44	5.24	3.44	4.52	2.4	3.08	6.12	1.56	1.84	9.96	2.88	3.08
TRINITY_DN74405_c0_g1	3	-12.7018	0.112341	0	0	0	0	0	0	0	0	0	0	0	0	1.47	0.75	0.87	1.08	1.53	1.11	1.02	1.08	1.23	2.58	1.56	0.6
TRINITY_DN23470_c0_g1	2	-12.6931	0.052461	0	0	0	0	0	0.88	0	0	0	0	0	0	0.16	5.26	0.32	5.88	4.3	1.8	1.12	0	0.18	11.22	0.06	0.06
TRINITY_DN98047_c0_g1	3	-12.6738	0.078526	0	0	0	0	0	0	0	0	0	0	0	0	1.11	2.22	1.32	2.61	1.44	1.65	0.78	1.32	1.56	5.55	2.37	2.34
TRINITY_DN57122_c6_g1	3	-12.6441	0.0162491	1.95	3.3	0.72	0	5.64	0.51	1.5	1.89	1.38	3.63	2.43	2.13	0.81	1.32	0.87	1.44	17.73	0.48	166.35	8.85	7.35	107.61	78.39	119.4
TRINITY_DN51913_c2_g3	2	-12.6432	0.0586185	0	0	0.18	0	0	0	0	0	0	0	0.22	0	9.56	3.9	13.42	0	0	0.26	0.12	0	0.28	0.14	0	0.94
TRINITY_DN85182_c0_g1	3	-12.628	0.106016	0	0	0	0	0	0	0	0	0	0	0	0	0.66	5.43	0.81	4.41	1.05	4.41	1.56	2.82	1.53	3.18	2.88	1.41
TRINITY_DN59176_c1_g1	2	-12.5875	0.00413821	0	1	0	0	0	0	0	0	0	0.08	0	0	2.22	6	0.62	0.24	1.02	0.72	1.28	0.18	0	0.18	0.12	0.12
TRINITY_DN97907_c0_g1	3	-12.5805	0.0893305	0	0	0	0	0	0	0	0	0	0	0	0	0.66	0.72	0.48	1.89	0.54	1.86	0.48	0.81	0.6	1.32	1.8	0.42
TRINITY_DN44095_c1_g1	2	-12.5278	0.0742266	0	0	0	0	0	0	0	0	0	0	0	0	3.12	5.42	0	3.9	1.88	6.06	5.08	1.56	0	0	2.48	0
TRINITY_DN34548_c0_g1	3	-12.4985	0.0504357	8.49	107.79	16.32	1.56	2.52	0.45	8.76	18.78	30.21	10.53	3.69	13.35	630.81	234.48	357.99	160.89	52.8	166.02	45.75	439.26	235.47	114.48	65.85	71.07
TRINITY_DN53765_c8_g1	4	-12.491	0.0100638	0	0	0	0	0	0	0	0	0	0	0	0	125.32	80.52	58.84	71.6	75.48	68.36	174.32	331.44	68.44	170.8	229.52	206.08
TRINITY_DN2039_c1_g1	3	-12.4873	0.10806	0	0	0	0	0	0	0	0	0	0	0	0	0.54	0.48	0.63	2.28	1.08	0.87	0.96	1.26	0.99	2.28	0.42	1.14
TRINITY_DN58809_c6_g1	2	-12.4601	0.0155645	0	0	0	0	0	0	0	0	0	0	0	0	10.64	0	43.68	0	0	146.02	0	0	0	0	0	0
TRINITY_DN73387_c0_g1	3	-12.38	0.11297	0	0	0	0	0	0	0	0	0	0	0	0	0.63	1.29	0.75	0.75	0.81	1.11	1.02	1.53	0.9	1.56	0.39	0.84
TRINITY_DN86541_c0_g1	3	-12.3787	0.104481	0	0	0	0	0	0	0	0	0	0	0	0	2.61	3.51	3.15	3.15	3.45	7.2	3.69	2.31	2.19	8.43	7.08	2.61
TRINITY_DN57564_c0_g2	4	-12.3295	0.00204267	7.88	18.92	4.44	12.28	5.28	4.44	4.32	10.48	9.64	18.64	10.12	12	87.32	104.96	50.08	124.16	80.56	141.88	61.52	301.32	21.88	159.48	164.2	104.68
TRINITY_DN31283_c1_g1	2	-12.321	0.00256136	0	0	0	0	0	0	0	0	0	0	0	0	19.24	10.16	16.64	9.34	1.82	7.6	0.82	0	4.72	1.58	1.02	3.24
TRINITY_DN38675_c0_g1	2	-12.3075	5.09965e-05	0.28	0.74	1.48	0.4	0.32	0	0	0	0	0	0	0	2.86	3.4	1.18	1.96	0.86	3.48	2.04	0.6	0.32	1.42	1.8	2.5
TRINITY_DN53938_c3_g1	2	-12.2719	7.73384e-05	1.42	114.46	8.62	3.06	0.28	0.1	0.24	2.44	2.16	0.32	0.54	0.32	166.44	47.16	48.86	101.82	21.1	83.2	26.14	297.24	136.9	66	51.8	82.84
TRINITY_DN56075_c3_g3	3	-12.2608	0.0484439	0	0	7.65	0	0	0	0	0	0	0	0	0	1304.55	527.73	2156.25	475.98	140.19	302.34	321.9	383.25	326.76	116.01	70.41	325.29
TRINITY_DN99360_c0_g1	3	-12.1715	0.1168	0	0	0	0	0	0	0	0	0	0	0	0	0.39	0.54	0.78	1.08	1.2	0.51	0.72	0.93	0.15	1.14	0.81	1.11
TRINITY_DN36600_c0_g1	2	-12.0526	0.0167124	0	0.44	0	0	0	0	0	0	0.78	0.2	0	0.26	1.04	0.7	4.76	3.2	0	1.94	0.84	9.62	22.18	0.28	1.74	2.76
TRINITY_DN52650_c0_g1	2	-12.0508	0.0634555	1.02	0	0	0	0	0	0	0.5	0	0.92	0	0	59.74	0.44	32.82	0.4	1.72	0.66	0	0	11.7	1.98	0	11.96
TRINITY_DN59259_c4_g2	3	-12.0385	0.0567116	7.05	2.37	15.51	9	16.08	4.74	10.17	0	0	3.48	11.13	0	0	22.38	4.29	17.04	7.47	20.37	0	0	15.33	17.34	8.13	12.15
TRINITY_DN37386_c0_g1	2	-12.0249	0.0163194	0.38	1.42	1.14	0.08	0	0.38	0	0	0	0	0	0	5.66	0.64	1.06	2.16	0.62	2.76	1.04	0.22	0	3.22	0.66	1.68
TRINITY_DN50273_c1_g1	3	-11.9916	0.00039726	36.3	93.75	3.72	61.14	4.83	80.19	0	0	0	0	0	0	386.07	244.26	48.33	95.67	51.39	880.86	46.62	898.95	210.66	123.51	156.69	138.03
TRINITY_DN48289_c0_g2	3	-11.9815	1.57311e-05	47.94	27.48	36.39	31.59	20.64	18.66	0	0	0	0	0	0	54.09	89.85	81.78	12.36	3.18	63.69	36.18	21.9	642.66	5.34	26.43	14.31
TRINITY_DN81051_c0_g1	2	-11.8938	0.040573	0	0	0	49.98	3.04	0	0	0	0	0	0	0	12.84	76.4	3.36	49.78	227.46	21.16	76.72	36.3	0	33.24	9.48	30.42
TRINITY_DN54898_c3_g1	2	-11.8889	0.0121323	1.8	5.3	18.62	5.04	0	7.62	0	0	0	0	0	0	20.34	0.88	15.34	6.44	0.7	13.88	1.9	7.8	8.12	0	3.96	5.16
TRINITY_DN35129_c0_g1	2	-11.833	0.00177553	0.76	10.62	2.9	5.6	1.26	0	0	6.94	2.8	11.92	0	2.74	466.52	18.12	421.96	0	5.86	4.52	15.78	2.12	9.1	31.92	0	65.6
TRINITY_DN52406_c8_g3	2	-11.8092	0.0229729	0	0	0	0	0	0	0	0	0	0	0	0	0	0	0.48	0	1.54	1.34	0.74	4.82	0.92	1.3	3.62	4.58
TRINITY_DN53497_c0_g1	3	-11.7407	0.0680738	0	0	0.18	0.18	0.24	0	0	0	0	0	0	0	1.56	1.05	1.23	3.03	1.74	1.68	1.77	1.38	2.19	3.09	2.37	1.11
TRINITY_DN48449_c0_g1	2	-11.7308	0.00128155	0.4	16.64	1.42	1.38	0	0	0	0	0	0	0	2.06	198.4	56.48	28.82	33.88	15.08	27.84	17.42	239.32	19.88	14.7	17.24	31.16
TRINITY_DN47642_c1_g1	2	-11.7048	0.0114809	0	0	0	0	0	0	0	0	0	0	0	0	0	0	0	0	0	0	45.48	0	58.98	0	0	0
TRINITY_DN59141_c2_g1	1	-11.6961	0.00311057	25.63	5.46	0	14.64	0	37.67	0	0	0	0	0	0	0	1315.81	0	574.39	1889.4	0	124.57	0	0	0	0	138.34
TRINITY_DN101080_c0_g1	2	-11.6379	0.0191082	0	0	0	0	0	0	0	0	0	0	0	0	18.64	5.14	6.44	1.42	0.2	2.62	0.92	0	1.14	1.68	1.22	6.52
TRINITY_DN49328_c1_g2	2	-11.6314	0.0241785	0	0.8	1.5	0	0.66	0	0	0	0	0	0	0	33.66	4.98	16.4	2.98	0.88	4.96	0.38	0.48	6.46	0.42	1.98	2.48
TRINITY_DN99191_c0_g1	2	-11.6285	0.00385848	18.56	2.06	0	0	0	0	0	0	0	0	0	0	10.38	8.76	11.5	8.18	8.62	7.9	9.06	13.82	14.74	5.9	0	18.34
TRINITY_DN99084_c0_g1	2	-11.6189	0.0287088	0.78	0	0	0	0	0	0	0	0	0	0	0	28.5	0	3.44	2.28	1	0	1.8	0	0	2.58	0	6.2
TRINITY_DN48989_c0_g1	3	-11.5953	0.0556618	5.82	58.92	9.06	2.76	1.62	2.4	2.43	7.29	15.96	7.14	1.74	4.2	78.33	144.45	47.58	110.82	27.9	88.08	24.21	519.78	44.94	65.7	51.99	34.5
TRINITY_DN29089_c0_g1	2	-11.5604	0.0044248	0.4	0	0	0	0	0	3.88	0	0	0.56	0	0	12.6	15.9	10.84	5.9	1.72	14.32	5.78	1.94	12.8	1.22	3.94	7.4
TRINITY_DN58596_c4_g1	2	-11.5373	0.00955152	0	0	0	0	0	0	0	0	1.12	0.58	0	0	1.92	1.3	0.46	4.12	2.82	0	2.5	0.46	0	7.34	9.18	6.7
TRINITY_DN52442_c2_g1	2	-11.5331	0.0546456	0	0	0	0	0	0	0	0	0	0	0	0	7.26	0	32.72	2.32	0	0	0	10.72	8.34	4.82	0	1174.28
TRINITY_DN85043_c0_g1	2	-11.5232	0.0576354	0	0	0	0	0	0	0	0	0	0	0	0	0	0	6.06	0	17.62	14.48	14.32	69.08	3.62	15.54	17.32	23.58
TRINITY_DN36761_c0_g1	2	-11.4862	0.00537746	2.24	14.86	1.5	0.58	1.16	3.84	0	0	0.42	1	0	0.88	39.72	18.44	7.78	6.14	2.82	1.58	10.64	156.88	24.84	6.58	15.04	8.9
TRINITY_DN58098_c0_g1	2	-11.3937	0.000851657	0.06	0.12	0	0.28	0	0	0	0	0	0	0	0	0.04	2.78	0.12	0.96	2.52	2.3	0.74	0.7	0.16	2.12	1.18	1.94
TRINITY_DN46197_c0_g1	3	-11.3229	0.0026005	10.5	5.46	0	14.13	0	11.61	55.41	77.34	86.22	178.65	59.79	48.48	71.31	132.24	11.97	105.03	319.62	149.19	167.91	41.88	96.78	377.67	481.92	398.88
TRINITY_DN59725_c9_g1	2	-11.32	0.0451976	0	0	0	0	0	0	0	0	0	0	0	0	10.48	0	3.16	0	1.18	1.88	0.36	0.44	0.42	0.76	2.26	0
TRINITY_DN14435_c0_g1	3	-11.3139	0.072676	0.18	0	0	0	0	0.27	0.21	0.24	0.27	0.45	0	0	0.81	2.55	1.62	2.07	1.68	1.35	1.74	2.28	2.16	6.39	4.02	2.19
TRINITY_DN55360_c2_g1	2	-11.292	0.000152206	0	0	0	0	0	0	6.66	14.4	8.74	4.06	1.46	0	10.5	15.74	1.48	13.18	3.86	16.56	16.2	2.76	2.64	18.2	9.92	15.5
TRINITY_DN38753_c0_g1	2	-11.2891	0.0110296	0	0	0	0	0	0	0	0	0	0	0	0	0.46	2.3	1.84	0.12	0.16	0.1	0.46	0.3	0.18	0.72	0.38	0.38
TRINITY_DN57352_c2_g1	3	-11.2688	0.0527694	0.45	0.42	1.56	0	0	1.23	0	0.21	0	0.39	0.21	0.51	11.01	7.74	5.94	5.76	4.83	10.23	5.61	36.39	2.19	5.64	3.99	5.97
TRINITY_DN65887_c0_g1	2	-11.2542	0.0299155	0.34	0	0	0	0	0	0	0	0	0	0	0	1	9.48	0.8	3.62	2.48	5.72	0	0	0.76	0	3.66	4.8
TRINITY_DN35780_c2_g1	3	-11.2359	0.0215562	0	76.95	7.86	0	0	0	0	0	0	0	0	0	0	0	0	0	0	0	6.99	0	0	0	0	0
TRINITY_DN10715_c0_g1	2	-11.2317	5.98226e-05	0	0	0	0	0	0	1.46	1.56	0	0	0	0	2.78	7.46	4.18	9.58	4.76	6.62	3.92	2.88	1.56	9.48	3.78	4.58
TRINITY_DN51052_c5_g1	2	-11.1876	0.00981605	0	0	0	0	0	0	0	0	0	0	0	0	0.5	0.34	0.14	0	1.04	0	0.58	3.3	1.56	3.52	1.08	1.62
TRINITY_DN57948_c1_g1	2	-11.1725	0.065268	0	0	0	0	0	0	0	0	0	0	0	0	5.82	4.56	5.3	1.76	6.72	6.82	0.46	0	0	2.86	0	0
TRINITY_DN53094_c0_g1	2	-11.1586	0.00174943	0	0	0	0	0	0	0	0	0	0	0	0	1.86	2.96	5.64	2.2	1.76	2.38	1.56	1.42	0.38	0.18	0.2	1.26
TRINITY_DN56469_c3_g1	2	-11.1574	0.00191554	0.06	0.12	0.14	0.14	0.36	0.1	0	0	0	0.08	0.08	0.3	15.18	1.72	8.18	0.38	1.08	0.56	0.6	0.06	0.22	3.4	0.82	6.54
TRINITY_DN46088_c2_g1	3	-11.1356	0.0191984	0.6	15.69	0.57	1.65	0.93	0.6	0.96	2.58	1.83	4.14	1.8	1.05	41.76	42.39	34.5	96.54	9.36	66.36	35.55	25.14	10.32	33.06	9.6	16.11
TRINITY_DN67972_c0_g1	2	-11.1225	0.0785758	0	0	0	0	0	0	0	0	0	0	0	0	53.04	3.58	31.18	0	0	0	10.94	0	0	2.28	3.26	16.88
TRINITY_DN99155_c0_g1	2	-11.1193	0.00893479	0.2	0	1.92	1.16	0	0	0	0.58	0	0	0	0	2.64	8.5	0.42	17.68	14.08	10.04	4.06	2.94	5.16	17.14	9.02	0
TRINITY_DN58053_c1_g4	2	-11.1156	0.000458349	0.2	1	0.74	0	1.6	2.8	0	0	0	0	0	0	2.52	6.56	0.86	2.36	2.26	5.44	2	1.08	0	4.6	2.86	3.04
TRINITY_DN42663_c0_g1	3	-11.1148	0.0522322	1.32	1.53	1.92	1.65	0.9	2.79	2.04	0.21	1.23	3.57	4.35	1.26	0.3	29.04	0.21	58.65	30.21	38.88	6.72	17.01	11.64	51.81	71.16	107.76
TRINITY_DN3836_c0_g1	2	-11.0909	0.0396931	0	0	0	0	0	0	0	0	0	0	0	0	1.32	3.24	0.48	0.98	1.46	2.58	1.66	0	0.1	0.54	0	0.18
TRINITY_DN58878_c4_g1	2	-11.0897	0.0259105	0	0	0	0	0	0	0	0	0	0.28	0	0	45.9	0.24	0	0	0.38	31.62	0.18	0	0.2	0	0	0
TRINITY_DN56495_c2_g3	2	-11.0776	0.0433168	0	0	0	0	0	0	0	0	0	0	0	0	13.66	3.68	8.7	0.66	2.34	7.7	1.04	0	0	0.54	0	0
TRINITY_DN16833_c0_g1	2	-11.0455	0.00382496	4.94	259.2	26.44	12.4	2.4	0.74	0.5	8.38	23.36	1.76	0.78	2.46	438.28	75.5	178.96	209	50.8	191.66	59.74	1154.84	460.8	93.54	131.36	189.22
TRINITY_DN51335_c9_g2	3	-11.0309	0.00584173	71.76	268.14	86.43	47.1	28.26	32.07	49.2	72.42	80.37	39.66	24.03	31.74	1166.94	667.02	1338.63	967.59	293.91	699.18	282.45	1080.18	638.67	300.87	327.33	310.95
TRINITY_DN55357_c10_g2	2	-11.0248	0.0414096	0.38	0	0	0	0	0	0	0	0	0	0	0	2.28	1.02	1.38	0.92	0.4	0	1.08	1.36	1.72	0	0	0.78
TRINITY_DN55858_c0_g2	3	-10.9907	0.0686805	0.33	0.69	0.27	1.62	0.81	0.24	0	0	0.24	0.81	1.5	0.24	2.7	10.17	1.62	3.48	5.61	12.72	1.11	0.12	8.1	7.17	16.59	16.92
TRINITY_DN54969_c3_g3	2	-10.9705	0.0081734	0.28	0.68	0.16	0.8	0.64	0.7	0	0	0	0.56	0.1	0	0.12	9.34	0.4	5.68	9.08	7.98	5.76	0	0	25.34	11.88	4.92
TRINITY_DN39479_c1_g1	2	-10.9653	0.0265501	0	17.7	0	96.38	0	0	0	86.4	0	0	0	0	889.32	131.58	507.38	129.62	76.82	176.54	102.58	353.48	130.78	111.92	176.1	31.3
TRINITY_DN59226_c2_g1	3	-10.9514	0.00945811	1.08	0.15	1.26	4.17	0.24	0	46.08	29.4	10.32	55.23	12.3	24.48	5.73	7.89	17.13	14.97	7.5	13.65	20.25	16.92	10.8	18.87	9.54	12.03
TRINITY_DN56446_c3_g2	2	-10.9221	0.0179299	0	0	0	0	0	0	0	0	0	0	0	0	1.26	1.28	1.9	0.76	1.34	0.32	1.48	15.06	0.36	2.9	1.54	2.58
TRINITY_DN59523_c1_g1	3	-10.8829	0.0424816	1.2	0.39	3.36	0	0	0	0.27	0.3	0	0.81	0	0.69	6.9	4.77	5.97	2.97	1.92	4.05	4.32	7.65	3.45	1.29	4.95	10.65
TRINITY_DN33396_c1_g2	2	-10.8793	0.000986921	0.84	7.8	1.74	0.24	0	0.36	0	0.9	1.06	0	0.32	0.72	80.7	16.98	10	13.64	6.48	14.5	5.92	65.88	15.28	3.3	4.92	10.98
TRINITY_DN36104_c0_g1	2	-10.8535	0.0408031	0	0	0	0	0	0	0	0	0	0	0	0	1787.06	78.84	849.2	17.02	45.16	13.62	0	0	0	0	0	0
TRINITY_DN55885_c1_g1	2	-10.8509	0.0589371	0.7	0	0	0	0	0	0	0	0.62	0.48	0	0	11.24	9.18	15.6	1.22	1.08	6.5	1.6	0.4	7.28	0.7	0	0
TRINITY_DN99180_c0_g1	2	-10.8063	0.0769695	0	0	0	0	0	0	0	0	0	0	0	0	1.64	3.02	0.6	1.8	1.26	2.36	1.78	0	0	1.56	0	0.22
TRINITY_DN36175_c0_g1	2	-10.7941	0.000791635	0	0.12	0	0	0	0	0	0	0.46	0	0.4	0	1.36	4.42	0.26	4	1.52	4.88	1.24	1.36	2.7	3.2	2.36	2.18
TRINITY_DN45494_c0_g1	2	-10.7918	0.00201455	0.66	1.6	0.34	0.52	0.42	0	0	0.14	0.16	0	0	0	4.3	1.62	3.66	1.96	0.62	3.86	2.9	1.18	1.98	1.32	1.58	2.38
TRINITY_DN57603_c3_g1	3	-10.7773	0.0029699	2.4	0.54	0.57	0.69	0.57	4.44	1.29	0.87	0.54	1.02	0.6	0.84	5.4	18.24	8.67	17.76	7.41	9.84	15.75	22.83	6.03	23.22	6.63	10.89
TRINITY_DN52111_c6_g1	2	-10.7746	0.0413622	0	0	0	0	0	0	0	0	0	0	0	0	1.02	0.28	0.48	5.12	1.28	7.82	1.14	0	0.24	1.72	0	0
TRINITY_DN54766_c0_g1	2	-10.7704	0.00223755	0	0	0	0	0	0	0	0	0	0.22	0	0	0.92	3.76	0.48	0.94	1.02	0	0.3	1.36	0.3	0.52	0.98	1.58
TRINITY_DN55324_c6_g1	2	-10.7575	0.010128	0	0.08	0	0	0.68	2.18	0.06	0	0	0.32	0.04	0	0.5	2.92	0.16	5.28	1.56	0.48	6.88	44.06	3.7	19.92	11.06	25.18
TRINITY_DN68341_c0_g1	3	-10.7443	0.0387994	0	0	0	0	0	0	0	0	0	0	0	0	28.8	9.72	30.66	24.39	24.09	24.45	12.09	34.02	16.47	47.16	35.07	15.66
TRINITY_DN54104_c2_g1	2	-10.7437	0.0312727	0	0	0	0	0	0	0	0.82	3.92	5.34	0	1.96	2.94	3.98	0.72	4.32	6.34	5.34	0.56	0	0	13.18	0	0
TRINITY_DN55324_c1_g1	2	-10.7395	0.0291531	0	0	0	0	0	0	0	0	0	0	0	0	4.46	0.48	1.86	0.56	0.5	0.96	0.44	0	0.28	0.66	0.3	1.82
TRINITY_DN59425_c1_g2	2	-10.723	0.00186996	1.82	0.1	2.86	0.12	0.3	1.68	0	0	0	0	0.44	0	0.82	26.3	7.18	9.64	1.86	47.82	6.76	0.5	1.96	8.9	5.46	10.48
TRINITY_DN36592_c2_g1	2	-10.6719	0.0749177	0	0	0	0	0	0	0	0	0	0	0	0	3.64	29.48	7.02	30.18	57.06	38.98	3.68	0	0	14.46	33.28	0
TRINITY_DN58044_c0_g2	2	-10.6576	0.0497185	0	0	0.44	0	0	0	0	0	0	0	0	0.32	2.08	0.86	6.68	7.42	0.16	4.36	0.14	0.2	2.72	0.18	0.6	0
TRINITY_DN52200_c0_g1	2	-10.6245	0.0019231	0.04	5.04	0.5	0.66	0	0.38	0	0.12	0.14	0.56	0	0	10.8	11.1	2.98	3.54	3.34	10.78	1.58	9.96	1.82	5.72	2.34	2.18
TRINITY_DN52417_c0_g1	3	-10.5906	0.0298012	0.21	0.06	0	0	0	0.18	0.54	0	0.09	0.27	0	0	1.56	2.79	0.42	3.12	2.37	6.57	1.5	0.39	0.36	2.64	3.48	5.85
TRINITY_DN51252_c0_g1	2	-10.5148	0.00326909	0.64	0.16	0	0.54	0.08	0	0	0	0	0	0.16	0	0.5	1.02	0.9	1.96	1.12	1.06	0.66	0.26	0.44	4.2	4	2.98
TRINITY_DN35359_c0_g1	2	-10.4993	0.0589341	0	0	4.9	0	0	0	0	0	0	5.42	0	0	17.82	48.1	15.96	23.34	41.24	18.64	0	20.94	7.16	0	14.94	31.92
TRINITY_DN22733_c1_g1	2	-10.4993	0.0525916	0	0	0	0	0	0.38	0	0	0	0	0	0.26	0	2.48	1.3	1.72	2.14	3.62	0	2.64	1.68	0	4	2.94
TRINITY_DN73677_c0_g1	2	-10.4793	0.0165189	0	0	0	0	0	0	0	0	0	0	0	0	0.22	2.24	0.6	0.3	0.12	0.32	0.04	0.22	0.12	0.48	0.18	0.2
TRINITY_DN58819_c0_g2	3	-10.4394	3.63467e-11	0	112.8	17.1	0	0	0	0	0	0	0	0	0	0	1.08	0	1.98	0.87	0	0.78	0	0	0	0	0.81
TRINITY_DN36440_c0_g1	3	-10.4286	0.0404883	0	0	0	0	0	0	0	0	0	0	0	0	3.99	4.23	3	5.46	5.01	4.62	4.05	4.02	6.18	9.93	6.42	5.58
TRINITY_DN10597_c0_g1	2	-10.3567	0.00607513	0	0.48	0.58	0.56	0	0	0	0	0	0	0	0	5.28	1.48	1.06	1.04	1.38	3.1	2.46	2.88	2.74	2.76	1.88	1.62
TRINITY_DN45149_c0_g1	2	-10.3191	0.00456528	28.6	67.62	10.64	3.56	1.64	3.56	0.98	9.26	15.96	21.16	4.92	9.76	53.76	13.8	0.62	18.96	10.92	22.88	18.02	1829.54	152.74	39.54	167.16	34.48
TRINITY_DN9271_c0_g1	2	-10.3079	0.0655083	0	0	0	0	0	0	0	0	0	0	0	0	1.62	1.46	5.52	4.54	3.14	5.72	1.26	3.22	1.22	0	0	3.64
TRINITY_DN55142_c1_g1	2	-10.306	0.0319834	0.2	2.02	0.22	0.22	0	0	0	0	0.98	0.76	0	0.66	64.48	3.56	32.16	0	0.52	1.32	1.52	0.4	0.18	13.18	3.44	15.72
TRINITY_DN57590_c1_g1	3	-10.2775	0.0344421	0.42	0.15	0.78	0	0	0	0.21	0.12	0.12	0.72	0.99	0.6	5.79	15.75	3.57	1.65	5.34	6.51	3.15	4.95	0.45	2.04	5.4	7.05
TRINITY_DN43377_c0_g1	2	-10.2756	0.038328	0.1	0	0.04	0.04	0.42	0.18	0	0	0.1	0.08	0	0	0.5	0.48	0.6	0.44	0.68	0.38	0.56	0.48	2.6	0.32	0.68	0.84
TRINITY_DN55775_c0_g1	2	-10.2646	0.000173617	0.06	0.72	0.16	0.46	0.36	0.06	0.22	0.04	0.06	0	0.06	0	4.4	1.98	7.34	4.68	0.46	1.26	2.58	9.96	2.2	3.52	1.26	2.74
TRINITY_DN59198_c4_g1	2	-10.2367	0.090562	0	0	0	0	0	0	0	0	0	0	0	0	0	0	0	0	29.52	0	26.38	0	0	128.04	0	71.26
TRINITY_DN27531_c0_g1	2	-10.2061	0.0167944	0.14	0.06	0.22	0.6	0.82	0.7	0.32	0	0.24	0.24	0.8	0.3	0.06	26.8	0.14	33.68	39.6	40.6	12.06	0.06	0.16	63.54	0.06	0.42
TRINITY_DN11961_c0_g1	2	-10.1857	0.00635107	1.26	19.18	2.26	1.3	1.74	2.54	2.86	0.54	1.06	3.66	1.88	0.22	290.84	43.28	193.34	9.36	2.16	31.18	5.68	18.18	357.5	5.8	3.86	27.36
TRINITY_DN35908_c0_g1	3	-10.1785	0.00926851	12.09	0	0	19.59	0	0	0	0	17.76	13.56	4.8	0	95.22	98.07	77.4	164.67	87.93	164.07	84.48	432	79.62	251.73	223.74	143.64
TRINITY_DN58755_c3_g4	2	-10.1703	0.0164935	0	0	0	0	0	0	0	0	0	0	0	0	0.42	2.8	1	6.52	2.2	1.26	3.14	1.98	0.46	2.9	21.08	7.52
TRINITY_DN53828_c7_g4	1	-10.1331	0.000537644	0	1.25	0	0	0	0	3.58	36.92	38.64	29.36	1.94	13.33	713.59	2.57	670.27	0	0	0	0	0	11.25	0	0	6.84
TRINITY_DN28005_c0_g1	2	-10.1217	0.00584971	0	0	0.2	0.2	0	0	0	0	0	0	0	0	1.14	1.82	0.56	1.1	0.7	2.5	0.44	0.24	1	0.82	0.42	1.76
TRINITY_DN56962_c1_g2	2	-10.1143	0.00268636	0	0.12	0.76	0	0.18	0	0	0.08	0	0.08	0	0	0.74	0.86	0.6	1.78	0.96	1.24	0.88	0.88	1.48	1.48	1.26	1.92
TRINITY_DN102044_c0_g1	2	-10.1124	0.00872203	0	0	0	0	0	0	0	1.1	0	0	0	0	4.08	5	1.34	3.14	1.96	4.1	3.84	2.2	4.58	1.12	3.14	2.64
TRINITY_DN57124_c6_g2	2	-10.1084	0.00513471	0.54	0	0	0	0	0	0.74	0	0	0	1.24	0.48	4.02	6.08	0.3	2.1	4.74	2.52	3.98	2.1	0.28	4.16	1.52	2.34
TRINITY_DN54382_c3_g1	2	-10.0048	0.0731171	0	0	0	0	2.32	0	0	0	0	0	0	0	0	5.04	0	0	14.66	0	18.96	0	0	0	0	3.46
TRINITY_DN18348_c0_g1	3	-9.99902	0.00715123	0	0	0	0	0	0	0	0	0	0	0	0	232.89	263.7	10.05	0	416.07	227.37	78.51	26.49	9	219.48	37.59	13.47
TRINITY_DN59295_c0_g1	2	-9.98378	4.59498e-05	0.06	0.12	0.04	0	0	0	0	0.08	0	0	0	0.06	1	2.22	0.42	1.16	1.56	2.18	0.54	0.76	0.02	0.28	0.14	0.44
TRINITY_DN30472_c0_g1	2	-9.97572	0.0300247	0	0	0	0	0	0	0	0	0	0	0	0	2.16	0.96	0	1.3	6.48	4.7	0	0	0	1.82	0	0.36
TRINITY_DN49364_c2_g1	2	-9.94973	0.0223398	0.4	9.76	0.64	0.08	0	0.14	0.62	0.66	1.98	0.1	0.46	0	6.48	88.64	4.38	33.78	64.56	6.82	29.64	6.2	2.8	70.32	0.38	0.34
TRINITY_DN82456_c0_g1	2	-9.94488	0.0506326	0	0	0	0	0	0	0	0	0	0	0	0	2.34	2.18	1.72	1.06	0.38	2.18	0.84	0	0.2	0.58	0.88	0
TRINITY_DN59588_c2_g1	2	-9.93276	0.0595796	0	0	0	0	0	0	0	0	0	0	0	3.48	0	11.38	0	4.54	15.92	30.52	9.56	11.4	4.1	6.6	13.16	21.66
TRINITY_DN1898_c0_g1	2	-9.93155	0.0230869	0.34	1.14	0.24	0.14	0	0	0.06	0	0.14	0.26	0.12	0.08	2.88	1.48	0.38	0.98	0.26	0.72	1	23.64	2.58	0.86	1.92	0.86
TRINITY_DN33316_c0_g1	2	-9.92492	0.0213464	0	0	0	0	0	0	0	0	0	0	0	0	2.92	4.94	0.9	9.02	0.8	4.42	9.22	3.48	7.42	18.84	7.96	2.14
TRINITY_DN39432_c0_g1	2	-9.91944	0.0457775	0	0	0	0	0	0	7.92	3.42	25.02	4.84	0	0	10.06	23.26	7.3	1.82	3.2	5.84	2.88	6.8	16.36	5.18	27.96	13.46
TRINITY_DN49677_c0_g1	2	-9.87585	0.0186167	0	0	0	0	0	0	0.56	0	0	1.14	0.64	1.48	0.42	5.08	1.02	8.1	2.22	10.94	5.16	0.5	0	10.88	6.08	7.6
TRINITY_DN52224_c7_g1	2	-9.87567	0.022914	0.16	0	2.34	0.38	0.26	0	0.88	0	0	0.44	0	1.14	62.1	4.48	22.88	0.32	1.72	1.26	1.02	0.16	0	5.96	1.02	7.24
TRINITY_DN13683_c0_g1	2	-9.8537	0.0381423	0	1.06	0.08	0	0	0	1.18	0	0	0	0	0.12	2.04	1.7	1.7	18.98	26	2.04	0.28	5.12	1.92	1.4	4.36	22.66
TRINITY_DN34912_c0_g1	3	-9.85139	0.00716601	1.65	39.9	14.25	3.42	2.04	4.5	5.73	7.59	2.82	7.92	11.37	5.19	90.81	110.64	93.3	127.92	74.19	92.43	47.22	102.21	13.83	71.64	48.36	93.09
TRINITY_DN50994_c0_g4	3	-9.83949	0.0428124	1.41	2.43	5.79	2.13	1.29	3.12	4.23	1.08	2.04	0.12	0.42	0.33	13.17	22.71	15.81	24.03	31.53	28.86	14.73	4.05	4.2	22.98	72.78	52.77
TRINITY_DN51393_c2_g1	2	-9.83831	0.0515177	0	0	0	0.4	0	0	0	0	0.6	0	3.16	0	5.36	2.72	6.86	0	0.36	10.44	4.42	3.2	3.78	4.78	1.22	3.08
TRINITY_DN63873_c0_g1	2	-9.83213	0.0420239	0.8	1.58	2	1.94	16.96	13.36	0	0	1.44	0	0	0	19.66	6.32	5.84	11.64	13.28	18.92	6.42	29.98	21.14	3.5	4.54	19.8
TRINITY_DN8069_c0_g1	2	-9.82359	0.0486542	0.4	4.74	0.78	0.6	0.4	0.22	0	0	1.1	1.38	0	0	25.22	5.56	7.08	1.92	0.78	1.1	1.3	43.92	17.3	2.36	2.14	2.8
TRINITY_DN49556_c0_g2	3	-9.82222	8.28733e-11	25.02	34.17	16.5	18.3	3.27	11.43	0	0	0	0	0	0	19.47	82.05	32.58	47.04	34.47	35.31	20.4	100.38	29.43	34.65	31.41	82.56
TRINITY_DN58996_c0_g2	4	-9.80377	0.00988856	19.08	13.44	17.08	26.28	25.76	22.56	16.56	5.92	23.72	37.88	31.16	15.72	36.72	226.76	43.96	155.88	311.44	125.88	142.8	94.72	28.44	248.28	121.36	112.16
TRINITY_DN56365_c6_g2	3	-9.79189	0.00292349	6.3	37.62	12.33	5.01	1.86	3.93	6.6	6.81	5.7	10.5	6.66	8.22	110.4	130.62	112.2	130.2	75.33	91.71	40.92	88.08	32.04	75	45.06	102.9
TRINITY_DN40408_c0_g2	2	-9.77327	0.041409	0	0.38	0	0.22	0	0	0	0	0	0	0	0	0.68	2.98	0	2.02	10.26	4.78	0.94	0.82	0.96	1.8	2.28	1.98
TRINITY_DN52540_c10_g2	2	-9.77231	0.0125686	0	28.44	19.98	0	0	0	0	0	0	86.74	0	0	104.94	35.02	109.78	0	61.22	196.4	136.7	124.92	103.12	132.9	0	49.34
TRINITY_DN58215_c3_g1	2	-9.76545	0.00197721	0	0.24	0.62	0	0.4	0.88	0	0.36	0	0	0	0	0.92	2.78	1.64	5.2	2.4	6.46	1.28	2.46	0.26	4.8	3.36	2.4
TRINITY_DN51950_c0_g1	2	-9.75794	0.0164462	0	10.6	1.84	0	0	0	0.34	0.36	0.18	0.38	0	0.18	14.72	27.6	4.64	19.68	10.68	26.12	3.6	23.28	3.16	20.68	8.8	9.18
TRINITY_DN22790_c0_g1	2	-9.75768	0.00602293	0	0	0	0	0	0	0	0	0	0	0	0	0.3	0.32	0.18	0.82	0.4	0.38	0.64	0.92	0.62	0.84	1.04	0.74
TRINITY_DN17363_c0_g1	2	-9.75694	0.0265367	0	0.44	0.56	0	0	0	0	0	0	0	0	0	2.8	5.66	4.54	3.4	1.5	12.66	2.66	1.1	1.58	0.46	2.26	6.54
TRINITY_DN59668_c5_g1	3	-9.74094	0.0560094	0.24	0.75	0.54	0.99	0.24	0.27	0.21	0.27	0.57	0.57	0.24	0.24	1.32	9.09	0.15	10.32	3.54	15.15	3.3	1.98	0.06	6.03	2.58	8.04
TRINITY_DN59124_c0_g5	2	-9.73755	0.0147365	0.06	0.24	0.96	0.34	0.1	0.22	0.06	0.06	0.04	0	0.2	0	3	1.82	0.64	1.56	34.42	2.1	0.42	5.34	0.12	1.64	0.3	0.92
TRINITY_DN47039_c1_g1	2	-9.68647	0.0255366	0	0	0	0	0	0	0.48	0	0	0	0	0	3.02	3.62	2.84	3.24	0.36	4.4	2.84	2	2.28	1.7	0.4	4.46
TRINITY_DN59074_c2_g2	1	-9.67483	0.000202555	0	0.03	0.08	0.15	4.25	0.11	0.18	0	0	0	0	0	26.47	8.47	51.45	6.35	0.03	153.85	0.15	0	0.49	0	0	0.03
TRINITY_DN59306_c2_g1	2	-9.6706	0.0190844	0	0	0	0	0	0	0	0	0	0	0	0	0.28	0.38	0	0	1.52	1.16	1.88	2.74	2.28	3.56	3.16	3.26
TRINITY_DN52535_c0_g1	2	-9.66511	0.0194229	0	0	0.68	0.5	0	0.24	0.38	0	0	0.38	0	0	1.08	7.98	0.28	2.86	3.88	5.94	1.12	0.14	0.54	3.26	1.48	11.54
TRINITY_DN42904_c0_g1	2	-9.65284	0.00985257	0	0	0	0	0	0	0.12	0	0.16	0	0	0	0.54	0.82	0.1	1.44	1.12	0.84	0.5	0.82	0	1.52	0.28	0.92
TRINITY_DN58339_c0_g1	2	-9.65246	0.0192168	0.14	0.2	0.26	0.16	2	0	0	0	0	0.1	0.98	0	0.98	35.98	0	19.5	91.04	0.94	0.8	0.28	0.14	0.7	0.44	37.28
TRINITY_DN57097_c0_g1	3	-9.62023	0.0784626	0.66	1.59	0.87	0	0.42	0	0.36	0	0	0.6	0.96	1.11	5.13	3.57	3.12	6.87	5.91	7.08	3.9	4.32	6.69	2.61	3.45	4.56
TRINITY_DN56547_c1_g1	2	-9.61935	0.0228609	0.22	0.86	0	2.06	0	0.38	0	0	0	0	0	0	0.78	0.52	0.7	0.46	0.82	0.98	0	0.24	0.22	0.82	0	0.42
TRINITY_DN58154_c4_g1	1	-9.5804	0.000297632	0	0	0	0	0	0	0	0.27	0.58	0.15	0.29	0	15.86	0.54	1.64	0.04	0	0	0.08	0	0.07	1.33	0	0.7
TRINITY_DN59045_c3_g2	2	-9.5795	0.0274808	0.06	0	0	0	0	0	0	0	0	0	0	0.12	1.52	1.18	0.38	0.52	0.68	0.72	0.64	0.14	0.06	0.78	0.14	1.32
TRINITY_DN52293_c1_g1	2	-9.57034	0.0073314	0	0	0	0	0	0	0	0	0	0	0	0	0.5	0.66	0.3	0.44	0.64	0.24	0.68	0.44	0.42	1.46	2.12	0.66
TRINITY_DN48467_c0_g1	2	-9.56576	8.31934e-05	22.06	6.94	4.6	1.06	1.44	1.96	2.34	1.34	8.12	0	0.18	0.82	32.34	98.22	65.58	103.7	29.5	119.28	135.06	17.84	18.88	85.6	130.18	87.38
TRINITY_DN98758_c0_g1	2	-9.54238	0.0172906	0	0	0	0	0	0	0	0	0	0	0	0	0.42	0.56	0.5	0.98	0.44	0.7	1.66	1	0.94	3.74	0.86	0.6
TRINITY_DN56924_c2_g1	2	-9.51196	0.0354615	0	1.18	1.5	0	0	0	0	0	0	1.7	1.82	2.1	56.36	10.28	19.44	19.34	18.66	34.1	3.06	0	6.96	12.3	7.42	17.08
TRINITY_DN6155_c0_g1	2	-9.51084	0.0563235	0	0	0	0	0	0	0.24	0	0	0	0	0	0.8	0.22	1.14	0.76	1	0.8	0.6	0.96	2.18	4.44	0.98	1.02
TRINITY_DN22885_c0_g1	2	-9.50145	0.080151	0.08	0.08	0.52	0	0.14	0	0.7	0.26	0	0.12	0	0	4.02	0	12.74	5.9	2.74	0	9.68	0.08	4.1	4.02	7.08	8.12
TRINITY_DN53266_c26_g1	2	-9.49535	0.0369566	0	0.3	0.76	0.12	0.16	0	0.14	0	0	0	0	0	3.24	1.78	1.56	0.42	0.46	2.64	0.64	0.22	1.1	1.54	1.3	1.32
TRINITY_DN56696_c4_g1	3	-9.48886	0.0928143	15.21	61.65	25.56	16.35	12.12	25.92	19.8	23.22	21.33	26.46	11.58	16.23	256.38	127.38	441.18	92.67	34.44	125.28	89.82	99.75	225.81	83.85	81.66	76.23
TRINITY_DN55142_c1_g3	2	-9.45416	0.00941528	156.34	356.24	279.52	102.38	66.14	23.92	28.4	544.76	208.64	277.76	25.58	71.12	13074.6	994.48	6905.54	201.88	232.16	232.86	323.14	35.72	136.3	876.72	145.6	4985.82
TRINITY_DN59523_c0_g2	2	-9.4295	0.057671	0	0	0	0	0	2.3	0	0.94	0	0	0	0	12.5	9.36	11.14	1.7	1.5	4.2	8.74	0.82	6.26	4	7.56	16.32
TRINITY_DN57078_c0_g2	2	-9.41481	0.0155772	0	0.06	0	0.32	0.22	0	0	0	0	0	0	0	0.5	1.5	0.32	0.78	0.22	1.22	0.56	1.08	0.06	0.74	0.34	1.04
TRINITY_DN49624_c0_g1	2	-9.41088	0.017042	0	0.12	0	0	0.78	0.22	0	0	0	0	0	0	1.16	1.56	0.74	0.62	1.3	1.26	0.38	0.76	2.74	0	0.52	1.24
TRINITY_DN33108_c0_g1	2	-9.39883	0.048989	0	0	0	0	0	0	0	0	0	0	0	0	3.14	1.62	1.16	0.58	0.5	5.34	1.8	1.16	1.1	1.26	0.58	0.26
TRINITY_DN54797_c2_g1	2	-9.3894	0.0479701	0	0	0	0	0	0	0.28	0	0	0	0	0	1.26	1.6	0.9	0	0.26	0.84	0.24	0.6	0.86	0.38	0.32	1.28
TRINITY_DN36641_c0_g1	2	-9.36011	0.034474	0	0	0	0	0	0	1.36	0	1.78	0	4.48	0	11.9	6.42	6.02	5.98	5.26	6.04	7.1	4.24	10.82	10.9	18.8	9.02
TRINITY_DN57047_c1_g1	2	-9.35035	0.0357896	0	0	0	0	0	0	0	0	0	0	0	0	1.4	2.14	0.96	1.18	0.62	0.8	2.58	1.2	1.8	2.32	1.46	0.2
TRINITY_DN59257_c1_g2	2	-9.34665	0.00577729	0.06	0.08	0.24	2.36	0.2	0.12	0.2	0.54	0.34	1.54	0.2	0.66	39.78	33.46	0.12	1.74	1.66	2.98	9.38	2.4	1.1	15.82	1.7	3.32
TRINITY_DN23655_c0_g1	2	-9.3447	0.0280809	0	0	0	0	0	0	0	0	0	0	0	0	0.26	0.36	0.08	0.24	0.2	0.32	0.6	0.24	0.3	2.24	0.24	0.36
TRINITY_DN51152_c2_g4	4	-9.33904	0.141543	4.56	12.48	10.16	3.56	0	0	3.08	3.32	3.96	5.16	0	8	25.24	61	28.68	48.28	36.92	50.72	32.88	39.72	5.84	92.8	104.32	82.84
TRINITY_DN83189_c0_g1	2	-9.31173	0.0344241	0	0	0	0	0	0	0	0	0	0	0	0	4.3	0	1.76	5.28	2.32	8.66	6.24	4.24	4.84	6.16	9.52	6.98
TRINITY_DN50749_c5_g1	2	-9.29738	0.0549118	0	0	0	0.06	0.1	0	0	0	0.1	0	0	0	2.24	0.44	1.68	0.12	0	15.82	0	0	0	0.06	0	0.1
TRINITY_DN46981_c3_g2	2	-9.29323	0.0305009	0.78	0.5	0.3	0.3	0.8	0	1.04	0.74	0	0	2.7	0.44	0.46	0.94	0.84	1.1	0.98	0.94	0.86	1.38	2.36	2.66	2.54	0.72
TRINITY_DN52214_c0_g1	2	-9.26218	0.00810358	0.06	0	0.24	0.24	0.16	0	0	0.14	0	0	0.08	0	0.8	0.46	0.2	0.04	0.08	0.72	2.74	3.92	0.62	3.4	2.32	3.2
TRINITY_DN53950_c2_g1	2	-9.25444	0.0505036	0.52	2.5	0.64	3.66	0.82	8.28	0.7	0.76	0	0	5.48	1.82	0.54	1.46	1.32	3.3	4.04	4.34	2.54	0	59.46	3.18	0	28.56
TRINITY_DN43399_c0_g1	2	-9.24745	0.0552771	0	0.2	0	0	0	0	0	0	0	0	0.16	0.76	18.72	2.52	4.4	0.94	0.36	1.42	0.32	0	0.1	0.68	0	1.24
TRINITY_DN12390_c0_g1	2	-9.24702	0.0192656	0	0	0	1.42	0	0	0	0	0	0	0	0	2.8	5.38	2.42	0.48	1.7	5.62	3.78	0.48	2.24	4	3.86	3.22
TRINITY_DN81442_c0_g1	2	-9.20538	0.0453932	0	0	0	0	0	0	0	0	0	0	0	0	0.52	0.28	0.98	0.74	0.86	0.52	0.96	0.62	0.82	1.8	0.64	0.34
TRINITY_DN55017_c0_g2	2	-9.19402	0.0327978	2.3	3.58	1.88	0.96	1.12	1.22	0.48	1.38	1.02	0.8	0.54	0	34.2	2.7	46.78	28.96	0.42	24.7	9.92	0	0.12	1.52	11.44	16.28
TRINITY_DN43813_c0_g1	2	-9.1858	0.0423075	0	0.34	0	0.14	0	0	0	0	0	0.32	0	0.1	0.14	1.36	0.34	1.3	0.94	0.2	1.44	0.18	0.06	1.8	0.6	0.26
TRINITY_DN67526_c0_g1	2	-9.18445	0.0330249	0	0	1.04	0	0.44	0	0	0	0	0	0	0	0.52	3.54	0.94	0	2.22	2.12	0.74	0	2.66	4.9	2.56	3
TRINITY_DN59554_c1_g3	3	-9.17304	0.00389413	5.79	10.05	18.42	3.57	0	2.76	10.17	0	2.67	0	2.25	2.58	60.75	110.91	63.12	69.6	114.24	65.22	54.99	82.53	24.33	60.51	19.53	50.79
TRINITY_DN66478_c0_g1	2	-9.16956	0.0646788	0	0	0	0	0	0	0	0	0	0	0	0	0.5	0.4	0.96	0.94	0.1	0.6	0.56	0.48	0.92	0.54	1.36	0.32
TRINITY_DN58869_c1_g3	2	-9.16754	0.032618	0.86	0	0.44	0.84	0.56	0	0	0	0	0	0	0	1.9	2.84	0.36	1.78	0.84	1.62	2.02	0.36	0.22	1.74	0.38	1.4
TRINITY_DN51531_c1_g3	2	-9.16046	0.0298414	0.58	3.86	14.54	1.66	0.9	3.46	0	0	0.98	0	0	0	32.3	6.06	11.42	13.62	1.4	28.48	2.72	8.2	1.5	2.74	3.54	12.88
TRINITY_DN40945_c1_g1	2	-9.14722	0.05633	1.14	4.04	1.84	0.88	23.94	7.96	1.54	0	0	0.52	0.58	0	38.58	14.5	34.94	35.32	1.18	82.04	32.54	0.44	0.84	0	6.74	172.44
TRINITY_DN57707_c1_g2	2	-9.1438	0.037472	0	0	0	0	0	0	0	0	0	0	0	0	0.4	1.08	1.42	0.48	1.04	0.8	1.3	1.9	1.34	1.88	1.22	1.04
TRINITY_DN50611_c0_g1	2	-9.11463	0.00227915	0	0	0	0.06	0.08	0.18	0.2	0	0	0	0	0.1	0.32	0.78	0.2	0.52	0.46	0.66	0.86	0.9	0.94	2.7	0.92	0.5
TRINITY_DN52675_c0_g2	2	-9.11403	0.00791416	34.4	0	26.02	50.14	0	130.62	0	0	38.2	28.14	0	64.2	0	91.26	0	0	0	110.28	71.1	40.88	0	58.3	45.86	0
TRINITY_DN32003_c0_g1	3	-9.10591	0.021325	78.42	144.96	132.06	22.5	120.66	113.7	88.98	105.57	107.76	112.65	41.52	58.2	1229.22	1679.13	1198.14	474.93	1802.94	1380.51	289.74	933.66	639.81	295.56	876.81	1020.63
TRINITY_DN49290_c0_g2	2	-9.10431	0.00541468	0.3	0.52	0.18	0	0.14	0.16	0.26	0.48	2.78	0.12	0	0.34	8.5	3.64	5.62	2.84	3.96	3.86	2.98	7.22	10.28	4.58	6	5.06
TRINITY_DN57764_c5_g1	2	-9.06822	0.020771	0	0.12	0.14	0	0	0	0	0	0	0	0	0	2	1.76	1.42	0.48	0.52	1.2	0.46	0.96	0.68	0.66	0.38	1.08
TRINITY_DN61355_c0_g1	2	-9.06351	0.0406506	1.8	0	0	0	0	0	0	1.78	0	0	0.92	0	5.22	3.52	11.22	0	12.64	24.94	8.16	7.74	5.86	21.98	8.66	19.84
TRINITY_DN41891_c1_g1	2	-9.06052	0.0380329	0	1.1	0.7	2.7	0	0	0	0	0	1.56	0	1	1.82	13.14	0	8.2	14.4	33.72	8.78	1.44	1.36	14.76	15.46	15.02
TRINITY_DN55755_c0_g5	2	-9.05004	0.0391522	0	0.1	0	0	0	0	0	0	0	0	0	0.68	0.32	2.08	0.46	0.28	0.88	0.62	0.78	1.66	0.52	1.18	1.14	1.08
TRINITY_DN101057_c0_g1	2	-9.01906	0.0368217	0	0	0	0	0	0	0	0	0	0	0	0	0.26	0.46	0.5	0.4	0.54	0.78	0.48	0.42	0.2	2.54	0.54	0.56
TRINITY_DN55100_c1_g2	2	-9.01645	0.00392986	0.9	16.06	2.48	3.14	0	1.24	1.98	3.08	2.14	5.2	3.1	1.82	34.72	19.18	5.3	3.16	2.16	2.76	14.88	248	46.6	21.58	36.74	32.24
TRINITY_DN52940_c2_g2	2	-9.01573	0.0648918	1.54	3.1	0	0	2.62	0	0	0	0	0	0	0	8.58	31.9	8.34	8.26	2.42	17.58	6.58	2.52	14.86	5.62	5.26	5.9
TRINITY_DN59340_c0_g1	2	-9.01534	0.0544218	8.14	15.1	18.1	2.88	0.22	0.24	0.4	0.22	0	1.56	1.54	1.02	0.38	173.02	2.06	2.78	10.82	3.98	29.58	0.3	0.42	181.78	0	5.72
TRINITY_DN15088_c0_g1	2	-9.0028	0.0457135	0	0	0	0	0	0	0	0	0	0	0	0	1.92	1.28	0.76	2.3	1	0.96	1.8	2.28	1.8	6.5	4.26	0.98
TRINITY_DN65047_c0_g1	2	-8.99012	0.0329296	0	0	0	0	0	0	0	0	0	0	0	0	0.2	0.28	0.62	0.38	0.54	0.32	0.68	1	0.48	0.92	1.54	1.14
TRINITY_DN12210_c0_g1	2	-8.98131	0.0447813	0	0	0	0	0	0	0	0	0	0	0	0	1.46	5.24	1.18	1.18	1.56	4.9	2.78	6.38	2.18	5.28	2.94	1.46
TRINITY_DN100935_c0_g1	2	-8.97296	0.0482654	0	0	0	0	0	0	0	0	0	0	0	0	0.74	0.5	0.3	0.44	1.16	0.38	0.34	0.9	0.84	1.48	1.22	0.66
TRINITY_DN89997_c0_g1	2	-8.97149	0.058994	0	0	0	0	0	0	0	0	0	0	0	0	0.18	0.5	0.32	0.1	0.28	0.18	0.5	0.88	0.74	0.7	0.22	0.2
TRINITY_DN90296_c0_g1	2	-8.96347	0.0688751	0	0	0	0	0	0	0	0	0	0	0	0	0.62	0.28	0.96	0.84	0.42	0.3	1.04	0.86	0.46	0.88	0.5	0.88
TRINITY_DN59867_c0_g1	2	-8.95868	0.056705	0	0	0	0	0	0	0	0	0	0	0	0	0.92	0.42	0.24	0.36	0.42	1.22	0.74	0.62	0.58	1.88	0.88	0.22
TRINITY_DN12502_c0_g1	2	-8.95504	0.0605571	0	0	1.56	6.02	0	0	0	0	0	0	0	0	15.8	14.94	6.06	4.02	1.76	8.04	1.6	7.46	7.22	5.66	1.92	4.42
TRINITY_DN58447_c4_g3	2	-8.93993	0.0301019	0	16.72	0	0	0	0	0	0	0	18.7	0	7.4	97.46	37.52	65.8	91.24	64.56	43.8	21.88	73.66	93.16	23.08	44	74.86
TRINITY_DN1823_c0_g1	2	-8.93674	0.0530818	0.28	9.78	1.46	0.9	0.22	0.6	0	1.64	0.12	0.48	8.5	0	179.44	10.84	34.7	12.68	2.62	9.18	5.14	1.32	2.04	4.34	1.28	13.18
TRINITY_DN74385_c0_g1	2	-8.93148	0.0198523	0	0	0	0	0	0	0	0	0	0	0	0	0.34	0.92	0.54	0.8	0.48	0.58	0.74	0.42	0.52	1.6	0.7	0.86
TRINITY_DN89886_c0_g1	2	-8.91285	0.0348696	0	0	0.34	0	0	0	0	0	0	0	0	0	0.46	0.52	0.84	0.74	0.48	0.62	0.58	0.66	0.44	2.06	1.44	0.6
TRINITY_DN37627_c0_g1	1	-8.89607	0.00185884	0	0.5	1.25	0	0	0	0.84	5.87	1.61	2.37	6.43	1.1	423.37	0.37	131.56	0	0	0	0.51	0.33	5.91	0.1	0	3
TRINITY_DN47293_c0_g1	2	-8.88543	0.0326835	0	0	0	0	0	0	0	0	0	0	0	0	1.84	4.96	0.76	6	1.98	3.7	1.18	4.38	3.44	8.9	4.44	2.42
TRINITY_DN21570_c0_g1	2	-8.85092	0.049102	0	0	0.56	0	0	0	0	0	0	0	0	0	4.62	4.36	2.24	2.24	0.98	2.78	1.76	2.74	1.04	3.2	3.9	2.32
TRINITY_DN17641_c0_g1	2	-8.845	0.0207155	0	0	0	0	0	0	0	0	0	4.56	0	0	2.18	5.88	0	2.8	0	0	0	0	2.52	0	0	2
TRINITY_DN58110_c1_g1	2	-8.83778	0.0116291	0.2	0.06	0.16	1.18	0.26	0.06	0.04	0	0	0	0	0	0.5	1.06	0.38	0.5	0.4	1.14	2.42	0.18	0.22	1.26	3.16	1.54
TRINITY_DN49930_c0_g1	2	-8.83746	0.0470055	0	0	0	0	0	0	0	0	0	0	0	0	0.66	1.18	0.8	2.9	1.16	1.56	1.64	2.64	1	1.62	2.16	0.46
TRINITY_DN81641_c0_g1	2	-8.83576	0.0504675	0	0	0	0	0	0	0	0	0.14	0	0	0	0.32	0.76	0.82	0.52	0.38	0.26	0.86	0.68	0.92	1.52	0.92	0.74
TRINITY_DN12969_c0_g1	2	-8.8266	0.0456383	0.5	0	0	0	0	0	0	0	0	0	0	0	0.4	0.66	0.58	1.64	1.02	1.06	0.38	0.68	0.28	3.14	1.92	3.2
TRINITY_DN46908_c0_g1	2	-8.82496	0.0237093	0.46	6.02	3.16	0.66	0	0	0.98	0.58	0.38	1.54	0.12	1.2	24.44	30.58	22.92	2.18	3.52	14.74	7.82	59.46	4.08	4.2	4.68	3.72
TRINITY_DN68621_c0_g1	2	-8.81354	0.0715335	0	0	0	0	0	0	0	0	0	0	0	0	0.22	1.16	1.02	1.28	0.22	2.36	1.2	1.78	1.46	2.02	1.82	0.9
TRINITY_DN55120_c2_g1	2	-8.80307	0.0601756	0	0	0	0	0	0	0	0	0	0	0	0	1.74	3.5	2.08	2.42	0.6	3.78	1.08	3.1	1.3	0.9	0.7	1.78
TRINITY_DN57000_c0_g1	3	-8.78931	7.1723e-17	25.56	20.94	15.75	36.66	44.13	11.1	0	0	0	0	0	0	10.2	31.83	4.47	34.53	35.46	29.73	17.43	6.21	14.46	51.42	40.41	67.74
TRINITY_DN83450_c0_g1	2	-8.78839	0.0635978	0	0	0	0	0	0	0	0	0	0	0	0	0.3	0.78	0.8	0.68	0.7	0.2	0.18	0.36	0.66	1.92	0.72	0.74
TRINITY_DN59687_c9_g1	2	-8.74518	0.0130413	0	0	6.82	3.28	0	0	0	8.02	0	3.8	8.02	0	35.56	32.04	26.2	20.6	13.62	24.64	16.46	27.86	14.04	29.96	24.54	24.84
TRINITY_DN52486_c1_g1	2	-8.7345	0.0455888	0	0	0	0	0	0	0	0	0	0	0	0	0.42	0	1	0.76	0	1.7	0	0.76	0	0.88	1.8	1.54
TRINITY_DN30384_c0_g1	2	-8.73306	0.0635198	0	0	0	0	0	0	0	0	0	0	0	0	0.74	0.84	0.14	0.44	0.38	0.88	1.04	1.04	0.14	1.9	0.76	0.4
TRINITY_DN65083_c0_g1	2	-8.68128	0.062585	0	0	0	0	0	0.68	0	0	0	0	0	0	1.14	3.06	1.38	0.46	2.82	1.14	3.22	2.7	2.14	4.96	2.76	1.16
TRINITY_DN65338_c0_g1	2	-8.68091	0.0653461	0	0	0	0	0	0	0	0	0	0	0	0	0.22	0.48	0.34	0.6	0.08	0.44	1	0.6	0.24	1.04	0.44	0.24
TRINITY_DN81658_c0_g1	2	-8.67708	0.084922	0	0	0	0	0	0	0	0	0	0	0	0	0.56	0.5	0.44	0.98	0.28	1.86	0.26	0.66	0.52	0.6	0.92	0.4
TRINITY_DN83164_c0_g1	2	-8.6661	0.0511013	0	0	0	0	0	0	0	0	0	0	0	0	0.5	0.34	0.3	0.74	0.64	0.62	1.16	0.74	0.42	1.76	1.22	0.54
TRINITY_DN98409_c0_g1	2	-8.66451	0.068318	0	0	0	0	0	0	0	0	0	0	0	0	0.42	0.92	1.14	0.98	0.56	2.48	0.76	0.98	0.16	2.22	1	0.44
TRINITY_DN56165_c0_g1	2	-8.639	0.00662924	0.1	0.18	0.22	0	0	0	0	0	0	0.12	0	0.96	0.76	1.52	0.36	1.68	0.46	2.72	0.82	3.06	0.26	5.52	5.08	3.5
TRINITY_DN53190_c3_g1	2	-8.63014	0.046588	0	7	4.58	0	0	3.5	2.5	0	6.68	5.12	0	12.54	7.48	178.42	178.48	19.28	2.82	220.3	10.24	8.8	5.78	8.62	97.88	13.62
TRINITY_DN82362_c0_g1	2	-8.62455	0.0562092	0	0	0	0	0	0	0	0	0	0	0	0	0.16	0.58	0.3	0.4	0.08	0.5	0.94	0.72	0.2	0.92	0.52	0.36
TRINITY_DN98007_c0_g1	2	-8.61181	0.0604385	0	0	0	0	0	0	0	0	0	0	0	0	0.46	0.1	0.36	0.46	0.4	0.46	0.28	0.64	0.18	0.84	0.86	0.42
TRINITY_DN49659_c0_g1	2	-8.60142	0.0428911	0.14	0.4	0.06	0	0.22	0	0	0	0.08	0	0	0	0.8	0.88	0.48	0.48	0.68	0.66	0.46	0.4	0.16	0.24	0.32	1
TRINITY_DN56398_c0_g1	2	-8.59608	0.0481746	0.94	12.32	1.24	0.72	0.16	0	0.06	0.52	1.06	2.68	0.7	0.72	27.84	27.48	5.56	10	2	9.06	7.18	82.92	21.7	10.68	10.6	10.44
TRINITY_DN84267_c0_g1	2	-8.58107	0.0237229	7	0	0	0	0	0	0	0	0	0	0	0	5.06	0	0	9.8	8.6	13.02	5.2	2.98	0	13.1	3.1	16.14
TRINITY_DN53751_c3_g1	2	-8.55937	0.0813791	0	1.04	0.22	0.2	0	0	0.72	0.26	0	0	0	0	6.46	1.86	5.12	1.64	1.12	4.02	0.56	0.56	0.34	1.16	0.38	0
TRINITY_DN42880_c0_g1	2	-8.55393	0.0311036	1.82	28.6	11.66	11.68	5.34	0	4.34	5.54	1.74	30	6.08	10.98	658.66	123.04	44.84	7.56	40.6	3.74	93.68	6.98	8.42	114.26	13.84	146.74
TRINITY_DN52026_c5_g1	2	-8.54902	0.0175586	0	0.94	0	4.04	1.54	0	0	0	0	0	0	0	22.66	4.76	3.06	2.46	2.16	4.56	5.76	1.2	0	1.48	0.6	0
TRINITY_DN57317_c8_g1	2	-8.54269	0.0560343	2.04	6.26	10.98	2.64	0	8.48	0	0	0	0	0	0	9.22	24.94	24.24	11.96	28.08	34.98	3.18	36.16	7.2	7.88	18.98	11.12
TRINITY_DN62749_c0_g1	2	-8.53997	0.0674424	0	0	0	0	0	0	0	0	0	0	0	0	3.26	0.74	0.98	1.94	1.42	2.46	1.02	1.3	1.52	3.36	1.64	2.52
TRINITY_DN49994_c0_g2	2	-8.53237	0.0450026	3.22	60.14	11.7	1.98	0.44	0.28	4	7.76	21.6	8.86	1.38	4.44	405.12	81.24	314.34	73.88	23.54	106.7	25.34	304.72	130.52	36.6	32.82	22.38
TRINITY_DN43389_c0_g1	2	-8.50609	0.0713985	264.48	1332.08	304.58	166.38	264.46	464.54	85.34	162.82	394.16	171.38	107.9	51	9464.82	1302.94	6017.64	177.38	103.6	303.98	297.72	896.44	9949.84	198.92	96.94	581.86
TRINITY_DN54732_c0_g1	2	-8.50244	0.0718362	0	0	0	0	0	0	0	0	0	0	0	0	1.26	0.24	0	0.64	0.18	1.08	1	0.86	0.62	2.3	1.54	0.96
TRINITY_DN54987_c9_g2	2	-8.49514	0.00787874	20.44	0	0	44.4	37.22	64.36	0	0	0	0	0	7.56	14.26	19.2	67.4	102.74	107.4	29.9	14.92	0	60.76	70.84	54.1	63.88
TRINITY_DN81453_c0_g1	2	-8.48493	0.0758845	0	0	0	0	0	0	0	0	0	0	0	0	0.56	0.74	0.92	0.78	0.58	0.44	0.4	0.66	0.38	2.42	0.54	0.96
TRINITY_DN100553_c0_g1	2	-8.48022	0.057604	0	0	0	0	0	0	0	0	0	0	0	0	0.4	0.56	0.48	0.72	0.64	1.22	0.38	1.22	0.46	1	0.5	0.54
TRINITY_DN55448_c0_g1	2	-8.47981	0.0102133	0.4	14.24	1.88	0.12	0	0.36	0.38	0.2	0.66	1.48	0.16	0.74	9.32	17	3.38	18.02	8.02	21.8	3.42	27.92	11.24	15.44	12.32	5.84
TRINITY_DN73532_c0_g1	1	-8.47516	0.00787467	0	0	0	0	0.39	0	0	1.81	1.3	0	0	0	107.58	0	40.31	0.31	1.37	0.52	1.47	0	4.6	0	0.62	2.04
TRINITY_DN46891_c0_g1	2	-8.45924	0.0668496	0	0	0	0	0	0	0	0	0	0	0	0	0.62	1.66	0.36	1.84	0.64	1.84	1.44	1.1	1.38	2.5	2.6	1.58
TRINITY_DN65235_c0_g1	2	-8.45102	0.0674262	0	0	0	0	0	0	0	0	0	0	0	0	0.82	0.86	0.66	0.86	0.38	0.38	0.68	0.22	0.32	1	0.9	0.4
TRINITY_DN45304_c0_g1	2	-8.44409	0.0951475	0	0	0	0	31.76	0	0	0	0	0	0	0	0	0	0	0	0	16.88	49.88	18.84	0	0	20.74	29.22
TRINITY_DN51249_c1_g1	2	-8.41346	0.0611528	0	0	0	0	0	0	0	0	0	0	0	0	0.44	0.58	1.06	0.52	0.9	2.16	0.4	1.02	0	1.58	3.16	0.68
TRINITY_DN52311_c6_g1	2	-8.36493	0.036828	0.58	0.94	0	0	0.12	0	0.1	0	0	0	0	0	2.74	5.92	3.06	1.4	1.04	4.22	1.46	0.8	4.1	0.66	0.32	1.6
TRINITY_DN74531_c0_g1	2	-8.35949	0.0651692	0	0	0	0	0	0	0	0	0	0	0	0	0.46	0.62	0.54	0.54	0.36	0.58	0.64	0.28	0.4	0.76	0.72	0.5
TRINITY_DN58021_c8_g6	3	-8.327	9.87544e-06	0	0	0	0	0	0	0	0	0	0	0	0	0	58.65	0	0	0	0	0	0	0	0	0	0
TRINITY_DN45593_c0_g1	2	-8.31869	0.0304249	0	1.22	1.22	0.58	0.14	1.28	0.12	0.24	0	0.56	0.52	0	10.9	4.68	2.54	1.8	1.3	1.54	1.52	19.68	9.72	3.06	1.8	2.42
TRINITY_DN52943_c1_g1	2	-8.30089	0.00233835	0.24	0	0	0.54	0	0	0.64	1.72	0	0.64	0	0.42	5.72	12.28	3.04	3.78	7.32	5.12	2.36	6.32	6.94	3.78	2.84	3.34
TRINITY_DN55319_c0_g2	2	-8.2757	0.0151472	0	0.08	0.7	0.2	0.2	0.3	0	0.26	0.3	0.18	0	0.08	1.18	6.46	3.48	0.6	1.82	3.3	12.9	0.14	0.54	7.74	9	2.22
TRINITY_DN49862_c0_g1	2	-8.27223	0.0441346	214.32	2186.72	486.78	88.26	145.46	172.28	4346.02	1142.28	923.3	172.76	69.62	200.4	2898.54	13374.1	558.66	30553.9	12731.1	92225.1	8310.44	656.8	887.02	10715.3	3691.3	5043.64
TRINITY_DN67224_c0_g1	2	-8.26091	0.0738998	0	0	0	0	0	0	0	0	0	0	0	0	1.66	3.52	0.28	1.98	1	1.2	1.54	0.84	0.8	2.22	1.74	1.48
TRINITY_DN44392_c0_g1	2	-8.25831	0.0546008	1.74	0.56	4.32	1.4	0.94	3.16	2.4	0.86	1.04	2.42	0	4.12	1.88	0.84	1.54	3.08	2.04	1.9	2.42	1.5	3.54	1.82	9.14	3.1
TRINITY_DN38388_c0_g1	2	-8.24468	0.000307531	1.7	9.52	8.72	2.9	2.46	1.88	2.38	1.2	4.28	4.1	1.96	4.42	182.6	25.58	73.8	31.46	9.42	33.78	11.92	15.44	15.6	23.1	11.5	38.42
TRINITY_DN52174_c0_g1	2	-8.24406	0.00909766	0.08	0.04	0.36	0	0	0	0.4	0.16	0	0.5	0.46	0.2	0.46	3.12	0.14	3.2	0.56	5.14	1.4	0.48	0.44	1.42	6.12	3.04
TRINITY_DN58219_c0_g1	2	-8.22544	0.00508616	0.86	1.34	0.9	0.68	0.24	0.74	0.2	0.08	0.16	1.18	0.08	0.34	12	2.08	8.34	13.12	11.44	1.44	9.14	0.76	2.26	7.68	1.58	3.26
TRINITY_DN1372_c0_g1	2	-8.18222	0.0404538	0	1.84	2.42	9.34	0	0	2.64	0	3.52	0	0	0	53.04	7.16	51.96	13.72	9.04	16.4	5.46	6.24	15.44	6.84	13.04	7.24
TRINITY_DN56990_c2_g2	2	-8.17571	0.0241979	3.08	51.82	10.32	3.2	1.5	0.7	5.58	5.18	9.94	21.08	3.12	9.26	480.92	125.46	290.14	34.56	8.84	50.66	35.36	356.08	77.6	43.78	41.76	39.6
TRINITY_DN55526_c3_g2	2	-8.16005	0.043044	0	0.26	0	0	0	0	0.36	0	0	0	0.8	0	1.32	2.68	0.92	1.44	0.58	4.22	0.62	0.94	0.12	2.3	1.52	1.92
TRINITY_DN45487_c0_g1	2	-8.13387	0.0820864	0	0.14	0	0	0	0	0	0	0	0	0	0	0.88	0.86	1.2	1.8	0.92	0.26	1.06	0.6	0.28	2.06	1.24	0.54
TRINITY_DN35736_c0_g1	2	-8.12989	0.0391412	0.82	39.8	6.72	0.56	0.66	0.36	1.3	4.66	14.68	4.24	1.88	4.18	38.04	48.32	46.16	94.68	16.72	68.18	17.94	445.94	52.1	43.98	30.04	23.38
TRINITY_DN29828_c0_g1	2	-8.11706	0.0294937	0	0	0.12	0	0.08	0	0	0	0	0	0	0.2	1.74	1.4	0.42	0.2	0.94	3.92	0.76	0.06	0.2	1.16	1.88	2
TRINITY_DN35875_c0_g1	2	-8.1166	0.0440212	0	0.14	0.44	0	0	0	0	0.1	0	0.28	0	0	0.64	5.08	0.48	3.52	2.56	2.84	0.48	0.08	0	0.52	0.36	1.66
TRINITY_DN6175_c0_g1	1	-8.09369	0.00489896	1.86	3.11	81.93	0	0	2.42	0	0	0	0	0	0	0	2.22	0	518.57	152	14.2	0	3.87	1.88	17.55	0	41.2
TRINITY_DN51711_c0_g1	2	-8.08903	0.0169556	1.96	19	3.26	1.28	0.6	1.78	1.1	1.18	2.2	2.92	1.12	1.7	37.34	33.34	7.48	12.82	4.18	15.54	13.06	129.26	18.62	16.66	17.94	18.7
TRINITY_DN50867_c0_g1	1	-8.08331	0.0404328	0	0	0	0	0	0	0.57	0.48	0.1	0.52	0	0	1.2	0	0	0	0	0	0	0.09	5.41	0	0.06	0
TRINITY_DN41852_c0_g1	2	-8.06243	0.0352887	0	0.2	0.48	0	0	0	0.28	0.3	0.7	0	0.6	0	2.12	2.14	2.74	2.1	1.66	2.14	2.78	1.7	1.6	4.14	2.6	1.5
TRINITY_DN58508_c3_g1	2	-7.99284	0.00608867	0.24	2.1	1.52	2.44	0.26	0	1.38	0.16	0.1	0	0	0.2	7.54	11.6	0.32	5.04	7.26	8.64	7.9	2.9	6.34	7.04	6.22	4.8
TRINITY_DN30351_c0_g1	1	-7.98213	0.0172938	0	11.58	0	0	0	0	0	88.15	19.08	11.49	0	0	1330.86	4.28	1240.2	16.64	14.71	0	0	0	11.54	71.16	8.01	627.99
TRINITY_DN14857_c0_g1	2	-7.96591	4.49072e-05	8.3	26.36	15.52	13.9	3.44	6.16	7.88	8	8.38	12.26	3.58	7.4	388.66	83.02	140.92	134.5	52.88	200.26	36.06	12.52	53.52	57.64	46.2	110.88
TRINITY_DN51245_c0_g1	1	-7.94176	6.37742e-06	3.41	4.43	18.62	27.07	6.26	3.84	14.18	1221.99	206.7	578.25	20.53	46.31	9550.07	834.5	635.4	9.4	130.12	19.53	15.33	9.52	2.17	386.04	1.84	906.64
TRINITY_DN54046_c3_g3	2	-7.93709	0.0372153	0	0	0	0	0	0	0	0	0	0	0	0	6.22	8.38	25.08	40.68	71.9	52.02	13	7.3	0	36.1	46.94	33.36
TRINITY_DN41718_c2_g1	2	-7.91874	0.0685373	0	0	0	0	0	0	1.52	0.82	0	0.76	1.28	0.5	1.3	1.4	0.62	2.48	2.18	1.3	1.46	0.92	0.58	1.88	1.26	1.08
TRINITY_DN54111_c0_g1	1	-7.90241	0.000534269	0.64	1.04	0.52	0	0	0.38	0.87	22.21	18.32	12.83	2.59	0	581.65	49.16	152.73	0.26	0.46	0.43	3.66	0.26	9.89	19.25	0	56.79
TRINITY_DN55989_c0_g1	2	-7.88243	0.00348352	8.58	14.7	19.58	0.36	0	12.08	4.7	1.38	1.64	3	0.96	0.56	78.58	68.84	41.26	41.18	34.62	88.88	26.86	65.82	18.16	18.38	26.5	40.52
TRINITY_DN59115_c2_g2	3	-7.87596	0.000440879	20.61	31.59	1.14	38.67	8.34	46.83	0	0	0	0	0	0	10.56	6.36	17.19	148.59	63.75	36.54	7.2	14.94	2.82	36.78	65.16	300.63
TRINITY_DN51915_c0_g1	2	-7.85074	0.0455219	0.06	0.18	0.4	0.46	0	0	0	0	0.44	0	0.2	0	5.98	1.42	2	1.24	0.88	3.02	0.92	0.96	1.56	1.22	1.12	0.8
TRINITY_DN50466_c0_g1	2	-7.83058	0.0438038	0.48	0.1	0.38	0.42	0.66	0.26	0.28	0	0.1	0.22	0.08	0.28	3.68	3.06	7.52	3.96	0.26	0.68	2.26	0.42	2.2	1.18	1.86	2.4
TRINITY_DN50046_c0_g1	2	-7.82314	0.00815521	0	0	0	1.32	0	1.98	0.76	0	0	2.28	0	2.94	7.66	8.74	2.9	16.58	5.06	12.46	19.24	9.1	0.66	1.14	3.56	9.9
TRINITY_DN55628_c1_g1	3	-7.80836	1.07302e-06	17.73	57.75	43.32	18.33	13.32	21.72	0	0	0	0	0.12	0	0.12	19.71	2.55	50.43	23.37	0.9	56.97	0.15	0.06	0.21	0.69	21.15
TRINITY_DN56791_c0_g1	2	-7.80085	0.00933007	1.56	5.58	3.4	1.46	0.24	0.26	1.6	2.52	2.4	2.62	0.94	0.72	63.76	22.08	33.98	4.16	1.74	6.9	5.6	1.3	4.58	4.78	3.04	5.06
TRINITY_DN37924_c0_g1	2	-7.78602	0.016438	33.96	36.36	29.92	8.74	4.94	17.94	15.72	14.08	9.2	17.96	6.96	1.28	902.34	339.28	50.68	50.56	60.5	73.92	41.92	184.14	29.18	89.5	86.76	64.54
TRINITY_DN49840_c0_g1	2	-7.67752	0.0641287	0.88	0.5	0.18	0	1.02	0.24	0.1	1.68	1	0.2	0.22	0	23.16	0.96	2.78	3.68	0.06	23.88	0.86	0.22	1.82	1.5	0.52	1.86
TRINITY_DN49980_c0_g1	2	-7.6526	0.0179039	0.62	1.5	3.4	1.1	0	3.24	2.94	2.72	2.16	1.68	2.82	3.84	2.94	33.22	57.06	3.16	1.54	69.6	3.02	4.9	4.96	6.92	32.8	15.4
TRINITY_DN58987_c1_g2	2	-7.63407	0.000503985	0.7	0.1	0.14	0.46	0.26	0.2	0.38	0.32	0.38	0.22	1.38	0.3	0.32	1.92	2.16	8.54	4.3	2.3	6.16	21.38	3.56	13.02	7.58	8.16
TRINITY_DN22476_c0_g1	2	-7.62842	0.0279228	0	0	0.2	0.04	0	0	0.18	0	0	0	0	0	0.54	0.74	0.26	0.98	0.44	1.1	0.5	0.2	0.32	0.34	0.54	0.86
TRINITY_DN45125_c0_g1	2	-7.62325	0.0354872	0.14	2.1	0.1	0.1	0.56	0	0.12	0.14	0.46	0.84	0.28	0.08	4.2	2.04	2.42	6.38	1.64	4.38	1.78	16.34	4.46	4.5	1.34	2.54
TRINITY_DN5719_c0_g1	1	-7.62313	0.0111105	0	0	0	0	0	0	0.27	0.29	0	0.27	0	0	0	0.24	0	5.18	0.18	61.48	0.57	0	0	0.37	3.52	2.22
TRINITY_DN33064_c0_g1	2	-7.61545	0.000561118	3.84	24.08	16.64	4.4	3.32	0.78	7.76	8.56	2.34	8.54	5.72	4.54	213.7	61.94	126.68	44	31.88	56.16	32.68	30.7	17.2	53.48	32.74	99.14
TRINITY_DN57413_c0_g1	2	-7.60012	0.0129928	1.58	2.16	4.54	0.94	0.42	1.94	2.36	2.92	2.88	0.26	0.92	0.72	36	9.14	53.32	6.22	3.9	8	10.4	3.02	10.58	5.14	5.06	6.62
TRINITY_DN47728_c0_g1	2	-7.57084	0.00786045	0	1.14	0	0	0	0	0	0.86	0	0	0	1.04	8.88	10.26	10.14	9.32	8.88	7.02	6.72	13.56	6.42	20.2	19.16	8.74
TRINITY_DN1926_c0_g1	2	-7.51807	0.00267798	1.6	0.86	0.22	1.22	1.38	0	0.24	1.02	1.2	2.12	1.86	1.86	6.86	11.3	0.54	0.72	8.24	6.12	6.34	18.6	13.82	6.86	22.58	33.86
TRINITY_DN45203_c0_g1	2	-7.51786	0.0243897	16.24	109.64	32.18	16.66	9.42	10.96	15.46	21.88	17.32	42.02	13.26	17.14	782.54	177.2	862	81.96	52.98	87.2	82.7	77.32	213.94	69.48	69.86	153
TRINITY_DN46089_c0_g1	3	-7.48231	0.0394775	0	1.35	5.07	23.7	3.3	0	0	0	0	0	0	0	2.82	59.07	0	28.32	28.65	27	24.87	8.4	3.18	88.11	35.07	118.86
TRINITY_DN41273_c0_g1	2	-7.47279	0.0228562	2	16.26	4.26	1.44	1.4	1.14	1.04	2.5	4.88	2.28	1.56	1.76	59.46	23.6	44.36	11.64	12.02	11.96	8.8	112.02	26.58	13.72	13.12	9.46
TRINITY_DN35159_c0_g1	2	-7.44163	0.015623	0	20.72	0	0	9.1	0	0	24.66	20.76	93.18	24.38	0	17.74	47.74	24.14	46.54	41.2	37.34	9.3	31.34	54.72	51.38	67.9	71.84
TRINITY_DN58205_c1_g2	2	-7.43708	0.0247954	0	0.44	0	0	0	0	0	0	0	0	0	0	7.8	3.1	2.24	1.12	0	1.38	1.3	2.18	1.04	1.82	1.12	4.14
TRINITY_DN45345_c0_g1	2	-7.40202	0.0224989	0.04	0.08	0.32	0.42	0	0.24	0.3	0	0	0.12	0	0	0.4	2.18	0.38	1.24	0.34	3.64	0.66	0.58	0.72	2.16	1.18	1.88
TRINITY_DN39396_c1_g1	1	-7.40193	0.00939127	0	0	0	0	0	0	0	0	0	0	0	0	0	0	0.2	0	0	0	6.39	9.45	10.25	0	20.05	9.51
TRINITY_DN52576_c1_g1	2	-7.37656	0.0408461	0.12	2	1.88	0.58	0.1	0.22	0.76	0	0.74	1.34	0.1	1.76	19.32	20.32	11.18	5.8	1.62	27.68	1.34	3.46	11.16	10.44	1.3	2.04
TRINITY_DN32776_c0_g1	2	-7.37225	0.0712677	1.02	10.08	2.04	3.54	0	0	0.46	2.94	1.16	2.74	1.02	4.14	59.04	38.92	15.82	24.28	10.16	9.36	10.54	71.06	28.18	8.18	5.46	11.5
TRINITY_DN47150_c0_g1	2	-7.32497	0.0451503	0.8	5.74	1.14	0.46	0.36	0.26	0.96	1.14	0.54	3.6	0.72	2.24	26.9	16.9	28.1	2.5	1.88	32.38	6.22	2.72	13.48	7.06	2.4	1.54
TRINITY_DN49215_c0_g1	2	-7.27518	0.00800925	49.68	86.6	157.82	50.16	109.14	75.38	86.5	136.2	82.32	69.84	44	56.62	2853.68	257.22	2363.4	468.66	140.2	651.48	35.94	189.42	112.2	71.18	58.9	118.08
TRINITY_DN56538_c1_g3	2	-7.23142	0.016684	0.26	0.56	0.62	0.72	0.16	0.36	0.1	0	0.12	0	0	0.06	1.02	1.3	0.24	0.24	0.48	2.42	0.38	0.7	0.72	1.14	0.82	0.66
TRINITY_DN17321_c0_g1	1	-7.21371	0.0346924	0	0	1.45	0.23	0	0	0	0.58	0	0	0	0	20.17	3.69	37.65	0.95	0.42	0.2	0.37	0	0	7.87	0.47	73.31
TRINITY_DN50043_c0_g1	2	-7.21267	0.0306001	0.44	3.94	2.22	0.92	0.76	0.42	1.9	2.48	1.16	3.86	1.76	2.4	11.3	15.78	7.58	11.84	6.22	14.04	12.8	80.96	0.52	10.88	4.86	6.32
TRINITY_DN36295_c0_g1	1	-7.20083	0.0340698	0	0.25	0	0	0	0	0	1.91	0	0	0	0	27.72	10.99	49.49	0.99	0.29	0.55	0	0	0	7.18	0	89.02
TRINITY_DN57733_c1_g1	2	-7.19803	0.00665365	3.68	9.7	5.12	8.36	2.88	3.6	2.48	6.8	11	9.12	2.46	3.8	133.18	55.24	86.42	22.88	9.42	33.02	24.86	10.9	58.1	20.28	8.8	36.7
TRINITY_DN33503_c0_g1	2	-7.19387	3.54257e-05	0.52	1.52	2.8	0.88	0.5	1.28	0.26	0.46	0.08	0.66	0.3	0.26	3.44	4.68	4.68	10.88	3.28	8.66	4.78	4.28	1.42	2.28	4.04	5.56
TRINITY_DN57471_c4_g3	2	-7.15713	0.00977851	1.88	1.58	1.12	3.52	4	0.8	0	1.02	0	0	0.7	0.82	7.3	2.82	2	4.22	1.74	7.96	2.32	3.48	1.88	8.34	3.82	5.04
TRINITY_DN54822_c0_g1	2	-7.13102	0.00809568	1.28	5.98	5.78	1.86	2.14	2.72	2.3	2.98	2.54	8.1	3.1	2.62	87.54	12.98	40.52	12.46	7.4	8.42	6.66	4.7	4.12	12.08	2.46	28.1
TRINITY_DN57813_c0_g1	2	-7.1174	0.0030317	0.22	0.46	0.18	0.4	0	0.28	0.08	0.04	0.14	0.34	0.04	0.34	2.44	3.38	0.34	7.96	3.54	5.92	0.58	0.58	0.22	1.36	1.34	5.16
TRINITY_DN54408_c2_g1	2	-7.11151	0.0223153	3.38	0	0	13.6	0	0	10.16	22.04	0	5.2	0	31.14	85.32	23.02	38.16	22.34	13.16	11.9	17.86	0	6.84	28.38	7.14	96.72
TRINITY_DN58394_c9_g2	3	-7.10972	0.0403927	0.6	1.95	1.74	2.49	0.66	1.71	1.56	1.05	2.94	2.49	1.53	1.26	4.62	17.91	8.01	15.21	6.03	26.58	10.23	11.25	5.67	9.12	7.89	14.04
TRINITY_DN59659_c0_g1	2	-7.07287	0.0153892	0.24	0.2	0.44	0	0.02	0.02	0.28	0.1	0.02	0.04	0.06	0	2.02	3.4	0.76	1.7	1.08	3.96	0.98	0.64	0.32	1.36	0.66	0.8
TRINITY_DN58383_c1_g1	2	-7.0495	0.0432496	0.18	0	0.22	0	0	0	0	0	0.3	0.72	1.36	0.96	4.22	5.48	5.02	3.88	7	8.94	3.04	3.56	34.34	7.18	4.4	7.14
TRINITY_DN4212_c0_g1	2	-7.04143	0.0550019	2.16	1.84	2.94	1.22	3.46	1.8	3	2.46	1.82	2.42	0.48	1.3	59.42	5.82	25.2	6.42	0.64	19.44	1.14	5.38	4.5	2.8	0.76	4.76
TRINITY_DN56654_c4_g4	1	-7.02805	0.0100642	0	1.99	0.31	0	0	0	0	0	0	0	0	0	0.82	0.63	0.14	0	0	0	1.09	9.08	6.48	0	1.14	0.61
TRINITY_DN33340_c0_g1	2	-7.02696	0.0732796	0	0	0.34	0	0	0	0.38	0	0	0	0	0	3.82	6.86	0.6	9.44	6.68	6.4	4.04	1.22	0	9.52	0	3.18
TRINITY_DN55374_c0_g1	2	-7.02153	0.0126088	1.1	27.38	12.94	32.44	20.64	21.68	1.12	1.9	3.88	2.56	4.32	2.52	10.38	46.46	17.26	94.9	41.82	51.04	17.98	17.86	0.46	61.7	25.32	66.02
TRINITY_DN43402_c0_g1	2	-7.01893	0.00566602	10.74	34.9	24.12	8.28	9.06	10.88	18.3	22.84	27.72	15.48	10.22	18.94	430.44	86.78	345.64	102	32.48	65.64	84.18	14.58	13.08	50.08	68.76	161.04
TRINITY_DN47655_c1_g1	1	-6.98012	0.000381575	0	0	0	0	0	0	0.22	0	0	0.15	0.17	0	2.71	1.05	1.2	0.65	0.1	2.86	0	0.17	0.58	0	0	0.75
TRINITY_DN59269_c3_g1	2	-6.97675	0.00347279	0.76	1.56	1.32	0.46	0.22	0.22	0.88	0.84	0.38	1.42	0.78	0.76	19.48	3.82	8.44	4.34	1.32	12.74	2.58	3.04	4.02	3.04	3.32	3.36
TRINITY_DN37810_c0_g1	2	-6.96497	0.00881128	0	0	0	0	0	0	0	0	0	0	0	0	3.7	3.44	2.76	1.94	2.92	3.48	4.3	4.14	5.48	10.16	6.78	3.14
TRINITY_DN50473_c4_g1	2	-6.9271	0.0384662	9.26	22.7	11.92	9.46	8.82	6.7	3.86	4.74	4.56	13.42	13.54	3.5	191.5	67.08	152.56	39.14	11.58	35.62	12.4	46.66	79.46	15.78	18.3	53.08
TRINITY_DN59363_c2_g1	2	-6.88646	0.0304605	0.04	0.38	0.5	1.02	0.32	0.06	0.04	0.4	0.06	0.14	0	0.18	2.18	3.52	5.32	2.24	2.34	1.18	1.44	1.56	1.02	2.28	0.86	1.08
TRINITY_DN50753_c0_g1	1	-6.83881	0.00141482	0.23	0.34	0	0	0	0.05	0	0.05	0	0.04	0	0	5.06	0.55	2.24	0.06	0.05	0.31	0.12	0.12	1	0.09	0.19	0.11
TRINITY_DN59152_c1_g3	2	-6.82156	0.0361464	1.46	2.06	1.32	2.68	1.38	0.12	0.28	1.18	0.46	0	0.2	0	1.72	11.78	1.24	7.1	12.64	4.52	2.08	8.28	0.7	2.34	1.1	3.52
TRINITY_DN58005_c2_g2	2	-6.81515	0.0320555	0.38	0.72	0	0.22	0.58	0	0.74	0.66	0	0	0	0	2.44	4.74	4.52	3.76	2.44	2	1.18	1.92	2.18	0.92	1.42	3.32
TRINITY_DN34104_c0_g1	2	-6.79348	0.0610096	5.16	5.02	7.48	2.78	0.74	0.84	0.64	7.58	4.94	4.5	2.14	0.82	51.52	20.12	63.3	9.36	6.16	10.18	16.5	5.72	12.44	5.24	5.82	13
TRINITY_DN59418_c5_g1	1	-6.71625	0.0286867	3.12	17.26	9.03	0	0	0	0	68.71	19.95	0	0	0	5941.04	28.91	2074.26	2.06	20.15	0	30.22	0	56.78	197.41	0	799.53
TRINITY_DN55144_c4_g1	1	-6.70923	0.00318866	0	0.25	0	0	0.41	0	0	0	0	0	0	0	15.39	1.46	17.39	1.58	0	0	0.9	0	0.54	3.51	0	0.25
TRINITY_DN57458_c2_g2	1	-6.67263	0.0105399	0.07	0.07	0.26	0	0	0	0	0	0	0	0	0	0	1.93	1.33	0	0.39	1.25	0	7.14	1.76	0	2.44	2.26
TRINITY_DN59398_c0_g1	2	-6.66446	0.0126111	9.18	4.4	2.22	13.92	3.96	1.52	0.7	1.16	0.88	1.7	1.08	1.34	1.74	4.2	1.7	35.04	18.84	18.64	16.02	6.36	1.6	37.28	40.06	12.16
TRINITY_DN31281_c0_g1	1	-6.65498	0.00347491	0	2.08	0	0	0	0	0	0	0	0	0	0	13.26	2.52	2.77	0.86	1.06	1.74	0.94	3.61	0	1.93	0.88	1.48
TRINITY_DN56978_c3_g1	2	-6.59265	0.0546462	2.42	6.38	3.06	3.94	10.6	3.02	6.76	2.44	2.94	2.28	6.22	1.44	1.9	9	3.58	23.74	8.34	2.9	7.48	7.92	1.08	1.78	0	8.24
TRINITY_DN43324_c1_g1	1	-6.54134	0.0238758	0	0	7.58	0	0	0	0	22.06	0	0	0	0	474.28	12.88	248.15	18.85	16.69	0	0	0	0	0	0	0
TRINITY_DN52417_c2_g1	2	-6.54001	0.00111136	0.12	0.56	0.3	0.22	0.2	0.2	0.36	0.26	0.22	1.24	0.18	0.38	3.36	7.14	2.1	4.76	4.38	3.56	3.02	0.7	0.38	3.06	0.42	0.84
TRINITY_DN59524_c3_g4	1	-6.50703	0.00437735	0	0.49	0	0	0	0	0	0	0	0.71	0	0	4.92	6.64	3.88	1.55	0.68	6.23	0.61	83.69	3.49	0	0.75	0.58
TRINITY_DN56332_c1_g2	1	-6.47681	0.000894114	0	0.6	0.17	0	0	0.23	0	0	0	0.09	0	0	5.06	0.24	5.1	0.48	0.06	0.47	0.21	0.42	0.59	0.19	0.36	0.56
TRINITY_DN24641_c0_g1	1	-6.46613	0.00770036	0	0.08	0	0	0	0	0.94	0.79	0	1.04	0	1.64	0.93	0.54	1.26	0	0.07	0.2	1.34	1.35	6.02	0	0.24	0.28
TRINITY_DN56919_c7_g1	2	-6.45976	0.0424043	0.14	0.54	0.42	0	0	0	0.28	0.1	0	0.18	0	0	2.48	2.6	2.2	0.6	0.82	2.04	1.18	0.48	0.7	1.24	1.46	1.42
TRINITY_DN54878_c4_g1	2	-6.44201	0.0416258	1.9	8.26	2.58	1.74	1.12	0.36	1.94	1.56	0	4.22	2.16	1.14	36.3	37.14	7.3	24.84	9.1	30.12	7.64	21.74	1.2	13.16	5.98	24.24
TRINITY_DN51335_c9_g4	1	-6.42377	0.00512563	0	0.91	0.19	0	0	0	0	0	0	0	0.24	0	5.32	0	2.84	6.91	0.62	5.64	1.66	0.18	0.67	4.25	0.36	0.91
TRINITY_DN57254_c0_g2	3	-6.42353	0.0540201	4.32	5.07	4.65	2.73	3.24	3.39	4.62	4.86	5.88	2.1	1.08	5.82	20.79	34.17	21.18	35.52	34.83	27.51	32.76	39.84	16.68	25.95	26.13	32.7
TRINITY_DN20005_c0_g1	1	-6.42056	0.000591743	0	0	0	0	0	0	0	0	0	0	6.23	0	0	0	0	0	0	18.87	16.47	100.1	17.87	5.86	18.31	0
TRINITY_DN51152_c2_g1	1	-6.41219	0.024016	0	0	0	0	0	0	0	0	0	0	0	0	0	1.45	0	0	0	0	0	0	0	0	0	0
TRINITY_DN53732_c5_g1	2	-6.37365	0.055733	10.12	4.34	0.78	0	6.14	0	14.82	2.82	0	0	0	0	12.6	18.86	12.96	22.38	19.66	12.7	2.7	9.14	6.3	6.7	13.54	15.74
TRINITY_DN58342_c0_g1	1	-6.36493	0.0485539	0	0	0.09	0.04	0	0	0	0	0	0	0	0	0	4.91	0	0.04	1.45	2.88	2.24	0.04	0.03	3.63	0	0
TRINITY_DN45112_c0_g1	2	-6.35755	0.0338675	0	0	0.06	0.18	0.24	0	0.14	0.08	0	0	0.08	0.1	0.74	0.78	1.2	1.16	0.94	0.62	0.82	1.28	0.42	2.24	1.88	0.72
TRINITY_DN59674_c0_g1	1	-6.3523	0.0299817	0	0	0	0	0	0	0	0	0	0	0	0	41.04	0	27.24	0	0	0	0	0	0	17.26	0	11.05
TRINITY_DN50648_c1_g3	1	-6.3301	0.0103174	0.04	2.28	0.13	0	0	0	0	0	0	0	0	0	0.06	0.04	0	0	0.03	0.03	0.94	0.14	0.03	1.14	1.02	3.86
TRINITY_DN42307_c1_g1	1	-6.31161	0.0405685	1.03	0.75	0	0	0	0	0	0	0	0	0	0	1.08	0.73	0	0	0	0	1.55	9.31	9.71	0	0.65	1.61
TRINITY_DN53853_c0_g1	2	-6.30673	0.0379088	0	0	0.18	0.04	0.1	0.1	0	0.14	0.06	0	0.04	0	0.8	0.72	0.06	0.76	0.16	1.18	1.14	0.84	0.72	1.06	0.58	0.6
TRINITY_DN97841_c0_g1	1	-6.30285	0.0455949	0	0	0	0	0	0	0.24	0	0	0	0	0	10.99	0.69	4.76	0	0	0	0.65	0	0	2.27	0.42	2.63
TRINITY_DN46273_c0_g1	2	-6.29375	0.00961475	0.44	2.22	1.38	0.16	0.68	0	0	0.2	0.24	0.38	0.22	0.5	1.46	8.4	2.76	5.48	2.66	5.64	3.26	7.46	1.52	4.76	5.1	4.46
TRINITY_DN52321_c1_g1	1	-6.28755	0.000180423	0	0	0	0	0	0.61	0	0	0	0	0	0	0	11.1	2.78	3.23	0.41	18.11	3.27	0	0	1.07	2.72	2.92
TRINITY_DN96726_c0_g1	1	-6.28499	0.00750887	0	0	0	0	0	0	0	0	0	0	0	0	20.94	0.86	12.85	0.8	0	2.58	0	0	2.16	1.16	1.54	2.4
TRINITY_DN51420_c1_g1	2	-6.22368	0.0261576	0.72	1.4	4.48	6.92	0	1.32	1	7.5	1.3	12.04	0	2.54	6.54	2.2	7.1	12.12	8.86	6.6	11.14	59.12	4.6	13.9	19.76	18.2
TRINITY_DN45025_c0_g1	1	-6.22031	0.0488421	0	0	0	0	0	0	0	0	0	0	0.31	0	4.09	2.2	6.93	0.25	0	1.64	0.19	0	0	0	0	2.27
TRINITY_DN55823_c8_g8	1	-6.21542	0.000510414	0.3	0.91	0.18	0.46	0	0	0.07	0	0	0	0	0	0.21	1.55	0.73	0.34	0.08	0.37	5.64	0.34	0.47	0.63	1.72	0.18
TRINITY_DN59346_c0_g1	3	-6.20826	0.0110423	0.21	0.69	0.15	2.25	1.05	1.86	0.18	0.06	0.15	0	0.06	0	4.14	5.55	3.69	3.72	3.09	3.84	1.98	3.57	2.82	3.06	4.08	4.38
TRINITY_DN29272_c0_g1	1	-6.15882	0.025632	0	0	1.01	0	0	0	0	0	0	0	0	0	3.66	0.66	3.48	0.19	0	0.08	0.15	0.1	0.18	0.17	0	0.52
TRINITY_DN51957_c0_g2	2	-6.15774	0.0498551	2.64	11.4	6.2	1.94	0.72	0.6	2.08	1.22	0.72	4.04	1.96	1.7	24.42	30.72	13.66	27.52	16.22	29.82	23.14	5.32	0.4	30.72	20.58	21.62
TRINITY_DN92093_c0_g1	1	-6.1414	0.0371478	0	0	0	0	0	0	0	0	0	0	0	0	0	0	0	0	2.2	4.45	1.85	1.32	2.5	3.13	2.02	2.31
TRINITY_DN54249_c1_g1	1	-6.13918	0.00204684	0	0	0	0	0	0	0	0	0	0.99	0	0.85	7.72	0.67	4.85	1.21	0.8	0.5	1.9	1.18	0.56	0.74	0	0.99
TRINITY_DN57452_c4_g1	2	-6.12112	0.0116714	0.9	4.48	2.3	3.32	5.96	0	0	2.74	6.64	11.58	0	0	72.46	29.64	24.86	37.14	24.14	44.5	17.38	16.92	22.38	30.38	37.3	16.74
TRINITY_DN6132_c0_g1	1	-6.11646	0.0385627	0	0	0	0	0	0	0	0	0	0	0	0	0.33	0.79	0.05	0.73	0.38	1.37	0.5	0	0	0.54	0	0
TRINITY_DN8838_c0_g1	1	-6.09958	0.00401956	0	1.65	0	0	0	0	0	0	0	0	0	0	0.6	3.67	0.37	1.11	0.65	1.22	1.74	23.73	6.12	0.29	3.66	2.69
TRINITY_DN57300_c1_g1	1	-6.09511	0.0442611	0	0	0	0	0	0	0	0	0	0	0	0	5.53	0	3.37	0.81	0	0	0.1	0.13	0.25	0.59	1.79	1.06
TRINITY_DN53406_c0_g1	2	-6.09472	0.0366959	68.34	302.3	97.28	38.26	15.28	38.46	67.26	46.14	37.68	36.86	24.74	25.56	438.84	534.68	570.78	199.88	140.04	340.7	412.3	150.24	318.64	171.62	286.66	279.1
TRINITY_DN55422_c6_g1	1	-6.08665	0.000134996	0	3.23	1.23	0.21	0	0.31	0.12	0.2	0	0.5	0.21	0.33	10.41	4.22	0.68	1.39	0.36	2.41	1.82	65.4	8.08	1.26	5.36	4.8
TRINITY_DN39416_c1_g1	1	-6.08385	0.0457259	0	0	2.94	0	0	0	0	0	0	0	0	0	15.03	1.23	7.96	0.57	0.5	0.46	0.45	0	0.51	2.56	0	0.88
TRINITY_DN57609_c0_g1	2	-6.0726	0.000767199	0.3	0.18	0.42	0.16	0.14	0.24	0.64	1.06	0.16	1.42	0.4	0.6	0.72	2.18	1.3	6.88	4	5.62	1.3	1.52	0.48	4.06	4.28	5.74
TRINITY_DN56868_c0_g2	2	-6.07068	0.022981	0.24	1.54	0.52	0.66	0.06	0.12	0.14	0.18	0.12	0.52	0.22	0.1	1.48	3.14	1.18	2.14	0.76	2.58	0.96	3.34	1.34	1.66	1.58	1.44
TRINITY_DN32266_c0_g1	1	-6.06102	0.0383761	0	0	0	0	0	0	2.63	0	0.57	0.44	0.49	0.57	0	0.48	0.43	0.87	0	23.44	1.02	0	0	0.34	0.43	14.81
TRINITY_DN56456_c0_g1	2	-6.05855	0.00768457	10.82	39.48	28	11.52	6.5	3.94	22.86	17.34	6.38	21.9	8.7	11.86	235.08	92.88	156.72	75.3	40.12	98.26	40.18	40.64	15.36	43.48	43.8	56.1
TRINITY_DN49313_c0_g1	2	-6.04411	0.0481554	0	0.34	0.48	0	0	0	1.06	0.14	0.08	0.4	0.22	0.26	0.56	1.56	0.38	1.62	2.58	1.68	1.08	1.1	0.36	2.78	2.6	1.82
TRINITY_DN67895_c0_g1	1	-6.0376	0.00154229	0	2.64	0.42	0	0	0	0.46	1	4.83	0	3.6	0	125.56	6.61	15.87	47.01	0.82	1.52	1.46	2.69	0	0.72	0	3.3
TRINITY_DN90522_c0_g1	1	-6.0321	0.0121631	0	0.09	0	0	0	0	0	0	0	0	0	0	2.2	0.22	1.37	0.14	0.08	0.32	0.11	0.38	0.18	0	0	0.22
TRINITY_DN52032_c0_g1	2	-6.01492	0.0059424	1.26	5.08	3.46	0.94	2.1	4.34	5	5.68	7.32	3.88	1.68	3.88	5.72	22.22	19.62	36.86	26.6	26.24	11.42	13.96	17.68	11.52	35.92	46.76
TRINITY_DN36875_c0_g1	2	-6.00992	0.00318033	1.34	4.62	2.52	0	2.18	0	0	0	0	2.82	2.06	1.2	2.26	4.06	1.86	12.1	14.7	8.36	8.06	2.68	2.54	16.5	12.78	8.82
TRINITY_DN51157_c7_g1	1	-5.98533	0.0469126	0	0	0	0	0	0	0	0	0	0	0	0	0	5.03	0	9.79	0	0	0	118.64	13.69	0	14.2	10.05
TRINITY_DN57074_c1_g2	1	-5.96868	0.0268182	0	0.31	1.17	0	0	0	0	0	0	0	0	0	37.23	0.46	3.83	0	0.37	0.35	1	0.82	0.78	2.31	0.83	3.04
TRINITY_DN27030_c0_g1	2	-5.95805	0.0362578	2.06	9.58	6.84	2.56	1.48	1.28	2.62	1.34	0.36	5.32	6.24	6.34	46.2	47.28	19.9	37.2	13.02	55.6	15.46	36.58	1.98	26.86	9.26	17.3
TRINITY_DN29486_c0_g1	1	-5.95094	0.0296643	0	0	0	0	0	0	0.36	0	0	0	0	0	2.21	4.1	2.71	8.78	1.78	0	0.53	0	0	0	0	0
TRINITY_DN58597_c0_g1	1	-5.9471	0.00540351	0	0	0	0	0	0	0	0	0	0	0	0	0	8.76	4.38	4.26	0	20.42	0	0	0	2.69	0	0
TRINITY_DN28139_c0_g1	1	-5.94033	0.0258647	0	0	0.12	0	0	0	0	0	0	0	0	0	5.34	1.32	1.91	0	0.09	0.54	1.65	0	0.2	0.19	0.33	0.28
TRINITY_DN90436_c0_g1	1	-5.93499	0.0354073	0	0	0	0	0	0	0	0	0	0	0	0	0	0.17	1.39	1.84	0	0	0.84	1.38	2.03	2.4	0.78	6.4
TRINITY_DN632_c0_g1	1	-5.92216	0.00746688	0.41	0	0	0	0.33	0	0	0	0	0	0	0	7.43	0.56	6	0.5	0.44	2.07	0.2	0.25	0.46	0	0	0.42
TRINITY_DN58205_c1_g6	2	-5.91853	0.0287036	1.7	5.6	4.72	2.8	1.02	1.26	1	1.88	0.48	2	1.26	1.98	24.66	19.88	11.44	15.6	4.6	14.34	12.24	51.36	12.86	8.68	12.96	19.4
TRINITY_DN41839_c0_g1	2	-5.91591	0.0298482	0	4.64	6.3	0	0	0	6.76	0	0	0	0	16.44	0	21.12	0	51.4	118.24	32.94	24.64	18.44	0	149.24	69.68	112.58
TRINITY_DN54781_c5_g1	2	-5.89568	0.0505765	0.82	0.84	0.84	0.56	0.58	0.22	0.52	0.44	0.9	0.78	0.12	0.3	8.88	16	1.22	6.02	0.78	2.38	0.92	3.38	1.04	1.2	0.62	1.72
TRINITY_DN57530_c2_g1	1	-5.89005	0.0246286	0.22	0.51	1.21	0.6	0	0.3	1.64	2.08	2.76	5.54	7.19	1.62	0	4.54	0	21.91	0.81	53.93	7.81	0	0	2.64	4.99	40.7
TRINITY_DN49065_c1_g2	1	-5.87067	0.0324697	0	0	0	0	0.13	0.3	0	0	0.15	0	0	0	1.94	1.41	4.53	0.09	0	1.88	0	0.18	2.03	0.8	0.27	0.08
TRINITY_DN55568_c4_g1	2	-5.86921	0.0216546	2.1	1.72	1.44	3.6	1.44	0.92	2.72	4.22	0.72	6.1	1.6	1.54	4.4	43.86	2.34	8.82	8.9	40.06	25.78	5.7	4.1	39.6	53.38	59.04
TRINITY_DN39016_c0_g1	2	-5.86554	0.0136579	0.04	0.1	0.04	0.2	0.14	0.12	0.12	0.02	0.02	0.12	0.1	0.16	0.44	1.5	0.16	2.2	1.18	1.22	0.44	0.3	0.04	1.02	0.68	0.54
TRINITY_DN54876_c1_g3	2	-5.85866	0.0490006	0	0.88	1.06	0.48	0.52	0	0	0.36	0.14	1.22	0.5	0.6	7.54	8.6	1.72	4.06	2.3	5.24	2.08	1.18	0.54	2.36	1.04	3.64
TRINITY_DN10905_c0_g1	1	-5.84142	0.0188581	0	0.12	0.19	0.46	0.25	0	0	0	0	0	0	0	0	1.44	0	0.72	2.78	1.11	0.45	0	0	2.4	0.8	0.6
TRINITY_DN29687_c0_g1	1	-5.83414	0.000750628	0	0	0.18	0.68	0	0	0	0	0	0	0	0	4.88	0.55	1.95	1.78	1.28	2.45	0.13	0	0	0.28	0	0.7
TRINITY_DN23082_c0_g1	1	-5.82449	0.00151847	0	0	0	0	0	0	0	0.21	0	0	0	0.39	1.77	1.11	0.67	0.89	0.26	1.08	0.06	0	0.07	0	0.08	0
TRINITY_DN44262_c1_g5	3	-5.8077	2.19344e-05	7.2	5.55	13.32	3.36	9.75	17.43	0	0	0	0	0	0	10.83	7.29	7.05	27.6	17.61	23.58	3.81	1.08	25.92	17.13	23.04	23.19
TRINITY_DN20110_c0_g1	1	-5.80248	0.0199526	0	0	0.13	0	0	0	0	0	0.18	0	0	0	5.43	1.14	2.68	0	0.49	0.85	0.43	4.81	0	1.39	0.11	0.1
TRINITY_DN50112_c0_g1	2	-5.77484	0.0133457	6.06	17.02	13.6	11.04	8.58	3.26	3.22	2.72	1.96	5.46	8.9	4.14	79.22	46.16	34.06	49.14	34.12	51.36	19.58	9.64	8.76	59.44	35.18	74.12
TRINITY_DN29166_c0_g2	2	-5.76535	0.0332076	12.12	32.18	18.16	11.56	14.46	23.82	20.26	30.5	27.88	19.28	27.56	9.36	398.82	54.98	112.12	64.52	37.9	100.3	49.22	23.48	22.46	56.42	62.18	48.2
TRINITY_DN55120_c5_g3	1	-5.76455	0.00867192	0	0.03	0.04	0	0	0	0.16	0.3	1.7	0.8	0.14	0.85	0.12	0.16	0.03	0.2	0.08	0.42	0.09	0.03	0	0.03	0.12	0.4
TRINITY_DN53123_c9_g1	1	-5.75603	0.00809075	0	13.85	4.76	0	0	0	0	33.19	84.13	36.53	5.45	12.21	677.88	40.97	150.86	0	0	12.91	0	21.64	46.07	111.42	0	321.86
TRINITY_DN13189_c0_g1	1	-5.75184	0.0197805	0	0.49	0.62	0	0	0	0	0	0	0	0	0	5.24	3.18	4.16	0.64	0	7.91	0	0.62	1.47	0	0	1.56
TRINITY_DN2804_c0_g1	1	-5.75077	0.0104446	0.26	0.5	0.24	0	0.1	0	0	0	0	0	0	0	2.91	1.26	0.07	0.06	0.17	0.06	0.2	0.39	0.31	0.12	0.27	0.3
TRINITY_DN98708_c0_g1	1	-5.74246	0.0128833	0	0	0	0	0	0	0	0	0	0.09	0	0	0	0.07	0.19	0.77	0	0	1.11	0.52	0.5	0.71	1.07	2.06
TRINITY_DN44262_c1_g3	3	-5.72082	4.10907e-06	55.98	21.24	23.76	13.95	22.8	51.21	0	0	0	0	0	0	20.61	18.12	14.28	39.45	31.77	54.99	20.64	2.13	14.1	24.33	47.67	36.24
TRINITY_DN37056_c0_g1	1	-5.71328	0.0259286	0	0	0.14	0	0	0	0	0	0	0	0	0	1.17	6.46	0.64	1.9	3.01	2.14	0	0	0	0.11	2.34	4.8
TRINITY_DN40885_c0_g1	1	-5.66325	0.00182228	0	1.31	5.2	16.72	0	0	0	0	0	0	0	0	4.03	10.88	0	15.75	4.63	12.56	0	11.83	0	30.5	12.51	25.32
TRINITY_DN49293_c0_g2	1	-5.66105	0.0271569	0	0	0	0	0	0	0	0	0	0.18	0	0	0.87	5.84	0.74	1.48	1.82	3.24	0	0	0.42	0	4.68	4.25
TRINITY_DN31018_c0_g1	1	-5.66051	0.000965272	0.16	0.31	0.04	0.15	0.1	0.11	0	0.05	0	0	0	0	0.57	0.24	1.37	0.48	0.37	0.13	0.07	0.15	0	0.06	0.03	0.08
TRINITY_DN57593_c0_g1	1	-5.65875	0.0212312	0	0.17	1.27	0.61	0	0	0	0	0	0	0	0	0.17	2.49	2.23	2.43	0	8.12	0	0	0	0	2.65	2.58
TRINITY_DN45232_c0_g1	1	-5.65766	0.0247138	0	0.09	0	0	0	0	0.17	0	0	0.08	0	0	0.15	0.93	0	2.98	0.34	5.35	0.02	0	0	1.73	0.54	0.25
TRINITY_DN52607_c0_g1	2	-5.64545	0.00255524	14.8	19.84	7.38	6.68	27.52	24.56	4.12	8.3	4.62	0.52	2.3	0.66	11.5	49.5	19.7	52.76	45.18	57.06	28.68	44.16	32.12	80.06	74.2	68.16
TRINITY_DN56280_c0_g1	2	-5.64522	0.00786677	0.54	1.62	0.64	0.62	0.28	0.3	0.44	0.3	0.48	1.62	0.6	1	6.34	12.48	3.42	3.96	2.2	14	1.86	0.92	2.64	5.68	2.92	2.84
TRINITY_DN32885_c1_g1	1	-5.63114	0.00449397	0.4	0.23	0	0.37	0.25	0.41	0	0	0	0	0	0	1.49	1.1	1.93	1.12	0.49	1.09	1.56	0.08	0.15	0.66	0	0.07
TRINITY_DN53300_c0_g1	2	-5.62932	0.0481876	1.1	3.26	2.02	1.5	1.74	1.02	1.82	1.34	1.74	2.36	0.98	1.64	10.58	15.54	16.62	17.5	4.9	16.62	5.6	8	27.88	5	7.44	13.12
TRINITY_DN27659_c0_g2	3	-5.62516	1.5506e-05	95.01	21.9	53.49	79.44	111.78	44.49	0	0	0	0	0	0	23.07	6.24	24.24	83.79	73.68	42.93	9.54	0	32.43	43.29	96.75	29.19
TRINITY_DN54650_c1_g2	2	-5.61311	0.0323456	3.06	6.58	4.68	3.12	1.86	1.74	4.02	2.42	3.58	6.76	3.68	3.22	40.18	45.74	34.56	16.52	6.88	35.64	5.86	14.18	29.6	16.3	8.94	12.24
TRINITY_DN45469_c0_g1	1	-5.61274	0.00191982	0	0	0.15	0	0	0	0	0	0.32	0.5	0.66	1.09	0.16	1.12	0.06	0.98	0.49	0.37	0.29	3.87	1.83	0.91	0.83	0.9
TRINITY_DN45169_c0_g1	1	-5.60928	0.0416112	0	0	0	0	0	0	0	0	0	0	0	0	5.1	1.37	5.86	1.25	0.73	1.71	0	0.4	1.91	0.65	0	0
TRINITY_DN53278_c1_g1	2	-5.58687	0.0423515	0.44	4.14	2.22	1.58	0.08	0.64	1.28	0.62	0.64	1.72	0.5	1.1	8.58	20.28	7.6	11.48	4.02	17.66	6.8	1.74	1.14	6.58	7.26	7.7
TRINITY_DN57599_c2_g1	2	-5.56797	0.0272448	0.84	5.42	1.62	1.28	0.7	0.26	1.3	1.18	1.2	4.18	1.02	1.44	26.02	12.72	4.34	9.78	8.16	9.08	4.16	3.54	1.64	7.94	7.44	9.54
TRINITY_DN55198_c3_g2	3	-5.55936	0.000972386	0	0	0	0	0	0	0	0	0	0	0	0	5.31	9.45	7.89	3.21	2.85	6	0	0	0	0	0	0
TRINITY_DN52711_c2_g1	3	-5.55459	3.07554e-07	14.01	16.44	23.64	7.17	4.95	9.3	0	0	0	0	0	0	21.27	37.26	14.16	24.54	13.77	24.33	16.44	46.26	9.42	17.73	11.1	15.78
TRINITY_DN59144_c9_g3	1	-5.55438	0.0136251	0	0.11	0.14	0	0	0	0	0	0.4	0.62	0.17	0	4.36	0.14	6.56	0.37	0.33	0.42	0.29	0.5	0.59	0.22	0.51	0.33
TRINITY_DN45051_c0_g1	1	-5.5479	0.0122894	0	0	0.1	0.09	0.12	0.07	0	0	0	0	0	0	0	0.04	0.39	1	0	0.2	0.18	0.24	1.57	0.14	0.28	0.46
TRINITY_DN18505_c0_g1	1	-5.53901	0.0171109	0	0	0	0	0	0	0.48	0	0	0	0	0	0	0.7	0.42	0.21	0.18	1.39	0	5.34	1.16	0	1.05	1.41
TRINITY_DN54982_c2_g3	1	-5.52501	0.0158285	0	0	0	0	0	0	0.12	0	0	0	0	0.32	1.95	1.47	0.93	0.37	0.16	1.96	0	0.47	0.88	0.17	0	0.41
TRINITY_DN22067_c1_g1	1	-5.51576	0.039253	0	0	0	0	0	0	0	0.59	0	0	0.6	0	0	0	1.72	3.43	0	0	2.7	7.09	2.59	3.01	7.8	7.52
TRINITY_DN93439_c0_g1	1	-5.51243	0.0157818	0	0.8	0	0	0	0	0	0	0	0	0	0	5.2	0.39	4.96	3.18	3.41	1.16	1.94	0	0.97	0	0.7	0.29
TRINITY_DN44736_c0_g1	1	-5.50976	0.00160634	0.15	1.77	0.24	0.2	0	0.08	0	0	0.26	0.47	0.08	0	6.38	3.01	0.57	0.92	0.19	0.77	0.59	23.83	3.22	1.7	1.57	1.52
TRINITY_DN55422_c12_g1	1	-5.49579	0.00545432	0.11	1.04	1.03	0	0	0.73	0.43	0	0	0	0	0.94	8.55	2.05	0	0.34	0.3	0.95	0.88	52.74	9.56	0.5	4.99	2.9
TRINITY_DN54105_c11_g2	2	-5.48854	0.0107109	4.18	9.22	2.32	4.02	1.8	5.34	0.52	1.12	3.98	0.52	0	0.68	14.16	16.58	12.6	14.82	16.18	11.98	10.54	11.52	6.28	18.78	12.2	13.98
TRINITY_DN57867_c0_g1	2	-5.47587	0.00955705	1.06	0.96	1.86	1.92	1.1	0.28	1.78	1.28	2.04	1.4	0.9	1.3	1.76	20.26	10.16	8.18	6.94	16.22	3.02	26.16	10.12	8.28	19.5	23.26
TRINITY_DN57220_c6_g1	2	-5.43682	0.0406946	3.68	23.46	9.04	3.12	2.48	1.76	4.68	3.28	1.5	7.52	3.02	6.9	57.26	74.92	28.78	67.56	39.6	65.7	29.88	28.78	4.14	35.1	25.28	33.74
TRINITY_DN48167_c2_g1	2	-5.4333	0.0628566	6.9	8.54	6.56	1.06	12.78	6.48	7.24	3.92	0	1.22	1.34	1.54	42.46	29.34	23.38	19.42	11.36	24.12	18.38	25.8	10.54	21.12	22.6	14.84
TRINITY_DN59176_c0_g1	1	-5.42401	0.020191	0	0	0.91	0.35	0	0	0	0	0	0	0	0	0.98	8.28	2.85	0.84	1.47	1.97	0.52	0.17	0	0.43	0	21.9
TRINITY_DN49491_c0_g1	1	-5.4191	0.00239104	0.75	0.83	0.53	0	0.05	0	1.11	1.02	1.06	1.41	1.43	0.57	13.73	2.92	45.7	2.2	2.14	0.07	2.13	0.06	0.24	1.29	0	0.81
TRINITY_DN33139_c0_g1	1	-5.41721	0.0388836	0	0	0	0	0	0	0	0	0	0	0	0	15.84	63.29	0	0	18.47	0	0	37.75	41.84	0	0	0
TRINITY_DN70229_c0_g1	1	-5.40864	0.0279176	0.36	0	0	0	0	0	0	0	0	0	0	0	0.46	0.1	2.98	0.36	0.24	1.22	0.28	0.91	0.69	0.49	0.19	0.32
TRINITY_DN55483_c2_g1	2	-5.39387	0.0186925	0.66	0.38	0.14	0.14	0.34	0.1	0.24	0	0	0.24	0.14	0.16	0.38	1.76	0.68	3.1	2.18	1.7	1.46	0.58	0.6	7.02	4.6	3.72
TRINITY_DN40171_c0_g1	2	-5.38265	0.0556966	127.16	176.44	161.16	112.88	41.3	87.08	152.22	78	103.78	124.44	45.88	68.72	870.4	908.84	925.18	321.8	147.58	471.22	298.8	54.78	71.92	157.28	142.06	440.42
TRINITY_DN39691_c1_g1	1	-5.38167	0.00478168	0.25	0.49	0.94	0	0	0.45	0.35	0	0	1.74	0	0	17.78	5.36	12.64	0.65	0.28	4.27	0.76	0.32	0	9.62	3.53	19.78
TRINITY_DN56282_c0_g2	1	-5.37265	0.0328325	0	0	0.29	0	0	0	0	0	0	0	0	0	2.24	0.28	1	0.25	0	0.84	0	0.08	0.08	0.08	0.09	0.52
TRINITY_DN94721_c0_g1	1	-5.36815	0.00997953	0.37	0.62	0.56	0	0	0	0.12	0.4	0.48	0	1.25	0	1.04	1.62	1.34	0.48	1	0.24	3.86	0.1	33.94	0.43	0.1	0.6
TRINITY_DN58084_c0_g1	3	-5.36724	0.000354788	1.26	3.12	0.96	0.75	0.24	0.72	0	0	0	0	0	0	0.39	2.49	0.15	0.9	2.34	0.72	3.51	0.15	0.09	0.54	0.69	1.98
TRINITY_DN52420_c4_g1	1	-5.36711	0.00825427	0	0	0	0	0	0	1.89	0.18	0	0.17	1.15	0	1.39	2.96	0.14	0.55	2.06	1.98	0.11	0	1.05	0.48	0.85	0.6
TRINITY_DN54712_c2_g1	1	-5.36395	0.00874105	0	0	0	0	0	0	0	0	0	0	0	0	1.56	1.56	1.21	0	0.28	0.61	0.56	0.16	0	0.44	1.33	1.16
TRINITY_DN97960_c0_g1	1	-5.34831	0.011135	0	0	0	0	0	0	0	0	0.07	0	0	0	0.64	0.91	0.59	0.17	0.04	0.04	0.16	0.38	0.12	0.23	0.09	0.23
TRINITY_DN50814_c0_g1	2	-5.34674	0.0506454	1.72	5.42	3.08	1.42	0.6	1	0.9	0.7	0.76	1.68	0.92	1.18	7.84	6.9	3.14	15.94	8.28	13.14	4.4	11.44	0.48	13.06	3.88	5.86
TRINITY_DN92838_c0_g1	1	-5.34237	0.0378987	0	0	0.51	0	1.97	0	0	0	0	0	0	0	0	3.18	0.59	7.06	8.25	5.73	10.19	0	0	22.04	6.86	15.42
TRINITY_DN37223_c0_g1	1	-5.33962	0.00760031	0	0	0	0	0.13	0.56	0.11	0	0	0	0	0	0.98	1.01	1.04	0.64	0.91	1.36	0.03	0.08	0.27	0.19	0.08	0.3
TRINITY_DN55338_c6_g1	1	-5.31836	0.00452658	0	0.07	0.03	0	0	0	0.1	0	0	0.1	0.23	0	1.15	0.32	0.33	0.12	0.14	0.14	0.18	2.38	1.29	0.24	0.17	0.09
TRINITY_DN56223_c2_g1	1	-5.30529	9.72828e-06	1	1.86	4.68	0.57	0.7	1.32	0.11	0	0	0	0.25	0.07	0.64	1.27	0.28	0.63	1.73	0.44	2.58	6.04	5.27	0.7	1.16	1.5
TRINITY_DN51080_c3_g1	1	-5.30521	0.0311856	0	0.12	0.15	0	0	0	0	0	0	0	0	0	2.53	0.74	10.12	0.13	0.23	1.88	0.2	0	0.75	0.12	0	0.23
TRINITY_DN40587_c0_g1	1	-5.30332	0.0479537	0	0	0	0.06	0	0	0	0.63	0.84	0.15	0.5	2.03	0.14	0.12	0.05	0.11	0.05	0.14	0.08	0	0	0.1	0.11	0.05
TRINITY_DN53092_c3_g2	2	-5.30146	0.0309679	41.5	54.9	47.64	36.14	22.44	14.6	42	29.92	24.52	80.8	27.02	37.18	455.18	219.82	236.04	118.3	116.1	138.78	106.66	83.32	146.76	152	115.14	118.82
TRINITY_DN2161_c0_g1	1	-5.29923	0.0254924	0	0	0	0	0	0	0	0	0	0	0.35	0.16	0.12	1.76	0.18	0.5	0.71	0.27	0.84	0	0	0.13	0.14	0.21
TRINITY_DN53787_c0_g1	2	-5.28474	0.0511906	8.36	5.1	2.66	2.68	1.38	4.48	1.04	2.72	1.7	3.24	3.1	2.44	6.52	13.06	6.36	23.2	22.82	22.52	3.88	21.62	1.12	7.18	26.74	40.7
TRINITY_DN50119_c1_g1	1	-5.28027	0.0110776	0	0.83	1.09	0	0	1.66	0	0	0	0	0	0	14.06	7.92	1.52	4.53	0	7.22	0	1.38	4.07	0	0	4.28
TRINITY_DN65795_c0_g1	1	-5.27696	0.0250165	0	0	0	0	0	0	0	0	0	0	0	0	21.33	5.76	8.51	30.62	19.63	11.1	0	7.52	17.74	0	7.96	26.79
TRINITY_DN54658_c204_g2	1	-5.26819	0.000349515	0.1	0.73	0.25	0.2	0	0	0.05	0.05	0.06	0.27	0	0.06	2.96	1.38	0.47	0.67	0.18	0.53	0.55	11.21	1.15	1.23	1.43	0.91
TRINITY_DN52118_c0_g1	1	-5.26301	0.000458549	0.07	0.96	0.08	0.03	0	0	0.02	0.05	0.04	0.05	0	0.05	0.53	1.07	0.13	0.45	0.07	0.26	0.49	5.51	0.55	0.77	0.66	0.66
TRINITY_DN57834_c6_g2	1	-5.24713	0.00362741	0	0	0	0	0	0	0	0	0.29	0	0	0.3	2.1	3.05	1.36	2.14	0.17	1.46	0.3	0.19	0.91	1.81	0.39	1.99
TRINITY_DN14974_c0_g1	1	-5.23906	0.0317372	0.13	1.11	0	0	0	0	0	0	0	0	0	0	4.04	0.62	0.97	0.14	0.48	1.04	0.75	0.69	0.13	0	0.14	0.72
TRINITY_DN46974_c0_g1	1	-5.2216	0.00734685	0.47	16.37	2.7	0.07	0	0	0.62	1.16	3.55	0.46	0	0.2	5.28	4.47	24.22	19.22	3.03	10.61	10.01	172.32	21.08	10.06	15.37	10.21
TRINITY_DN56987_c1_g1	1	-5.20898	0.0407666	0.09	0	0	0	0	0	0	0	0	0	0	0	2.6	1.86	2.27	0	0.08	1.54	0	0.09	1.04	0	0.66	1.38
TRINITY_DN46934_c0_g1	1	-5.20814	0.00435624	0	0	0	0	0	0	0.36	0.49	0.23	0.09	0.1	0.36	0.57	0.23	1.28	0.07	0.06	0.11	0.73	0.2	0.06	0.06	0.21	0.18
TRINITY_DN56685_c0_g1	1	-5.20694	0.0117111	0.19	0.91	0.19	0	0	0	0.07	0	0	0.1	0	0	1.69	1.45	0.07	0.3	0.11	0.36	0.46	3.27	1.08	0.84	0.7	0.83
TRINITY_DN45878_c1_g1	1	-5.19811	0.0215355	0.58	0	0	0.94	0	0	0	0	0	0	0	0	0.21	1.82	2.48	0.25	0.43	1.36	0.77	0.25	0.23	0.55	0.13	0.11
TRINITY_DN41419_c0_g1	1	-5.1871	0.00946299	0.05	0	0	0	0	0	0	0	0.17	0	0	0.09	0.73	1.98	0.14	0.24	0.04	1.19	0.22	0	0	0.49	0.05	0.31
TRINITY_DN46838_c0_g1	1	-5.1822	0.0454596	0	0	0.16	0	0.11	0	0	0	0.12	0	0	0.12	0.74	0.23	0.88	0.67	0	0.11	0.1	0.96	0.58	0	2.24	1.41
TRINITY_DN59367_c2_g1	1	-5.18001	0.0386233	0	0.09	0.11	0	0	0.15	0	0	0	0	0	0	3.01	0	0.73	0.37	0	0.31	0.07	0.09	0	0.58	0.57	0.08
TRINITY_DN48212_c0_g1	1	-5.17526	0.0107848	0	0	0	0	0	0	0	0	0	0	3.02	0	15.88	0	34.21	24.97	0	9.98	0	0	0	10.54	4	2.84
TRINITY_DN59691_c2_g1	2	-5.15221	0.060173	1.6	0.62	4.24	0.38	1	0.56	5.6	1.38	0	3.44	2.88	0.56	10.54	19.88	3.62	9.74	6.02	22.38	3.38	4.66	2.04	5.86	9.14	8.66
TRINITY_DN55700_c2_g2	3	-5.13943	0.000984687	8.64	1.8	4.83	4.83	0.96	2.1	0	0	0	0	0	0	3.33	17.43	1.2	2.55	1.32	7.08	4.11	3.84	1.89	5.46	1.26	12.21
TRINITY_DN53545_c0_g1	1	-5.12074	0.00685939	0	0.1	0	0.02	0	0	0.09	0	0	0.06	0.39	0.04	0.05	2.58	0.08	0.16	2.1	2.66	0.57	0.06	0.1	0.08	0.13	0.26
TRINITY_DN19772_c1_g1	3	-5.11606	0.00334623	77.37	55.14	39.03	0	0	261.21	0	0	0	0	0	0	0	0	0	134.85	299.7	55.14	0	0	136.32	568.38	68.79	195.75
TRINITY_DN42699_c0_g1	1	-5.10601	0.0378755	0.11	0.02	0	0.07	0.17	0.11	0.03	0	0.11	0.03	0.1	0.34	0.02	9.83	0	0.06	0.04	8.52	8.15	0.12	0.06	15.62	0.23	0.15
TRINITY_DN50705_c5_g2	1	-5.09707	0.0211562	0	0.26	1.33	0	0	0	0	0	0	0	0	0	4.88	0.39	0.35	3.51	1.23	2.02	0.55	0	0.97	1.4	0.7	1.42
TRINITY_DN56186_c2_g1	2	-5.09282	0.0041273	2.46	5.32	1.7	0.44	7.36	0.66	0.18	0.36	5.04	3.94	2.7	2.7	0.76	1.02	0.12	1.26	10.8	0.44	99.7	4.9	7.44	73.18	50.18	81.68
TRINITY_DN47906_c0_g1	1	-5.08919	0.0454613	0	0	0	1.2	0.25	0	0	0	0	0	0	0.04	0.13	0.11	0.19	0.57	0.12	1.1	0.03	0.02	0.04	0.44	0.26	0.32
TRINITY_DN19983_c0_g1	1	-5.08223	0.0105507	0	1.16	0.24	0.23	0	0	0.27	0	0	0	0	0	2.36	2.12	0.71	0.48	0.21	0.2	3.72	2.58	1.33	0.79	1.91	1.99
TRINITY_DN59486_c1_g1	1	-5.08125	0.0120988	0	1.46	0	0.26	0	0	0	0	0	0.1	0.23	0	1.69	1.74	0.58	0.47	0.19	0.52	0.48	7.44	0.63	0.78	0.3	0.6
TRINITY_DN38834_c0_g1	1	-5.07816	0.00741288	0	0	0	0	0	0	0.17	0	0.66	0.94	0	0.34	0.27	1.59	0.45	0.13	0.28	0.86	0.44	0.26	0.43	0	0.33	0.35
TRINITY_DN57337_c6_g1	2	-5.07417	0.0563339	31.38	255.52	82.18	122.94	39.42	25.92	23.06	23.28	19.02	69.56	35.16	46.46	249.16	411	208.12	174.56	91.68	260.5	350.44	266.6	143	264.26	209.7	164.08
TRINITY_DN83054_c0_g1	1	-5.06676	0.0297226	0	0	0	0	0	0	0	0	0	0	0	0	0.79	0.87	0.25	0.59	0.07	1.15	0.2	2.99	0.32	0.31	0.35	0.38
TRINITY_DN33708_c0_g1	1	-5.055	0.0311908	0.1	0.44	0	0	0	0	0	0.07	0.09	0.2	0	0	0.54	7.34	0.15	4.3	4.86	0.42	2.78	1.05	0.24	6.37	0	0.04
TRINITY_DN56164_c3_g1	1	-5.04747	0.00309073	0	0	0	0	0	0	0	0	0	0.25	0.28	0	0.9	2.9	1.08	0.65	0.76	3.6	0.51	0.21	0.2	0.36	0.87	2.19
TRINITY_DN56651_c0_g1	2	-5.04635	0.0413053	1.26	3.9	2.3	1.96	0.76	0.68	1.04	0.4	0.48	1.4	1.26	1.58	15.26	12.62	8.02	12.64	5.12	15.96	4.96	5.16	1.04	7.5	7.46	10.66
TRINITY_DN59077_c0_g1	2	-5.02286	0.0106138	0.08	0.5	0.24	0.54	0.34	0.08	0.64	0.84	1.6	3.28	1.02	0.86	1.52	2.36	0.84	4.22	1.68	3.26	1.04	1.88	0.5	6.68	4.1	3.5
TRINITY_DN57417_c1_g1	1	-5.01668	0.0417926	0	0.04	0	0	0.07	0	0	0	0	0	0	0	0.76	0.14	0.78	0.33	0.14	0.14	0.06	0.29	0.12	0	0.04	0.08
TRINITY_DN59327_c5_g5	1	-5.01488	0.0292045	0.37	10.42	3.16	0.22	0	2.6	3.27	1.89	1.29	0	0.84	0	179.24	3.65	31.18	9.14	4.4	1.09	3.92	0.43	15.44	0.91	0	4.59
TRINITY_DN56863_c5_g1	1	-5.01342	0.00136041	0.49	0.13	0.16	0.05	0.21	0	0.06	0.13	0	0	0.07	0	0.58	0.34	0.17	0.81	0.56	0.87	0.33	2.43	1.48	0.12	0.49	1.1
TRINITY_DN55552_c0_g1	1	-5.00026	0.000277313	0	1.24	0.11	0	0.18	0.04	0.13	0	0.08	0	0	0.08	0.28	3.07	0.02	0.09	0.13	2.16	0.51	8.47	2.79	0.12	2.17	1.84
TRINITY_DN40864_c0_g1	1	-4.99716	0.0130458	0	0.27	0	0	0	0	0	0	0	0.19	0	0	2.84	1.57	2.47	0.62	0.41	2.98	0.12	1.08	0.87	0.94	0.79	0.94
TRINITY_DN55806_c5_g1	2	-4.99285	0.00580465	0	1.06	0	0	0	0	3.02	1.64	0	4.6	1.66	7.68	8.14	27.46	15.5	17.14	15.04	13.78	13.56	9.62	1.54	6.14	13.18	14.04
TRINITY_DN55828_c0_g1	1	-4.99215	0.0311557	0	1.13	0.28	0	0	0	0	0.34	0	0	0	0	5.34	1.39	2.61	0.46	0.66	1.03	0.49	3.58	1.95	1.12	0.6	1.06
TRINITY_DN56782_c1_g1	1	-4.99016	0.0206454	0	0	0	0	0	0	0	0	0	0	0.31	0	0.74	0.25	7.88	0.22	0.19	0.09	0.17	0	0.21	0.49	0	0.19
TRINITY_DN56404_c1_g2	1	-4.9652	0.0339115	0	0	0	2.45	0	0	0	0	0	0	0	0	594.73	21.06	132.45	4.07	3.59	32.51	0	3.65	0	5.16	0	94.88
TRINITY_DN82038_c0_g1	1	-4.95802	0.0159748	0.35	0	0.25	0	0	0.35	0	0.1	0	0	0	0	0.06	0.24	0	0.07	0.18	0.06	1.89	0.77	0	0.89	1.87	1.26
TRINITY_DN59230_c9_g1	1	-4.95175	0.0109544	0.29	4.26	1.44	0	1.4	0	0	0	0	0	0	0	19.2	2.97	11.99	3.09	3.73	2.54	0.91	4.12	3.19	0.61	2.67	2.17
TRINITY_DN38618_c0_g2	1	-4.93841	0.0143184	16.24	0	0	7.4	1.65	3.93	0	0	0	0	0	0	2.83	1.91	7.41	0	1.61	2.92	0	0	6.6	6.06	3.48	3.85
TRINITY_DN22798_c0_g1	1	-4.93406	0.0185517	0	0.84	0.56	0.24	0	0.26	0	0.22	0.09	0	0	0	2.51	0.23	2.87	0.15	2.82	6.66	0.04	0.1	0.19	3.58	0.21	0.32
TRINITY_DN52566_c0_g2	1	-4.92606	0.00481587	0.05	0.1	0.33	0	0	0.08	0	0	0	0.07	0	0	0.24	0.08	0.05	0.38	0.46	0.43	0.26	0.02	0.65	0.59	0.38	0.27
TRINITY_DN54864_c0_g1	1	-4.92217	0.00586765	0.58	0.18	0	0	0.07	0	1.27	0.14	0	0	0.71	0	0.54	0.89	0.28	0.32	0.16	0.59	1.82	6.54	7.05	0.09	2.21	3.5
TRINITY_DN34367_c0_g2	1	-4.92035	0.0254936	0	0	0	0	0	0	0	0.11	0	0	0	0	0.8	0.45	0.47	0.94	0.14	0.87	1.04	0	0	0.07	0.16	0.85
TRINITY_DN23919_c0_g1	1	-4.9167	0.0212309	0	0	0	0	0	0	0.04	0	0	0	0	0.1	0.14	0.35	0	0.19	0.68	0.38	0.32	0.06	0	0.5	0.29	0.18
TRINITY_DN54882_c0_g1	1	-4.91041	0.00289031	0.03	0.16	0.13	0.03	0.04	0.05	0	0	0	0.01	0	0	0.36	0.99	0.13	0.21	0.3	0.78	0.06	0.37	0	0.15	0.41	0.27
TRINITY_DN59620_c5_g1	1	-4.90746	0.0104557	0	0	0	0	0	0	0	0	0	0	0	0	1.93	0	0.97	0	0	0	0.15	0	0	0.16	0	0
TRINITY_DN57633_c3_g3	1	-4.9069	0.00379731	2.13	0	1.37	2.65	4.45	0	1.51	0	0.99	0.77	0	0	25.76	22.89	13.77	3.43	14.28	22.73	4.07	11.23	13.89	0.61	0	7.65
TRINITY_DN59613_c0_g1	2	-4.90469	0.00218514	2.66	3.96	5.32	3.64	1.26	1.8	2	2.58	0.96	4.4	2.48	3.68	15.7	39.16	8.7	19.22	13.82	21.96	11.58	14.06	1.84	17.76	10.26	14.84
TRINITY_DN58205_c1_g3	1	-4.90177	0.0162148	1.37	19.01	1.64	3.03	0	0	0.13	0.14	0.67	0.26	1.32	0	2.12	2.28	2.12	0.9	0	1.11	32.21	12.96	2.59	1.26	0.1	0.63
TRINITY_DN26790_c0_g1	1	-4.89312	0.0171384	0.42	1.42	1.14	0.12	0.98	0	0	0.15	0.18	0	0.16	0.18	0.37	1.75	0.66	10.68	7.36	5.5	1.46	0	0	0	0.45	3.32
TRINITY_DN65176_c0_g1	1	-4.89233	0.0447661	0	0	0	0	0	0	0	0	0	0	0	0	0.52	0.23	0.31	0.26	0.23	0.04	0.32	0.26	0.64	0.19	0	0.33
TRINITY_DN18538_c0_g1	2	-4.8886	0.0116385	0.86	7.02	2.7	2.32	1.68	0.52	3.12	1.68	3.7	4.12	1.4	2.58	15.56	25.4	14	17.44	7.62	19.42	8.66	6.52	3.88	19.12	11.98	13.86
TRINITY_DN59317_c3_g1	2	-4.88549	0.0179424	0.82	1.78	1.58	0.9	0.8	0.44	0.22	0.32	0.22	0.68	0.34	0.18	1.36	4.16	1.34	2.82	1.74	2.68	2.44	5.14	0.36	3.58	2.52	3.36
TRINITY_DN59231_c7_g1	2	-4.88536	0.0550515	2.02	2.88	3.5	0.58	0.86	1.94	1.4	0.72	1.04	1.54	3.24	1.56	5.98	21.56	2.08	22.36	21.34	21.16	2.46	6.28	2.12	4.38	16.92	26.52
TRINITY_DN36141_c0_g1	1	-4.88377	0.00308779	0	0	0	0	0	0	0	0	0	0	0	0	0.23	0.62	0.37	0.64	0.32	0.7	0.21	0.83	0.79	1.15	1.32	0.49
TRINITY_DN51002_c0_g1	1	-4.87893	0.0469666	0	0.53	0	0	0	0.25	0	0	0	0	0	0	0	0.33	0	0.73	2.3	0.25	0.34	0	0.05	1.58	0.96	0.71
TRINITY_DN39957_c0_g1	1	-4.87537	0.0463201	0.03	0.08	0	0	0	0	0	0	0	0.16	0	0	0.21	2.39	0.2	1.25	0.15	2.02	1.79	0.09	0.08	1.36	0.23	0
TRINITY_DN58834_c2_g2	1	-4.8685	0.0117424	0.14	1.11	0	0.33	1.35	0.49	0	0.21	0.25	1.16	0	0	3.18	5	9.2	3.48	0.7	4.39	6.43	1.89	0.75	2.19	0.16	0.69
TRINITY_DN49469_c0_g2	1	-4.8676	0.0141514	0	0	0	0.24	0	0	0.56	0	0	0	0	0	6.22	0.84	1.76	1	0.88	1.88	0.2	0.25	0.93	2.07	1.26	1.46
TRINITY_DN45945_c0_g1	1	-4.86327	0.0251047	0	0	0	0	0	0	0	0	0	0.33	0	0	0.78	0.48	0.08	0	0.88	0.78	0.78	0.34	0	0.08	0	0
TRINITY_DN53380_c1_g1	1	-4.85848	0.00140755	0.24	9.6	0.79	0.04	0.21	0	0.53	0.43	1.18	0.22	0.1	0.88	5.31	12.39	10.69	6.35	1.85	11.14	5.69	50	12.5	11.51	9.86	6.96
TRINITY_DN18804_c0_g1	1	-4.85738	0.0130705	0	2.59	0	6.79	0	0	0	0	0	0	0	0	13.31	5.97	0	11.64	0	18.67	9.29	5.22	0	22.02	5.66	7.98
TRINITY_DN57893_c2_g4	1	-4.85584	0.0174737	0.1	0.2	0.86	0.12	0	0	0	0	0	0	0	0	1.08	0.85	1.17	0.21	0.09	0.27	0.33	0.21	0	0.1	0.33	0.38
TRINITY_DN78192_c0_g1	1	-4.84489	0.0342885	0	0	0	0	0	0	0	0	0	0	0	0	1.08	6.8	0.89	1.78	0.78	3.27	0.35	0	0	1.38	0.44	2.46
TRINITY_DN8015_c0_g1	1	-4.84471	0.0178486	0.17	2.24	0.99	0	0.17	0.28	0	0.24	0	0.15	0.08	0.1	10.86	1.67	1.84	0.43	0.24	0.37	0.5	1.1	3.08	1.2	0.23	0.74
TRINITY_DN59229_c4_g3	1	-4.83741	0.0453106	0	0.2	0	0	0	0	0	0	0.12	0.09	0	0.12	4.05	0.47	1.17	0.07	0.06	0.76	0.16	0.42	0.2	0.94	0	0.44
TRINITY_DN54201_c1_g1	1	-4.82732	0.0132671	0	0	0	0.06	0	0	0	0.43	0	0	0	0.17	0.57	0.5	0.19	0.63	0.34	0.99	0.23	0.05	0	0.09	0.4	0.4
TRINITY_DN57984_c1_g3	1	-4.8258	0.0431272	0	0	0	0	0	0	0	0	0	0	0	0	3.88	1.31	4.25	0.6	0	1.47	3.34	1.15	2.74	2.26	4.7	1.86
TRINITY_DN42956_c0_g1	1	-4.82237	0.0236482	0	0	0	0	0	0	0.43	1.39	2.22	0.43	0	0	3.76	1.38	3.8	1.68	0	1.72	0	0.81	1.54	0.33	0.83	0.67
TRINITY_DN54277_c7_g2	1	-4.81622	0.0473015	0.06	0.43	0	0.07	0.2	0	0	0	0	0.17	0	0	0.79	0.43	0.56	0.25	0.11	0.96	0.97	0.13	2.34	0.11	0.13	0.97
TRINITY_DN45824_c0_g1	1	-4.8125	0.0464332	0.14	2.91	0.56	0	0	0.24	0	0.14	0	0.38	0	0	5.91	1.04	2.47	0.23	0.2	0.31	0.32	0.79	2.29	0.72	0.29	0.5
TRINITY_DN100917_c0_g1	1	-4.80861	0.0454871	0	0	0	0	0	0	0	0	0	0.1	0	0	0.96	0.08	0.21	0	0.13	0.42	0	0.07	0	0.07	0	0.13
TRINITY_DN71163_c0_g1	1	-4.80524	0.033595	0	0	0	0	0	0	0	0	0	0	0	0	3.11	2.1	0	1.92	2.53	2.75	2.65	3.7	3.51	2.22	1.41	1.51
TRINITY_DN55463_c1_g1	3	-4.80276	0.0122156	0	0	0	0	0	0	0	0	0	0	0	0	109.86	146.7	153.03	96.18	0	117.39	76.38	304.95	143.46	61.71	48.51	102.96
TRINITY_DN25415_c0_g1	1	-4.80231	0.0491538	0	0	0	0	0	0	0	0	0	0	0	0	1.31	1.76	10.22	3.37	2.96	0	0	0	0	2.25	0	2.38
TRINITY_DN45696_c2_g1	1	-4.80036	0.048425	0	0.27	0	0.07	0	0.1	0	0.16	0.19	0.23	0	1	3.63	1.21	1.68	0.5	0.05	0.76	0.17	1.64	6.6	0.05	0.58	0.36
TRINITY_DN19169_c1_g1	1	-4.78847	0.01408	1.32	11.16	2.99	1.77	0.89	0.33	1.02	0.83	2.63	1.28	1.14	0	61.49	12.19	37.46	2.45	0.39	5.01	1.74	3.74	148.47	1.3	2.01	5.25
TRINITY_DN43547_c0_g2	1	-4.78477	0.0369909	0	0	0	0	0	0	0	0	0.09	0.07	0	0.09	0	0.51	0.79	0.05	0.09	0.46	0	0	0	0	0.15	0.09
TRINITY_DN40315_c0_g1	1	-4.77575	0.0381833	0	0	0	0	0	0	0.07	0	0	0.28	0.08	0	0.87	0.53	0.15	0.05	0.09	0.13	0.08	0.16	0	0.1	0	0
TRINITY_DN52311_c8_g5	1	-4.76954	0.0455121	0	0.16	0	0	0	0	0	0	0	0	0	0	1.87	3.37	0	0.19	0.16	2.2	1.47	2.23	1.58	1.12	0.57	0
TRINITY_DN57449_c1_g3	1	-4.76231	0.0392865	0	0	0	0	0	0	0	0.33	0	0	0.47	0	0.96	0.69	0.53	0.38	0.26	0.26	0.65	0	0	0.35	0.16	0.21
TRINITY_DN54985_c4_g7	1	-4.74645	0.0410592	0	0	0.76	0	0	0	0	0	0	0	0	0	0.66	1.21	0.57	0.14	0.5	0.42	0.28	0.14	0.2	0.13	0.22	0.58
TRINITY_DN52462_c4_g1	1	-4.74367	0.0207763	0	0	0	0	0	0	0.11	0.48	0	0.11	0	0	0.64	0.96	0.34	0.17	1.03	0.93	0	0	0	0.3	0.17	0.23
TRINITY_DN73631_c0_g1	1	-4.74162	0.0444822	0	0	0	0	0	0	0.13	0	0.34	0	0	0	0.62	0.24	0.21	0.1	0	0.26	0.33	1.58	0.99	0.65	0.21	0.37
TRINITY_DN51954_c0_g1	1	-4.73804	0.023306	0	0	0	0	0	0	0	0	5.73	2.17	0	2.61	0	3.12	0	39.2	2.66	12.03	19.28	2.71	0	5.8	2.88	4.14
TRINITY_DN58209_c2_g1	1	-4.73582	0.00925234	0.27	0.1	0.51	0.55	0	0.18	0	0	0	0.35	0	0	0.52	0.47	0.1	0.36	0.14	0.39	0.2	1.78	3.52	0.14	0.81	5
TRINITY_DN47479_c1_g1	1	-4.71554	0.00345659	0.58	0.61	0.46	0	0.1	0.32	0.34	0	0	0	0.1	0	3.78	5.38	1.01	0.31	1.71	2.89	0.88	0.77	2	1.04	0.79	0.8
TRINITY_DN24706_c0_g1	1	-4.71471	0.00841516	0	2.47	0.7	0.05	1.43	1.91	0.22	0.18	0.86	0	0	0.07	1.81	24.13	2.91	8.03	22.11	1.07	10.12	1.69	0.78	15.79	0.17	0.11
TRINITY_DN2236_c0_g1	1	-4.70975	0.027053	0	0	0	0	0	0	0	0	0	0	0	0	0.35	0.33	0.35	0.35	0.15	0.7	0.68	0.24	0.06	0.76	0.24	0
TRINITY_DN60146_c0_g1	1	-4.7092	0.0342527	0	0	0	0	0	0	0	0	0	0	0	0	0.28	0.27	0.23	0.33	0	0.2	0.44	0.29	0.18	0.65	0.44	0.09
TRINITY_DN29978_c0_g2	1	-4.69931	0.0181406	0.09	1.28	0.32	0.61	0	0	0.71	0.38	1.06	1.42	0.4	0	29.94	3.08	20.45	1.26	0.08	0.46	0.56	0.36	3.28	2.85	0.09	2.59
TRINITY_DN57616_c4_g2	1	-4.68565	0.0319995	0	0	0	0	0	0.64	0	0	0	0	0	0	11.76	3.17	7.78	4.85	0.43	3.96	2.29	13.04	5.3	1.86	1.42	2.29
TRINITY_DN33830_c0_g1	1	-4.68354	0.0176653	0.34	0.09	0	0.22	0	0.32	0	0	0	0	0	0	0.16	0.21	0.14	0.28	0.04	0.08	0.18	0.57	0.13	0.13	1.64	1.28
TRINITY_DN35216_c0_g1	1	-4.6739	0.0211676	0.27	0	0.33	0.32	0	0	2.22	2	1.44	3.36	1.65	1.44	0.29	0	0.7	1.05	1.85	0.58	0.55	20.15	0.32	0.56	2.09	3.41
TRINITY_DN90708_c0_g1	1	-4.67012	0.0225074	0	0	0	0	0.13	0	0.12	0	0	0	0	0	0.43	1.1	0.55	0.38	0.59	0.39	0.33	0.04	0.04	0.04	0.4	0.23
TRINITY_DN54985_c4_g5	1	-4.66873	0.00607327	0	0	0	0	0	0	0	0.53	0.64	0	0	0	1.21	7.1	0	4.01	0.88	3.27	3.15	2.88	0	2.68	0.98	1.18
TRINITY_DN55019_c1_g1	1	-4.66846	0.0438863	0	0.39	0	0	0	0	0	0.3	0	0	0.92	0	2.83	1.09	0.98	0.24	0	1.42	0.77	0.72	0.45	0.61	0.25	0.61
TRINITY_DN46079_c1_g1	1	-4.6559	0.00316469	0	0	0	0	0	0	0	0	0	0	0	0	45.24	52.01	62.18	42.42	52.64	61.55	27.04	122.23	122.3	123.39	192.4	176.56
TRINITY_DN16616_c0_g1	1	-4.64953	0.0141862	0.32	0	0	0	0	0	0	0	0	0	0	0	0.31	2.07	0.37	0.37	0.16	2.16	1.44	0.73	1.38	3.45	0.74	2.2
TRINITY_DN16078_c0_g1	1	-4.63897	0.0372525	0	0	0	0	0	0	0	0	0	0	0	0	0.8	0.68	0.72	0.36	1.05	0.4	0.46	1.79	1.02	0.21	0.49	0.42
TRINITY_DN51429_c8_g1	1	-4.6388	0.0335456	0.11	0.86	0.38	0	0	0	1.7	0	0.99	0.7	0.64	0.09	8.02	1.7	30.98	1.23	1.44	0.18	1.24	0.05	0	0.52	0	0.61
TRINITY_DN84092_c0_g1	1	-4.63757	0.0281947	0	0	0	0	0	0	0	0	0	0	0	0	0.57	0.51	0.45	0.45	0.2	0.19	0.29	0.38	0.65	0.34	0.62	0.2
TRINITY_DN57122_c5_g1	2	-4.63544	0.0483027	2.22	1.12	1.5	2.18	2.12	1.06	0.84	0.6	0.36	2.1	2.52	1.66	1.82	3.5	2.98	3.06	4.12	2	23.36	5.92	1.88	19.72	13.66	24.54
TRINITY_DN59170_c3_g3	1	-4.63369	0.018611	0	0	0.65	0	0	0	0	0.78	0	0	0.4	0	3.34	13.51	0	0.34	4.78	8.13	0	0	0	0.54	0.34	8.01
TRINITY_DN50640_c1_g1	1	-4.63222	0.0466534	0	0	0.46	0	0	1.32	0	0.19	0	0	0	0	4.42	0.31	1.53	2.22	0.49	1.29	0.65	0.83	0	0.73	1.28	0.97
TRINITY_DN46384_c0_g1	1	-4.61822	0.015954	0.05	0	0	0.03	0.08	0.04	0	0	0.04	0	0	0	0.21	0.16	0.18	0.3	0.16	0.25	0.27	0.3	0.96	0.13	0.12	0.15
TRINITY_DN44842_c2_g1	1	-4.61604	0.0492755	0	0.14	0.14	0	0	0	0	0.04	0	0	0	0	0.31	0	0.22	1.1	0.24	0	0.3	0.06	0.08	0.37	0.55	0.75
TRINITY_DN51705_c0_g1	2	-4.61389	0.0472376	52	52.02	46.92	61.62	33.22	30.92	22.08	15.8	24.52	37.92	27.6	20.94	142.76	175.04	112.54	115.18	77.06	149.5	60.22	66.6	188.54	102.68	77.4	105.28
TRINITY_DN49022_c2_g3	1	-4.61076	0.0489453	0	0	0	0	0	0	0.13	0	0	0.39	0.44	0.34	1.26	0.57	0.1	0.4	0.96	0.76	0.7	0	0.48	0.72	0	0.27
TRINITY_DN57327_c1_g1	1	-4.61069	0.0283683	0	0	0	0	0	0	0	0.21	0	0	0	0	1.7	1.41	0.63	0.47	0.14	2.36	0.24	0.31	0	0.27	0.64	0.54
TRINITY_DN54587_c3_g1	1	-4.60833	0.0203207	0	0	0	0	0	0	0	0	0	0	0	0	5.42	11.57	1.69	3.93	2.96	9.58	7.08	1.61	1.53	1.27	0.55	4.79
TRINITY_DN24689_c0_g1	1	-4.60764	0.0387447	0	0	0	0	0	0	0	0.36	0	0.07	0	0.18	0.33	0.39	0.19	0.19	0.21	1.49	0.04	0.05	0.09	0	0.51	1.29
TRINITY_DN55858_c0_g1	1	-4.60592	0.0118435	0	0.8	0.12	0.19	0.04	0	0.04	0.58	0.38	0.71	0.08	0.05	1.26	7.72	0.26	1.02	0.58	2.39	0.21	20.15	0.47	0.66	1.69	1.37
TRINITY_DN57527_c6_g1	1	-4.60064	0.0154614	0	0	0	0	0	0	0	0	0	0.53	0.15	0	0.34	0.69	0.51	0.31	0.09	0.69	0.16	0.31	0.1	0.18	0.52	0.09
TRINITY_DN41847_c0_g1	1	-4.58578	0.0352141	0.05	0.04	0	0	0	0	0	0	0	0	0	0	0.42	0.41	0.18	0	0.08	0.3	0	0.05	0.04	0.25	0.05	0.16
TRINITY_DN9965_c0_g1	1	-4.58382	0.0411652	0	0	0	0	0	0	0	0	0	0	0	0	0	0	8.55	8.32	0	9.98	0	0	0	15.81	4	14.22
TRINITY_DN59691_c2_g2	2	-4.57824	0.0568653	2.88	1.88	2.54	1.56	1.16	0.26	1.02	2.82	1.02	2.62	2.94	0.8	10.6	20.16	4.86	14.32	4.24	20.66	3.64	5.82	1.88	4.7	6.74	7.94
TRINITY_DN38613_c0_g1	1	-4.57765	0.0429309	1.91	27.24	7.66	13.56	9.91	3.93	1.39	4.53	0	2.85	7.59	0	93.34	28.68	42.6	49.45	8.05	32.11	20.45	8.32	6.6	42.44	5.23	29.51
TRINITY_DN58440_c2_g2	1	-4.57204	0.0183406	11.8	0	0	0	4.63	0	0	0	0	0	0	0	10.46	5.65	0	0	14.43	4.35	2.18	0	0	10.55	2.6	11.27
TRINITY_DN58807_c1_g5	1	-4.56514	0.0278019	0	0.1	0.26	0	0	0.37	0	0	0	0	0	0	1.13	0.76	0.11	0.67	0.49	1.14	0.61	0.11	0.43	0.3	0.12	0.1
TRINITY_DN59509_c3_g1	1	-4.55977	0.0301469	0	0.16	0.2	0	0	0	0	0.08	0	0.07	0	0	1.63	0.79	0.64	0.32	0.05	0.95	0.46	0.27	0.15	0.44	0.17	0.49
TRINITY_DN29803_c0_g1	1	-4.55259	0.0375198	0	0	0	0	0	0	0	0	0	0	0.45	0	1.94	0.93	1.66	0.66	0.58	0.56	0.26	0.17	1.25	0.72	0.34	0.57
TRINITY_DN30128_c0_g1	1	-4.55236	0.0385765	0	0	0.12	0	0	0	0.13	0	0	0	0	0	1.52	0.11	0.6	0.5	0.26	0.76	0.08	0.3	0.29	0.09	0.52	0.36
TRINITY_DN43134_c1_g1	1	-4.55031	0.0351353	0.03	0	0	0	0.1	0	0.17	0	0	0.21	0	0.06	0.91	0.55	1.23	0.39	0.03	0.38	0	0.46	0.12	0.45	0.16	0.08
TRINITY_DN44609_c0_g1	1	-4.54421	0.00288018	1.41	1.95	2.91	0.72	2.3	0.91	0.12	0.58	0.54	0.36	1.01	1.03	36.63	2.78	20.82	0.95	3.19	1.88	0.64	0.18	4.31	0.77	0.59	1.64
TRINITY_DN81732_c0_g1	1	-4.53781	0.0287356	0	0	0	0	0	0	0	0	0	0	0	0	0.13	0.36	0.11	0.31	0.23	0.18	0.33	0.11	0.3	0.78	0.49	0.05
TRINITY_DN49918_c0_g1	1	-4.53396	0.00347914	0	0.06	0.05	0	0	0.04	0	0.06	0.32	1.33	0.16	0.45	0.02	0.37	0.2	0.38	0.19	0.34	0.34	0.08	0.14	1.92	1.84	1.75
TRINITY_DN56699_c2_g2	1	-4.53381	0.00686623	5.73	27.46	22.69	19.36	9.91	14.79	7.14	6.83	11.24	29.26	5.22	7.76	112.77	48.4	177.63	31.95	1.36	86.74	26.22	41.68	825.57	5.78	14.2	23.13
TRINITY_DN55619_c1_g1	1	-4.52666	0.00607358	0.13	7.76	3.76	0	0.19	0.46	1	0.54	0.47	1.95	1.69	0.53	71.66	5.89	20.16	8.78	1.36	5.81	2.06	0.98	0.71	7.1	2.29	19.12
TRINITY_DN104984_c0_g1	1	-4.52595	0.0311373	0	0	0	0	0	0	0	0	0	0	0	0	1.22	0.82	1.54	2.29	1.34	1.85	0	0.72	5.52	1.11	2.22	1.15
TRINITY_DN17154_c0_g1	1	-4.5239	0.0248313	0	0	0	0	0	0	0.08	0	0	0	0	0	0.14	0.52	0.17	0.23	0.3	0.34	0.62	0.29	0.16	0.26	0.47	0.52
TRINITY_DN41389_c1_g1	1	-4.52256	0.00737753	0	0.53	0.41	0	0	0	0.09	0	0	0	0.1	0.36	5.25	0.7	1.3	1.16	0.42	1.1	0.16	0	0.26	0.44	0	0.31
TRINITY_DN55526_c1_g1	1	-4.5194	0.0261342	0	0	0	0	0	0	0	0	0	0	0	0	1.08	0.36	0.66	0.99	1.16	2.45	0.78	0.32	0.3	0	0.33	0.27
TRINITY_DN58112_c0_g1	1	-4.51697	1.68151e-05	0.45	5.64	1.44	0.39	0.12	0.71	0.27	0.2	0.44	0.4	0.48	0.42	21.31	11.17	7.19	6.01	3.07	10.08	2.53	0.92	0.44	7.15	3.52	9.96
TRINITY_DN57160_c1_g1	1	-4.51637	0.00871413	0	0	0	0	0	0	0	0	0.62	0	0	1.06	0.32	0.87	0.39	0	0	1.09	0.6	0.52	0	0.11	0.13	0.45
TRINITY_DN57851_c2_g1	1	-4.51515	0.0199569	0	0.2	0	0	0	0	0	0	0	0.19	0	0	0.47	0.88	0.21	0.35	0.68	1.43	0.82	0.21	0	0.26	0.15	0.25
TRINITY_DN48600_c0_g1	2	-4.50953	0.0274342	3.08	1.68	1.42	2.68	0.72	1.42	0.62	1.1	0.58	0.8	0.76	0.98	3.96	9.1	2.8	9.02	7.14	9.98	2.58	3.06	1.98	4.8	6.42	7.4
TRINITY_DN50513_c0_g1	1	-4.50682	0.00650428	164.8	2602.72	252.98	75.46	25.5	98.09	34.07	93.84	191.92	234.55	79.76	69.82	3510.01	1536.61	985.18	351.23	68.79	287.02	439.24	5309.25	4298.9	585.12	712.47	521.07
TRINITY_DN53225_c9_g2	3	-4.50631	0.00883581	4.29	23.91	13.05	0.81	8.43	0	0	0	0	0	0.72	0	3.63	4.62	6.21	7.86	4.38	5.67	2.97	1.92	2.73	4.35	2.97	9.24
TRINITY_DN55314_c1_g1	2	-4.50327	0.0511563	3.56	6.42	7.26	3.2	2.44	4.9	1.92	0.52	0.68	3.04	2.04	1.26	6.6	12.72	2.8	13.02	11.1	20.8	4.16	4.02	1.64	18.62	12.86	20.9
TRINITY_DN65469_c0_g1	1	-4.48751	0.0298824	0	0	1.84	0.36	0.48	0	0	0	0	0	0	0	4.53	1.74	3.18	1.19	2.44	1.63	0	1.15	0.73	1.87	1.17	2.54
TRINITY_DN33854_c0_g1	1	-4.47913	0.022821	0.32	0	0	0.14	0.1	0	0	0	0	0	0	0	0.37	0.85	0.56	0.43	0.27	0.26	0.58	0	0.06	0.51	0.58	0.96
TRINITY_DN70102_c0_g1	1	-4.47402	0.0321271	0	0	0	0	0	0	0	0	0	0	0	0	1.32	1.11	0.79	0.59	1.39	0.66	0.15	0.79	1.48	1.68	1.6	1.01
TRINITY_DN40027_c0_g1	1	-4.47023	0.0172681	0	0	0	0	0	0.05	0	0.09	0	0	0	0	0.05	0.39	0.17	0.23	0.13	0.24	0.07	0.15	0.22	0.13	0.21	0.72
TRINITY_DN46884_c0_g1	1	-4.47013	0.0186956	0.22	1.05	0.52	0.42	0	0	0	0	0	0	0	0	0.55	1.07	0.29	0.36	0.32	0.74	0.45	0.29	0.07	0.53	0	0.13
TRINITY_DN46783_c0_g1	2	-4.46824	0.0137552	6.08	8.44	8.68	3.88	1.8	6.4	17.58	23.86	18.24	48.76	19.34	34.76	15.46	40.86	15.84	63.86	24.52	66.22	39.9	26.4	16.98	30.5	41.84	55.18
TRINITY_DN54729_c0_g2	1	-4.46444	0.0410939	0	0	0	0	0	0	0	0	0	0.08	0	0	0	0.62	0.16	0.21	0.23	0.86	0.37	0.32	0	0.16	0.12	0.21
TRINITY_DN49443_c4_g2	1	-4.46353	0.0225674	0	0	0.03	0	0	0	0.15	0	0	0	0	0	0.43	0.21	0.29	0.47	0.23	1.37	0.06	0.08	0.31	0.2	0.14	0.12
TRINITY_DN58888_c0_g1	2	-4.4613	0.0587227	2.1	2.82	3.58	1.04	1.64	1.74	4.18	2.62	2.74	2.82	1.22	0.7	7.54	16.32	3	30.44	9.04	32.58	1.5	2.16	1.4	4.22	1.48	3.76
TRINITY_DN61063_c0_g1	1	-4.45774	0.0441998	0	0	0	0	0	0	0	0	0	0	0	0	0.26	0.27	0.24	0.47	0.21	0.07	0.49	0.56	0.45	0.43	0.24	0.07
TRINITY_DN33284_c0_g1	1	-4.4577	0.0299016	5.51	6.32	1.81	2.99	3.85	3.67	2.6	16.92	64.17	3.17	3.88	7.92	82.99	3.97	312.41	9.81	0.2	0.86	17.07	1.81	9.77	2.71	1.04	3.2
TRINITY_DN24590_c0_g1	1	-4.45429	0.0352524	0	0	0	0	0	0	0	0	0	0	0	0	2.26	0	0	2.96	0	2.36	4.72	0	0	0	2.82	2.03
TRINITY_DN58882_c4_g3	1	-4.44989	0.00991875	0.95	1.14	1	0.41	0	0.81	0.32	0.17	0.2	0.95	0	0	14.8	0.57	4.16	0.75	0.88	2.76	0.69	0	0.12	4	0.64	1.44
TRINITY_DN11995_c0_g1	1	-4.44711	0.0156138	0	0	0	0.52	0	0	0	0	0	0	0.99	0	1.33	3.87	0.27	0.54	0.24	2.89	0.63	0.26	0.25	0.66	1.34	2.22
TRINITY_DN74484_c0_g1	1	-4.44401	0.0472792	0	0	0	0	0	0	0	0	0	0	0	0	0.28	1.12	0.83	0.08	0.22	0.56	0.38	0.17	0.32	0.15	0.77	0.67
TRINITY_DN73281_c0_g1	1	-4.44398	0.0446648	0	0	0	0	0	0	0	0	0	0	0	0	0.38	0.26	0.45	0.15	0.33	0.13	0.41	0.46	0.36	0.55	0.39	0.27
TRINITY_DN16988_c0_g1	1	-4.44276	0.0357945	0	0	0.32	0	0	0	0	0	0	0	0	0.08	0.73	0.59	0.22	0.13	0.15	0.85	0.27	0.09	0	0.56	0.41	0.44
TRINITY_DN40058_c0_g1	1	-4.43674	0.0474211	5.98	0.99	0	1.85	4.13	0	0	0	0	0	0	0	0	1.68	0	3.91	2.06	1.26	0.62	0.74	0	4.53	3.77	0.59
TRINITY_DN46251_c0_g1	1	-4.4367	0.0332044	0.12	0	0.09	0.09	0	0	0.05	0	0	0	0	0	0.22	0.34	0.56	0.41	0.26	0.29	0.09	0.04	0.44	0.32	0.12	0.52
TRINITY_DN54898_c5_g2	1	-4.43063	0.0216332	0.69	0.38	0.06	0.22	0.23	0	0	0	0	0	0	0	0.48	0.38	0.28	0.52	0.17	2.86	0.15	0.48	0.23	2.02	0.2	0.43
TRINITY_DN51052_c1_g1	1	-4.43042	0.0360301	0	0	0	0	0	0	0.33	0	0	0	0	0	0.5	0.34	0.3	0.3	0.8	0.25	1.19	1.48	0.84	1.23	1.51	0.99
TRINITY_DN55564_c7_g4	1	-4.42917	0.00999486	0	0.68	0.25	0	0	0	0.09	0	0	0.19	0	0	0.54	1.61	0.99	1.12	1.05	2.87	0.88	0.79	0	0.77	0.95	1.47
TRINITY_DN51398_c0_g1	1	-4.42616	0.0162311	0.5	1.93	0.2	0.05	0	0	0	0	0.07	0.65	0.18	0.14	2.8	3.59	0.55	0.94	0.41	1.4	0.79	10.05	4.93	1.69	2.42	2.61
TRINITY_DN24502_c0_g1	1	-4.42152	0.00981874	30.4	87.67	77.62	54.38	42.51	74.4	101.56	35.83	51.79	0	2.74	31.14	31.28	7.67	103.03	160.08	26.3	62.43	17.85	247.28	95.88	35.48	49.99	48.36
TRINITY_DN53727_c0_g1	1	-4.41348	0.0162731	0.45	2.04	0.11	0.61	0	0.2	0	0.26	0	0.36	0	0.42	0.12	0.61	0.06	1.04	1.26	1.85	9.01	2.65	0	3.24	7.24	1.26
TRINITY_DN74932_c0_g1	1	-4.41309	0.0287381	0	0	0	0	0	0	0	0	0	0	0	0	0.08	0.22	0.1	0.14	0.17	0.37	0.07	0.34	0.28	0.13	0.35	0.22
TRINITY_DN31987_c0_g1	1	-4.40979	0.0128517	0.16	1.95	0.29	0.56	0	0	0	0	0.83	0.65	0.12	0.14	3.94	4.38	2.3	0.49	0.43	1.6	0.96	19.52	7.13	1.78	1.1	1.62
TRINITY_DN41870_c0_g1	1	-4.40846	0.0404802	0.06	0	0	0	0	0	0	0	0	0	0	0	0.1	0.59	0.46	0.46	0.2	0.49	0.36	0.18	0.22	0.05	0.18	0.21
TRINITY_DN58691_c0_g2	1	-4.40759	0.0406626	0.12	0.08	0.14	0.42	0.28	0	0.16	0	0	0	0	0	3.22	0.08	0.04	0.15	3.44	0.18	0.08	0.22	0	0.07	0.04	0.07
TRINITY_DN3764_c0_g1	1	-4.40595	0.0386057	0	0	0	0	0	0	0	0	0	0	0	0	0.59	0.47	0.06	0.41	0.15	0.45	0.14	1.6	0.28	0.7	0.24	0.21
TRINITY_DN83516_c0_g1	1	-4.40516	0.0316637	0	0	0	0	0	0	0.29	0.31	0	0	0	0	0.09	0.64	0	0.45	0.3	0.57	0	0	0.21	0.1	0.23	0.6
TRINITY_DN44892_c0_g2	1	-4.40335	0.0481611	0.21	1.59	0	0	0	0	0.37	0	0	0.37	0	0.24	0.52	1.33	0.34	0.48	0.18	0.12	1.12	12.87	3.5	0.13	1.78	1.5
TRINITY_DN23578_c0_g1	1	-4.401	0.0230519	0	0	0	0	0	0	0	0	0	0	0	0	0.44	0.37	0.06	0.32	0.45	0.44	0.8	0.13	0.37	0.53	0.47	0.29
TRINITY_DN7384_c0_g1	1	-4.40014	0.0330294	0	0	0	0	0	0	0	0	0	0	0	0	1.06	0.41	0.73	0.91	0.8	1.21	0.99	0.54	0.68	2.32	1.28	0.31
TRINITY_DN36978_c0_g1	1	-4.39991	0.000856521	2.05	4.73	1.47	0.2	0.1	0.81	0.59	1.33	0.56	0.12	0.03	0.08	24.58	13.99	5.54	8.23	2.04	12.77	7.66	0.65	1.36	1.76	3.77	4.42
TRINITY_DN42294_c1_g1	1	-4.39959	0.00812657	0.22	0.21	0	0	0	0	0.08	0	0	0	0	0	0.2	0.57	0.09	0.06	0.23	0.17	0.52	0.9	0.17	0.55	0.43	1.06
TRINITY_DN48553_c0_g1	1	-4.38922	0.0106013	0.04	0.03	0	0	0	0.06	0.1	0	0	0	0.11	0	0.78	0.74	0.27	0.41	0.24	0.43	0.32	0.14	0	0.22	0.32	0.28
TRINITY_DN51723_c0_g1	1	-4.38009	0.0110956	1.77	0	0	0	3.64	0	1.85	4.01	6.47	6.27	4.09	4.74	27.72	4.32	75.66	16.68	5.27	12.42	17.37	2.53	4.22	0.49	0.65	16.27
TRINITY_DN35130_c0_g1	1	-4.37697	0.046337	3.33	2.53	0	5.32	1.43	0	0	0	1.6	0	1.31	0	2.38	11.25	0	3.07	21.54	14.66	1.22	0	0	22.69	13.13	28.25
TRINITY_DN59723_c1_g1	1	-4.37512	0.019909	0	22.48	10.33	24.84	13.36	8.42	0	0	0	0	0	6.6	19.95	71.36	0	17.46	46.44	14.08	0	47.19	8.4	0	0	66.7
TRINITY_DN103412_c0_g1	1	-4.37246	0.028141	0	0	0	0	0	0	0	0	0	0	0	0	0.61	0.41	0.73	0.85	0.32	1.54	0.38	0.49	0.23	0.86	0.25	0.65
TRINITY_DN76270_c0_g1	1	-4.3702	0.0446072	0	0.12	0	0	0	0	0	0	0	0	0	0	0.16	0.14	0	0.73	0.27	0.73	0.48	0.06	0.29	0.28	0.57	0.56
TRINITY_DN98712_c0_g1	1	-4.36371	0.0419663	0	0	0	0	0	0	0	0	0	0	0	0	0.5	0.6	0.37	0.3	0.13	0.25	0.29	0.45	0.29	0.61	0.46	0.14
TRINITY_DN43345_c0_g1	1	-4.35387	0.0388836	0	0	0	0	0	0	0	0	0	0	0	0	0.95	1.28	0.92	1.38	0.2	0.96	0.54	0.23	0.86	1.73	1.85	1.93
TRINITY_DN25759_c0_g1	1	-4.34919	0.0397799	0	0	0	0	0	0	0	0	0	0	0	0	0.93	0.72	1.44	0.96	0.84	0.94	0.75	1.27	0.6	1.79	1.95	0.41
TRINITY_DN43874_c0_g1	1	-4.34019	0.0324665	0.36	0	0	0.64	0.57	1.58	0	0	0	0	0	0	1.75	0.47	1.27	0.42	0.56	1.06	1.16	0.63	0.39	1.6	1.7	1.79
TRINITY_DN50117_c0_g1	1	-4.33256	0.0158802	3.67	2.11	1.83	1.65	2.8	1.23	1.51	1.57	1.44	2.47	1.13	1.66	27.05	4.95	39.86	3.69	0.88	8.65	2.14	9.33	112.84	1.65	1.18	1.95
TRINITY_DN5188_c0_g1	1	-4.33243	0.032477	0	0	0	0	0	0	0	0	0	0	0	0	4.75	2.75	3.44	0	2.25	2.76	2.03	0	1.54	1.23	1.65	1.91
TRINITY_DN97802_c0_g1	1	-4.32766	0.0422073	0	0	0	0	0	0	0	0	0	0	0	0	0.21	0.17	0.39	0.15	0.09	0.33	0.3	0.3	0.14	0.45	0.25	0.22
TRINITY_DN54808_c4_g7	1	-4.32564	0.0332739	0	0	0	0	0	0	2.35	3.39	0	0.8	0.86	1	0	1.92	0.9	0.9	0.79	3.61	0.71	0	0	0.64	0	2
TRINITY_DN16235_c0_g1	1	-4.3252	0.0452455	0	0	0	0	0	0	0	0	0	0	0	0	0.63	0.24	0.11	0	0.47	0.27	0.5	0.43	0.31	0.76	0.44	0.28
TRINITY_DN54658_c204_g1	1	-4.31313	0.0314624	0.97	0.48	0	0	0	0	1.37	0.74	0	0.69	0	0	0	0	0	0.76	0	2.44	0	0	0	0	0.73	0
TRINITY_DN53936_c2_g1	1	-4.31249	0.04561	0.43	0.48	0.17	0.08	0.06	0	0.1	0.1	0.18	0.38	0.05	0	0.03	1.87	0.51	0.47	0.68	1.68	0.18	0.17	5.59	0.16	0.14	0.66
TRINITY_DN53560_c2_g1	2	-4.30748	0.0472948	262.26	868.86	668.98	213.28	269.64	203.68	210.16	168.56	83.1	321.12	236.02	151.16	734.92	1932.7	545.04	843.36	572.3	1345.96	879.14	625.66	288.4	1398.08	726	1088.14
TRINITY_DN45874_c0_g1	1	-4.28931	0.0375685	0	0	0	0	0	0	0	0	0	0	0	0	0.49	0.47	0.17	0.67	0.15	0.57	0.19	0.42	0	0.45	0.26	0.45
TRINITY_DN32531_c0_g1	1	-4.28842	0.0355187	0	0	0	0	0	0	0	0	0	0	0	0	0.3	0.1	0.22	0.22	0.08	0.38	0.28	0.27	0.09	0.17	0.23	0.12
TRINITY_DN67941_c0_g1	1	-4.28794	0.0312723	0.13	0	0	0	0	0.65	0	0	0	0.17	0	0.22	0.8	1.38	0.95	1.9	1.67	0.57	0.74	2.04	1.8	0.95	1.11	1.42
TRINITY_DN50908_c0_g1	1	-4.27923	0.00635439	0.35	2.92	0.58	0.07	0	0.11	0.09	0.37	0.19	0.56	0.15	0.11	3.58	5.73	0.29	2.05	0.4	1.49	1.5	19.34	2.08	2.42	2.24	1.34
TRINITY_DN76821_c0_g1	1	-4.27395	0.0274917	0	0	0	0	0	0	0	0	0	0	0	0	0.17	0.23	0.21	0.26	0.18	0.39	0.32	0.31	0.2	0.33	0.43	0.14
TRINITY_DN44612_c0_g1	1	-4.26913	0.0190863	0	0.37	0.29	0	0.23	0.65	0.07	0	0	0.45	0.29	0.09	6.99	3.28	1.37	2.21	0.58	0.68	3.18	0.19	0.09	0.88	0.25	1.82
TRINITY_DN52156_c0_g1	1	-4.26615	0.0360692	0	0.13	0	0.23	0	0	0	0	0	0	0	0	0.23	1	0.07	0.74	0.83	0.29	0.16	0.27	0.52	0.12	0.49	0.37
TRINITY_DN67123_c0_g1	1	-4.26202	0.0349656	0	0	0	0	0	0	0	0	0	0	0	0	0.61	0.21	0.73	0.73	1.13	1.38	1.43	0.91	0.69	1.25	0.93	0.63
TRINITY_DN49982_c0_g1	3	-4.25805	0.0657211	52.23	35.7	0	0	109.8	0	0	0	0	0	0	0	5.4	14.61	0	0	6.18	39.24	11.22	19.05	6.36	50.28	33.48	24.33
TRINITY_DN48837_c1_g1	1	-4.255	0.0254208	0	0.12	0	0	0	0	0.17	0	0	0	0	0	0.82	0.79	1.68	0.42	0.61	1.06	0	0.7	0.26	0.24	0	0
TRINITY_DN66088_c0_g1	1	-4.25087	0.0354073	0	0	0	0	0	0	0	0	0	0	0	0	0.24	0.48	0.14	0.09	0.16	0.24	0.11	0.19	0.22	0.43	0.39	0.08
TRINITY_DN54604_c2_g1	1	-4.24793	0.0461487	0.33	2.88	0.81	0	0.53	0	0	0.49	2.34	0.45	1	0	24.68	0.98	30.51	7.61	1.18	2.2	2.46	0.43	3.27	1.04	0	1.77
TRINITY_DN50875_c0_g1	1	-4.24634	0.0250427	0.18	0.62	0.17	0.4	0.4	0.49	0.16	0.04	0	0.62	0.22	0.05	8.68	0.6	1.9	2.6	0	4.61	0.28	1.04	4.02	0.41	0.23	0.56
TRINITY_DN39862_c0_g1	1	-4.24096	0.00977673	3.93	1.35	3.59	0	0	5.6	1.94	2.11	5.25	0	4.21	0	10.46	33.92	75.04	10.92	9.62	108.85	6.54	17.21	7.45	5.27	70.27	9.39
TRINITY_DN55571_c4_g2	1	-4.22243	0.0405635	0.87	7.69	2.1	0.34	0.91	1.5	0	5.04	3.75	4.49	0.44	0.76	115.64	7.05	103.51	4.49	2.54	2.29	2.26	0.16	1.97	7.49	0	20.53
TRINITY_DN83461_c0_g1	1	-4.21817	0.0494784	0	0	0	0	0	0	0	0	0	0	0	0	0.15	0.4	0.27	0.13	0.27	0.23	0.21	0.09	0.17	0.54	0.19	0.12
TRINITY_DN93992_c0_g1	1	-4.2174	0.0336178	0	0	0	0	0	0	0	0	0	0	0	0	0.47	2.1	0.19	1.5	1.48	0.78	0.88	1.49	0.53	0.8	0.38	0.96
TRINITY_DN45591_c0_g1	1	-4.20627	0.0379382	77.2	105.07	108.07	10.09	5.49	12.78	27.15	10.89	70.34	20.06	10.55	8.64	290.69	139.22	993.28	17.83	15.91	16.68	224.24	549.56	739.42	33.73	41.18	29.02
TRINITY_DN58597_c3_g1	1	-4.20269	0.00349932	0.28	0.06	0.4	0.03	0.09	0.05	0.2	0.13	0	0	0	0	1	0.89	0.98	0.26	0.48	0.66	0.98	3	0.75	0.73	1.12	1.23
TRINITY_DN59669_c12_g1	1	-4.2022	0.049631	0	0	0	0	0	0	0	0	0	0.11	0.37	0	0.42	0.48	0	0.5	0.29	0.28	0.2	0.08	0.64	0.38	0.26	0.15
TRINITY_DN45836_c0_g1	1	-4.19759	0.031639	0	0	0	0.18	0	0	1.05	2.25	0.54	0.21	0.47	0	1.02	2.55	0.52	0	0.31	1.46	0.82	0.35	0.49	0.3	0.71	1.2
TRINITY_DN49910_c0_g1	1	-4.19611	0.0386391	0	0	0	0.15	0	0.45	0	0	0	0	0	0	0.47	1.11	0	0.14	0.74	0.12	0.11	0	0	0	0.29	0.12
TRINITY_DN43221_c0_g1	1	-4.19592	0.00851614	0.24	0.14	0.46	0.11	0	0.32	0.64	0.35	0.16	0	0.58	0.08	1.62	0.32	7.24	8.86	0.49	0.16	0.76	0.43	0.94	0.26	0.15	0.69
TRINITY_DN46647_c0_g1	1	-4.19428	0.0465931	0	0	0	0	0	0.09	0	0	0	0	0	0	0.04	0.24	0.16	0.11	0.09	0.27	0.08	0.16	0.2	0.78	0.17	0.19
TRINITY_DN57132_c1_g1	1	-4.19104	0.0453322	0	0	0	0	0	0	0	0	0	0	0	0	26.61	0	0	0	0	7.04	0	7.86	0	0	0	0
TRINITY_DN4805_c1_g1	1	-4.19011	0.0254342	0	0	35.72	0	37.04	23.53	0	0	0	0	0	0	18.61	62.27	0	73.36	0	39.63	9.73	88.35	23.96	62.29	36.65	25.84
TRINITY_DN18777_c0_g1	1	-4.17475	0.0487988	0	0	0	0	0	0	0	0	0	0	0	0	1.31	2.47	0	1.6	0	0.26	0.25	0	0	0.26	0.32	0
TRINITY_DN34054_c1_g1	1	-4.16623	0.0490981	0	0	0	0	0	0	0	0	0	0	0	0	0.94	0.88	0.69	0.51	0.38	0.8	0.2	1.04	0	0.31	0.62	0.31
TRINITY_DN59529_c0_g4	1	-4.16438	0.000440958	1.38	0	0	0	0	0	12.27	2.22	2.77	0	2.21	12.62	2.22	0	0	2.9	5.11	9.24	2.31	28.67	26.4	3.72	0	1.99
TRINITY_DN22186_c0_g1	1	-4.16434	0.0338752	0	0	0.06	0	0	0	0	0	0	0	0	0.09	0.33	0.28	0.34	0.19	0.25	0.37	0.08	0.1	0.05	0.31	0.05	0.09
TRINITY_DN30841_c0_g1	1	-4.16137	0.0293881	0	0	0	0.38	0	0	0.88	0	0	0	0	0.57	2.82	3.33	0.87	0.87	1.14	1.42	1.71	1.67	1.98	4.39	3.84	3.1
TRINITY_DN5871_c0_g1	1	-4.15625	0.0315426	0	0	0	0	0	0	0	0.21	0	0	0	0	0.37	0.5	0.29	0.44	0.26	0.43	0.4	0.3	0	0.27	0.23	0.2
TRINITY_DN58126_c1_g1	2	-4.15537	0.0716557	4.88	15.64	6.88	6.44	1.98	3.74	6.16	4.48	3.56	10.78	9.46	7.5	49.26	42.44	15.88	32.56	23.64	37.48	14.3	11.36	4.92	34.6	24.44	32.38
TRINITY_DN56709_c11_g1	1	-4.14927	0.000848503	18.37	54.2	101.07	32.64	50.5	43.69	587.57	159.37	76.01	30.31	11.24	48.61	101.92	190.78	61.11	5017.91	1732.2	5734.86	66.51	167.29	27.76	513.55	340.62	1014.83
TRINITY_DN22231_c0_g1	1	-4.14827	0.0243855	0.14	0	0.17	0	0	0	0	0	0	0.09	0	0.25	1.2	1.21	0.5	1.13	1	0.96	0.44	1.37	0.27	0.32	0.37	1.29
TRINITY_DN46105_c0_g1	1	-4.13739	0.0375032	0	0	0	0	0	0	0	0	0	0	0	0	0.08	0.22	0.19	0.76	0.25	0.4	0.15	0.29	0.09	0.77	0.59	0.34
TRINITY_DN67774_c0_g1	1	-4.13735	0.0365413	0	0	0	0	0	0	0	0	0	0	0	0	0.3	0.23	0.05	0.1	0.39	0.42	0.19	0.15	0.14	0.65	0.31	0.27
TRINITY_DN29858_c0_g1	1	-4.13172	0.0369797	0.48	0.41	0.44	0.24	0.16	0	0.14	0.15	0.09	0.35	0	0	2.75	0.47	1.39	1.84	0.5	4.2	0.08	0.26	2.03	0.48	0	1.04
TRINITY_DN38285_c0_g1	1	-4.12773	0.0353247	0.14	0.27	0	0	0	0	0.19	0	0	0	0	0	1.09	1.41	0.6	0.18	0.52	1.13	0.92	0.51	0.13	0.38	0.67	1.01
TRINITY_DN39298_c0_g1	1	-4.12733	0.0175804	0	0	0.06	0.12	0	0	0	0	0	0.5	0	0.19	0.18	0.3	0.31	0.36	0.32	0.75	0.85	0.32	0.3	1.01	0.97	0.62
TRINITY_DN56998_c1_g6	1	-4.12622	0.0179445	0	0	0	0	0	0	0	0	0	0	0	0	4.05	1.09	0.61	0.44	0	0.07	0.27	0	1.09	0.24	0	0.63
TRINITY_DN56513_c2_g3	1	-4.1178	0.0472796	0.08	0.39	0.2	0	0	0	0	0.12	0	0	0	0	0.35	0.85	0.75	0.17	0.44	0.28	0.71	0.92	0.87	0.53	0.86	0.9
TRINITY_DN40719_c0_g1	1	-4.1155	0.0134863	0	0	0	0.15	0.4	0	1.02	0.37	0.44	0	0.38	0.89	1.03	3.71	0.14	1.37	0.84	4.96	0.75	1.1	0.13	1.8	0.56	2.03
TRINITY_DN56819_c0_g1	1	-4.1087	0.00473631	0.08	0.07	0	0.06	0.04	0	1.53	0.97	0.17	0.13	0.23	0	0.54	3.3	1.22	0.26	0.51	2.1	0.16	0.12	0.59	0.86	0.05	0.17
TRINITY_DN10062_c0_g1	1	-4.09575	0.044382	0	0	0	0	0	0	0	0	0	0	0	0	0.21	0.28	0.15	0.2	0.22	0.25	0.08	0.2	0.19	0.32	0.51	0.18
TRINITY_DN55654_c6_g2	1	-4.09445	0.0484487	0	0.55	0	0	0	1.66	0	0	0	0	0.29	0	2.04	1.25	1.12	1.12	1.77	1.86	1.05	2.65	1.25	2.24	0.9	1.13
TRINITY_DN47343_c0_g1	1	-4.09025	0.04561	0	0	0	0	0	0	0	0	0	0	0	0	0	0	0	0	0	0	0	0	0	18.05	0	0
TRINITY_DN51761_c0_g1	1	-4.09018	0.0184188	0.13	0.17	0.52	0.05	0.6	0.36	0	0	0	0.11	0.06	0	0.6	1.99	0.5	0.12	0.8	0.74	0.58	0.47	0.08	0.54	0.13	0.38
TRINITY_DN55607_c8_g1	1	-4.084	0.0107604	5.61	9.96	9.18	3.45	6.23	6.04	4.11	13.32	15.78	19.82	6.82	20.4	82.83	139.16	328.71	35.42	13.01	67.84	6.77	20.04	297.82	6.56	5.06	38.16
TRINITY_DN59058_c7_g1	2	-4.08361	0.0771557	1.28	1.38	3.32	0.96	0.9	2.96	2.92	1.94	3.72	7.58	4.04	3.4	4.86	16.88	2.66	17.28	14.64	22.26	6.46	7.16	2.66	22.24	19.76	24.48
TRINITY_DN56161_c7_g3	1	-4.08163	0.03354	0.2	0	0.75	0	0.65	0	0	0	0	0	0	0	0.61	0.55	0.74	0.25	0.65	1.23	1.35	0.48	0.23	0.2	0	0.82
TRINITY_DN58427_c2_g3	1	-4.07926	0.0249374	0	0	0	0	0	0	0	0	0	0	0	0	0	0	0	0	0	0	0	0	0	0	0	0
TRINITY_DN40723_c0_g1	1	-4.07777	0.0148729	0.14	1.35	0.49	0.16	0	0.23	0	0	0	0.12	0.2	0.08	0.44	1.55	0.04	0.52	0.19	0.93	0.92	2.18	0.21	0.98	2.51	1.37
TRINITY_DN56022_c3_g1	1	-4.07618	0.030942	0.16	0.2	0.11	0.16	0.07	0.23	0.09	0	0	0	0.03	0	0.38	1.06	0.02	0.83	0.09	1.17	0.1	0.66	0.06	0.04	0.05	0
TRINITY_DN39342_c0_g1	1	-4.07232	0.0424188	0.2	0.19	0.12	0	0	0.08	0.54	0.22	0.26	0.53	0	0.35	3.06	1.61	2.39	0.44	0.17	2.69	0.3	0.1	4.28	0.54	0.31	0.36
TRINITY_DN55447_c5_g1	3	-4.05861	0.0122505	0.75	1.89	3.66	0.27	1.53	1.44	36.45	30.45	53.97	171.33	31.35	61.77	4.2	9.15	1.17	139.59	3.39	16.62	2.46	0.48	2.04	1.86	2.22	7.17
TRINITY_DN56362_c4_g2	1	-4.05114	0.0337644	0	0	0	0	0	0	0	0	0	3.05	0	0	3.4	4.58	9.18	4.46	11.82	10.69	14.25	8	4.13	14.1	0	6.09
TRINITY_DN47700_c1_g1	1	-4.04043	0.0462028	0	0	0	0	0	0	0	0.12	0	0	0	0	0.07	0.1	0.44	0.35	0.15	0.3	0.41	0.26	0.08	0.63	0.54	0.55
TRINITY_DN45681_c0_g1	1	-4.04028	0.0275639	0.05	0	0	0	0.22	0	0.19	0.07	0	0.25	0	0.49	0.34	0.46	1.22	1.75	0.51	0.88	0.17	1.14	0.39	0.21	0.75	0.99
TRINITY_DN58845_c4_g1	1	-4.03987	0.0215727	5.53	17.46	23.87	38.26	77.08	0	0	0	0	0	0	0	20.19	20.35	34.46	13.24	17.59	21.28	15.85	77.35	0	45.95	77.64	27.34
TRINITY_DN52651_c0_g1	1	-4.03429	0.000139631	1.24	1.51	0.37	2.62	0.75	4.73	0.76	0.57	0.82	1.29	0.56	1.15	23.84	12.15	24.02	6.62	5.15	5.79	2.45	6.14	3.52	3.78	1.39	4.13
TRINITY_DN30520_c0_g1	1	-4.03286	0.0453189	0.28	0.16	0	0	0.09	0	0	0	0	0.22	0	0	0.27	0.98	0.22	1.45	0.85	1.96	0.42	0.44	0	0.65	0.34	0.49
TRINITY_DN58195_c0_g1	1	-4.02744	0.00111729	14.55	3.78	0	14.71	9.86	12.12	0	0	3.74	2.82	0	0	0	4.19	0	4.07	7.19	6.5	0	0	3.76	0	3.91	2.78
TRINITY_DN57071_c3_g1	1	-4.01795	0.034277	0	0	0.11	0	0	0	0	0	0	0	0	0.08	0.15	0.36	0.41	0.36	0.24	0.65	0.04	0.09	0.04	0.34	0.24	0.33
TRINITY_DN48940_c0_g1	1	-4.01223	0.00449603	0.58	10.43	3.35	0.18	1.28	0.44	0.52	0.48	0.57	0.52	0.47	0.14	23.3	9.5	4.39	3.07	0.51	18.92	0.59	2.65	0.4	0.95	0.41	1.48
TRINITY_DN54053_c2_g1	1	-4.00847	0.0051507	1.8	0.19	0.98	1.18	0.32	0.35	0.54	0	0	0.55	0	0	5.76	6.42	8.41	14.63	5.9	0.6	0	0	0.67	0	0.24	0.8
TRINITY_DN55810_c3_g1	1	-3.9852	0.00858665	0.06	0.06	0.08	0.14	0.2	0	0.17	0.72	0	0.25	0	0.44	1.42	1.84	0.5	1.3	0.38	4.06	0.68	0	0.18	0.86	0.52	0.57
TRINITY_DN41216_c0_g1	1	-3.96507	0.0472259	0.44	0.67	0.42	0.2	0.4	0	0	0.13	0	0	0	0.15	0.82	1.01	0.09	0.53	0.23	2.18	0.48	0.09	0.17	0.48	0.18	0.87
TRINITY_DN10152_c0_g1	3	-3.96117	0.0368396	12.66	1.83	13.92	8.19	6.03	6.69	0	0	0	0	0	0	6.33	18.81	0	1.53	1.35	11.49	4.2	4.53	0.72	8.22	0	8.94
TRINITY_DN37081_c0_g1	1	-3.95164	0.0421459	0	0	0	0	0	0.27	0.21	0	0.27	0	0.24	0.56	0.89	1.2	1.07	0.89	0.94	1.2	1.53	0.53	0.67	2.6	1.99	0.61
TRINITY_DN58443_c0_g1	1	-3.9437	0.000607642	0.49	8.32	1.87	0.55	0.39	1.5	0.52	0.69	0.7	2.07	1.04	0.4	31.75	20.32	5.58	7.83	3.17	12.07	3.13	2.12	1.67	11.49	1.88	20.42
TRINITY_DN43309_c0_g1	1	-3.9111	0.0046064	0	5.65	2.08	0.95	2.33	2.93	0.4	1.08	0.51	0.5	0.23	1.72	17.41	5.93	7.42	21.01	2.78	45.42	0.65	6.8	13.04	4.82	8.54	13.86
TRINITY_DN1191_c0_g1	1	-3.89392	0.0206611	2.31	39.49	19.64	10.52	5.8	21.53	0	0	0	0	6.1	2.88	22.22	22.36	2.54	61.66	17.84	78.87	13.23	9.62	10.75	23.16	14.1	26.13
TRINITY_DN56331_c0_g1	1	-3.88228	0.0140357	0.3	0.17	0.14	0.27	0.64	0	0.08	0	0.1	0	0	0	1.13	0.93	0.81	0.58	0.71	0.84	0.59	0.29	0.06	0.59	0.42	0.21
TRINITY_DN59385_c5_g1	1	-3.8792	0.0392583	0	4.06	0.29	0.12	0.04	0	0.11	0.08	0	0.14	0.12	0	0.04	0.09	0.03	0.1	0.07	0.06	2.08	0.16	0.02	1.22	2.28	4.35
TRINITY_DN53605_c4_g1	2	-3.87461	0.0281779	5.3	6.9	7.12	4.34	2.48	3.52	4.74	6.24	4.92	13.26	5.2	4.24	13.16	26.82	13.22	36.08	17.04	50.04	17.2	22.4	11.56	25.82	21.22	33.18
TRINITY_DN45914_c1_g1	1	-3.8723	0.0477442	0	0.03	0.07	0	0	0	0	0.04	0	0.08	0	0	0.14	0.63	0.08	0.52	0.5	0.54	0.23	0.14	0	0.13	0.03	0.36
TRINITY_DN53751_c8_g4	1	-3.86786	0.0418808	0.82	2.5	5.76	0.63	0.43	0.23	0.18	1.78	0.23	1.28	0.21	0.24	16.13	3.88	2.84	3.43	1.31	5.66	2.68	0.48	0.56	7.66	2.59	2.86
TRINITY_DN53429_c0_g2	1	-3.86649	0.0146634	0.09	0.22	0.32	0.41	0.76	0.08	0.12	0	0.15	0	0.07	0.08	0.44	0.39	0.35	0.3	0.72	0.55	0.27	3.82	1.33	0.64	0.27	0.95
TRINITY_DN52272_c8_g1	1	-3.86332	0.0476543	0.12	0	0	0	0	0	1.71	0	0	1.55	0	0.2	1.65	1.39	0.62	1.23	0.65	0.52	0.58	1.11	0.47	1.09	0.5	0.87
TRINITY_DN39150_c0_g1	1	-3.8593	0.0107037	24.59	270.55	53.2	23.49	21.8	39.6	50.46	10.36	7.53	23.34	0	6.53	206.26	276.12	74.65	60.47	14.02	77.52	65.28	1021.18	175.9	91.94	79.38	92.88
TRINITY_DN54454_c15_g1	1	-3.85502	0.00492347	4.38	13.41	14	1.53	0.15	1.77	0	2.32	1.78	1.27	1.71	0.17	25.59	27.95	5.09	28.46	12.78	48.1	8.82	1.48	0.19	11.85	16.02	36.89
TRINITY_DN98714_c0_g1	1	-3.81888	0.0112477	0	0.94	0	0	0	0	0.67	0	3.49	4.06	1.47	0	2.33	7.87	9.56	0.73	0	5.32	1.16	2.07	1.32	2.14	2.83	0.55
TRINITY_DN39264_c0_g1	1	-3.81008	0.00941071	1.99	5.59	0.92	1.07	0.96	0	0.21	1.33	0.79	0.82	0	0.8	23.53	2.69	16.42	0.85	0.75	0.57	1.47	0.17	0.8	5.43	0.69	11.32
TRINITY_DN38943_c2_g1	1	-3.79734	0.0229575	0	0	0	0	0	0	0	0	0	0	0	0	1.35	5.46	0	0	6.13	2.78	2.78	3.17	0	12.75	6.63	8.57
TRINITY_DN49906_c0_g2	1	-3.76869	0.00575412	10.7	119.57	60.1	3.02	11.76	10.36	4.97	12.88	14.62	8.83	6.18	4.56	118.3	48.69	197.37	44.78	11.59	31.9	32.75	27.81	20.66	18.5	12.06	36.59
TRINITY_DN54099_c1_g2	1	-3.75875	0.0423565	0.52	0.17	0.42	1.22	0.82	0.91	0.71	0.51	1.51	1.88	1.57	0	8.35	1.35	28.54	1.61	0.71	1.68	0.47	0.79	2.07	0.68	2.23	1.53
TRINITY_DN94350_c0_g1	1	-3.75734	0.009546	6.6	0.72	1.84	5.78	11.96	6.1	0	0	0	0	0	0	1.27	1.71	1.05	1.05	0.46	2.13	0.41	4.01	0.48	2.39	2.55	8.16
TRINITY_DN56282_c0_g1	1	-3.73328	0.0120478	21.97	34.52	19.03	8.35	10.76	11.57	12.69	7.88	11.78	12.39	6.19	4.33	329.05	28.29	172.88	33.91	8.9	46.86	6.53	15.8	106.34	14.29	23.24	41.79
TRINITY_DN50957_c2_g1	1	-3.72673	0.0141869	0.14	0.02	0.6	0.05	0.47	0	0.16	0.12	0	0.27	0.03	0.07	0.91	1.75	1.04	1.78	0.78	1.09	1.1	4.99	0.15	0.89	0.73	0.98
TRINITY_DN23520_c0_g1	1	-3.71322	0.0239886	1.42	5.03	0.8	0.39	0.62	0.91	0.81	0.77	0.8	0.36	0.1	0.12	15.7	7.66	7.2	2.39	1.52	3.11	10.25	0.2	0.38	11.35	2.63	23.09
TRINITY_DN57327_c2_g3	1	-3.71044	0.00655472	0	0.88	2.37	2.13	4.09	2.7	0.35	0	0.23	0	0.39	0	2.86	2.89	2.14	3.84	3.75	1.56	1.66	1.56	1.21	1.86	1.31	1.12
TRINITY_DN59270_c0_g1	1	-3.69986	0.000280631	0.28	0.06	0.15	0.29	0.25	0.08	0.07	0.05	0	0.03	0.09	0.07	0.83	2.81	0.84	0.29	0.46	1.47	0.11	0.24	0.3	0.2	0.35	0.44
TRINITY_DN51790_c1_g1	1	-3.68923	0.0220108	0.49	2.46	0.37	1.11	0	0.07	0.35	0.51	0.45	0.59	0.27	0.46	10.26	3.88	1.74	2.33	0.74	1.37	1.81	16.35	3.86	2.65	2.09	2.31
TRINITY_DN59486_c3_g3	1	-3.68448	0.0411049	6.86	2.52	1.06	1.03	10.57	9.3	1.57	4.66	7.64	5.94	9.16	6.09	214.11	6.24	53.8	20.79	0.33	52.81	13.36	5.13	16.3	7.17	4.11	20.98
TRINITY_DN37181_c0_g1	1	-3.67849	0.00153834	6.16	27.08	9.6	3.21	2.83	4.02	0.75	1.53	5.7	6.68	2.44	2.14	23.37	103.41	5.24	35.58	10.21	30.26	13.57	128.17	68.52	22.67	36.51	38.29
TRINITY_DN33837_c0_g1	1	-3.67814	0.00271274	4.52	30.01	10.56	2.73	0.7	0.38	4.53	3.57	2.89	7.84	5.41	7.69	45.57	92.92	24.78	147.02	41.46	121.8	45.71	3.46	0.68	67.65	17.82	67.18
TRINITY_DN31750_c0_g1	2	-3.6499	0.049596	5.3	7.24	6.54	3.44	1.92	4.16	5.52	4.3	3.32	7.66	4.34	5.6	10.52	26.2	6.72	27.34	26.96	24.2	11.9	16.4	5.8	39.02	32.92	34.9
TRINITY_DN55360_c9_g1	1	-3.64967	0.00685	0.96	0	8.94	0	0	0	0	0	0	0	0	0	0	1.91	0	1.83	6.44	2.92	0	9.98	0	2.43	3.48	0
TRINITY_DN59557_c0_g3	1	-3.64659	0.0237842	17.12	75.3	24.11	19.34	16.82	8.76	20.78	15.44	46.81	34.95	6.44	22.39	519.88	107.65	566.35	39.74	31.13	44.14	47.06	24.8	234.04	37.98	37.76	101.1
TRINITY_DN59290_c0_g1	1	-3.62843	0.0409529	0.05	0.46	0.03	0.11	0.11	0.31	0.04	0.03	0.38	3.24	0.55	1.31	1.7	0.21	0.27	5.92	0.06	20.25	0.21	0.46	0.22	0.44	0.59	0.59
TRINITY_DN38618_c0_g1	3	-3.62782	0.0293862	29.49	10.38	0	0	0	0	0	0	0	0	0	0	0	0	0	0	0	19.38	0	0	0	0	0	0
TRINITY_DN41113_c0_g1	1	-3.62538	0.0263012	0.07	0.06	0	0	0.05	0	0.26	0	0.17	0	0.2	0	0.77	0.96	0.5	0.15	0.38	0.58	0.48	0.19	0.21	0.38	0.59	0.66
TRINITY_DN56319_c10_g1	1	-3.62453	0.0311453	0	0	1.15	0	0	1.71	0	0	0.83	1.93	0	0	3.84	5.93	8.29	15.13	1.81	13.35	9.77	4.55	4.98	2.53	5.99	9.41
TRINITY_DN53714_c2_g1	1	-3.61237	0.0204309	3.61	25.03	3.6	0.68	1.02	0.99	1.39	1.94	2.76	6.66	1.25	3.77	44.18	19.6	19.97	19.01	10.88	7.77	9.36	94.07	46.77	9.74	10.77	18.91
TRINITY_DN57076_c4_g2	1	-3.59809	0.0261387	0.11	0	0.13	0	0.43	0	0.37	0	0.19	0	0	0	0.51	2.99	0.44	0.16	0.57	3.85	1.02	0.11	0.16	0.96	0.17	0.25
TRINITY_DN55705_c5_g2	1	-3.58689	0.0252638	0.1	0.03	0.16	0.34	0.1	0	0.09	0	0	0	0	0	0.13	0.43	0.31	0.25	0.22	0.56	0.8	0.42	0.52	0.15	0.66	1.54
TRINITY_DN53538_c4_g5	1	-3.58498	0.0187556	0.73	0.48	0.6	0	0.39	0.44	0	0.72	0.43	0.34	0	0	0.51	1.02	0	0.31	2.71	0.76	1.93	5.42	1.42	5.73	4.29	4.04
TRINITY_DN55689_c0_g1	1	-3.56247	0.00341949	0.11	0.19	0.3	0.21	0.03	0	0.1	0.16	0.06	0.19	0	0	1.35	0.83	0.59	1.77	0.9	1.31	0.51	0.05	0.13	0.67	0.67	1.19
TRINITY_DN32180_c0_g1	1	-3.54597	0.0232238	3.73	39.55	0	0	0	0	0	0	0	0	0	0	7.05	0	0	46.29	8.21	22.41	7.37	0	8.94	5.86	9.16	6.44
TRINITY_DN39397_c0_g1	1	-3.54416	0.0409424	0.48	0.09	0.67	0.32	0.34	0.1	0.04	0	0	0.08	0.05	0.05	0.3	0.47	0.12	0.29	0.08	0.5	0.18	0.42	1.78	0.5	0.47	0.66
TRINITY_DN59277_c2_g1	1	-3.52326	0.0235048	0.47	0	0.33	0.64	0.86	1.26	0	0.13	0	0.25	0	0.16	2.81	3.9	0.29	0.38	0.25	2.34	1.11	0.29	4.73	2.32	1.38	2.39
TRINITY_DN59222_c0_g3	1	-3.52314	0.00564953	0	0.13	0.03	0.03	0	0.19	0.89	0.36	0.12	0.09	0.03	0.08	0.91	2.8	0.75	1.83	1.61	2.58	0.95	1.25	0.23	2.11	0.86	1.44
TRINITY_DN58886_c1_g1	1	-3.52012	0.0494453	0.26	2.22	0.31	0.15	0	0	0.34	0.37	0.44	0.86	0	0	7.99	8.74	2.35	4.97	0.97	8.37	1.62	13.8	7.58	3.51	2.54	2.53
TRINITY_DN55719_c5_g1	1	-3.51979	0.000657122	4.94	21.07	28.87	12.18	3.7	28.56	5.67	6.63	3.51	4.62	2.37	2.19	100.04	25.78	26.88	74.72	15.9	40.84	10.01	3.93	23.55	14.38	15.26	46.6
TRINITY_DN56800_c1_g1	1	-3.51841	0.0111729	4.94	48.13	20.18	4.22	0.78	0.44	3.01	2.72	1.31	4.38	1.82	2.52	44.29	48.44	34.2	11.28	10.77	30.27	36.88	29.49	2	12.91	24.21	23.19
TRINITY_DN55100_c1_g1	1	-3.5175	0.0120106	2.01	28.82	5.15	1.88	0.69	1.64	2.12	2.24	1.57	7.01	2.46	2.74	83.61	30.78	24.06	14.94	3.97	20.18	6.01	10.87	12.41	10.46	7.53	21.62
TRINITY_DN53593_c0_g1	1	-3.51438	0.0021731	6.66	14.76	6.16	0.41	1.15	0.77	0.34	0.81	0.57	0.17	0.23	0.54	10.52	12.99	3.46	4.99	1.94	6.25	2.6	0.42	0.23	2.07	1.22	2.07
TRINITY_DN53374_c0_g1	1	-3.51092	0.0295266	0.2	0.42	0.3	0.29	0.32	0.71	0.19	0.03	0.33	0.1	0.24	0.06	0.06	4.45	0.08	4.18	0.82	8.68	0.4	0.02	0.05	0.56	0.22	1.64
TRINITY_DN52066_c0_g3	1	-3.49073	0.029541	10.94	12.77	17.07	19.39	19.42	43.32	0	0	0	0	10.48	0	10.03	15.09	5.74	15.26	15.48	17.52	9.75	12.84	16.52	21.63	21.49	36.41
TRINITY_DN17398_c0_g1	1	-3.48502	0.0439425	24.96	46.27	21.59	8.51	10.78	9.72	21.52	19.83	27.27	27.79	13.88	15.2	420.15	145.31	210.61	53.22	27.07	184.7	59.84	28.58	567.1	36.55	42.96	46.07
TRINITY_DN55744_c2_g2	1	-3.45613	0.00311579	51.02	234.8	88.9	37.16	33.89	33.42	58.85	29.3	70.41	50.42	42.76	35.68	993.94	282.13	1158.09	337.01	141.11	308.41	223.86	132.57	336.12	134.19	145.53	252.62
TRINITY_DN49035_c0_g1	1	-3.45437	0.0119505	1.15	0.65	0.37	2.26	0.56	0.35	0.28	0.3	0.26	0.21	0.16	0.09	0.21	8.38	0.55	4.45	5.77	4.49	2.58	0.26	0.15	6.38	4.14	4.42
TRINITY_DN20207_c0_g1	1	-3.42892	0.0442589	0	1.63	0.7	0.67	0	0	0	0	0	0.78	0.85	0.98	3.47	1.87	8.81	0	1.54	2.11	0.69	3.28	0	1.88	1.69	0
TRINITY_DN57582_c2_g1	1	-3.40794	0.00957404	53.74	82.34	94	53.65	82.66	82.73	170.15	209.42	156.43	200.7	118.49	210.72	2089.16	88.41	1142.13	645.51	29.96	790.35	167.24	97.74	221.44	180.02	93.41	528.03
TRINITY_DN57169_c0_g1	1	-3.4045	0.00652549	0.81	2.15	1.38	0.41	0.32	0.49	0.53	0.72	0.82	1.06	0.89	0.18	25.17	7.9	2.37	3.86	1.95	4.05	1.99	9.77	1.38	5.34	1.43	5.59
TRINITY_DN29287_c0_g1	1	-3.38747	0.0242267	0.78	0.54	3.13	0.89	0.87	0.12	0.94	0	0	0.19	0.32	0	4.81	3.04	2.11	3.79	1.3	5.25	1.37	0.36	0.14	2.19	2.12	3.89
TRINITY_DN48222_c1_g1	1	-3.38466	0.00382551	0.55	1.24	1.09	0.4	0.34	0.17	1.56	0.53	1.47	1.61	0.78	0.96	2.61	3.38	2.28	2.34	0.75	10.93	1.39	3.85	10.69	6.35	7.04	1.67
TRINITY_DN56573_c5_g2	1	-3.37318	0.0125737	21.1	39.59	15.6	8.77	3.25	1.72	22.72	7.75	20.07	11.14	4.79	5.94	91.94	412.37	131.32	32.98	36.85	139.45	114.55	8.44	76.69	33.01	52.02	91.56
TRINITY_DN58874_c0_g1	1	-3.36849	0.0486722	0.67	0	1.26	0	0	0	0	0.5	0	0	1.03	0.6	37.33	12.71	9.8	0	0.82	3.8	1.1	1.79	5.52	2.15	3.65	5.14
TRINITY_DN49927_c0_g1	1	-3.36644	0.0104255	13.61	12.04	14.13	4.55	5.92	5.65	6.15	3.31	5.99	2.52	2.66	1.62	191.36	66.22	12.17	11.8	11.79	13.66	8.08	37.6	16.97	17.58	17.33	11.58
TRINITY_DN1205_c0_g1	1	-3.35644	0.00302161	0.48	0.11	0.14	0.09	0	0	0	0.17	0.07	0	0	0	0.29	0.44	0.42	0.27	0.2	0.29	0.62	0.81	1.1	1.39	0.8	1.69
TRINITY_DN59791_c11_g1	1	-3.34724	0.0224417	4.39	9.48	3.7	2.15	4.8	8.9	0.81	0.21	2.15	0.83	1.79	10.34	0	2.01	0.95	1.89	3.31	5.6	3.73	2.64	0	3.06	6.34	3.48
TRINITY_DN51654_c0_g2	1	-3.34019	0.0476018	4.94	49.23	28.21	27.14	0	5.67	11.34	28.77	0	3.88	0	0	4.44	23.87	12.07	0	5.15	18.67	4.65	0	0	0	0	3.99
TRINITY_DN38266_c0_g1	1	-3.3386	0.00317135	0.16	2.12	0.63	0.51	0.31	0.14	0.22	0.12	0.07	0.54	0.12	0.14	5.17	5.85	1.88	1.71	1.85	3.56	1.76	1.47	1.02	0.95	0.7	2.34
TRINITY_DN42229_c0_g1	1	-3.33556	0.0427986	0.03	0.02	0.15	0.2	0.05	0	0.07	0.04	0	0.03	0.06	0	0.44	0.82	0.31	0.2	0.19	0.69	0.16	0.01	0.07	0.17	0.02	0.29
TRINITY_DN57997_c0_g1	1	-3.32818	0.0347185	1.19	0.09	0.33	0.21	0.14	0	0.24	0	0	0.12	0	1.12	6.52	7.84	7.56	1.02	0.9	3.08	5.08	0.75	1.34	4.37	3.95	2.92
TRINITY_DN51178_c1_g1	1	-3.32814	0.000214657	6.89	44.14	11.62	7.43	3.11	4.77	2.68	2.93	7.04	2.94	1.58	3.43	19.15	129.24	15.27	71.52	19.23	122.09	21.86	18.14	10.53	22.11	21.8	39.87
TRINITY_DN58436_c0_g1	1	-3.30384	0.0344455	0	0.04	0.39	0.05	0.07	0	0	0.03	0.07	0.17	0.13	0.11	1.48	1.5	0.27	0.14	0.68	1.78	0.55	0.73	1.37	0.64	0.97	0.88
TRINITY_DN58882_c4_g1	1	-3.30336	0.0135275	66.55	177.31	118.73	35.58	14.42	36.55	51.3	91.65	61.81	44.12	16.39	33.87	1507.25	137.68	517.9	229.23	94.79	243.75	151.16	28.64	47.65	112.43	132.1	191.05
TRINITY_DN47734_c2_g1	1	-3.30255	0.0361046	0	1.16	1.45	0	0	1.77	0.22	0.12	0	0.11	0.97	0	2.47	4.35	0.65	1.78	4.92	7.03	4.68	3.29	0.93	4.5	2.61	5.64
TRINITY_DN50447_c1_g1	1	-3.29265	0.0135527	0.89	2.76	4.15	1.08	1.19	0.98	1.85	2.82	4.43	2.5	1.86	0.66	41.77	12.25	24.58	9.71	2.57	4.68	4.42	0.86	4.86	3.97	1.5	9.02
TRINITY_DN57945_c2_g1	1	-3.29012	0.0457477	0	0.06	0	0.04	0	0	0	0.09	0	0.08	0.19	0	0.38	0.51	0.33	0.35	0.18	0.38	0.18	0.15	0.14	0.61	0.44	0.44
TRINITY_DN49258_c0_g1	1	-3.27246	0.00214021	1.09	7.7	1.75	1.88	1.13	1.95	1.27	0.93	1.1	1.88	0.32	0.45	14.9	26.71	4.31	13.59	5.58	23.06	7.32	0.72	0.52	12.47	7.14	7.74
TRINITY_DN49153_c0_g1	1	-3.26595	0.0421427	0.2	1.26	0.45	0.61	0.12	0.17	0.17	0.18	0.04	0.83	0.53	0.97	10.05	0.98	4.06	2.38	0.5	1.17	1.67	0.97	0.34	0.92	0.87	1.06
TRINITY_DN56381_c1_g1	1	-3.26438	6.73762e-05	4.57	12.66	8.47	4.2	2.29	3.73	2.4	1.06	2.08	5.9	2.77	2.74	16.53	92.9	8.01	22.35	7.78	67.59	9.31	3.03	3.27	15.03	15.27	22.77
TRINITY_DN58226_c0_g1	1	-3.26151	0.0405797	0	0.09	0.06	0	0.08	0.18	0.17	0.2	0.03	0.12	0	0	1.26	0.13	0.57	0.68	0.19	1.21	0.13	0.03	0.06	0.28	0.09	0.09
TRINITY_DN58764_c0_g1	1	-3.2602	0.0300288	1.31	0.52	2.06	0.73	0	0.16	0.07	0.09	0	0	0.17	0	0.72	0.92	0.47	0.59	0.45	1.07	0.21	0.56	0.19	0.2	0.26	0.55
TRINITY_DN50928_c0_g1	1	-3.25397	0.00119834	2.09	8.57	2.96	2.46	2.8	3.41	1.63	1.06	0.75	1.23	1.55	2.2	4.64	11.77	9.46	7.79	5.96	7.86	3.15	41.87	5.32	6.9	11.92	10.82
TRINITY_DN58486_c4_g2	1	-3.23257	0.0411116	0.13	0.25	0.04	0.07	0.05	0.32	0	0.14	0.11	0.04	0	0.06	0.49	0.72	0.81	0.33	0.16	1.07	0.3	0.46	0.71	0.25	0.44	0.75
TRINITY_DN55741_c6_g2	1	-3.22887	0.00903831	1.91	5.92	4.08	2.63	1.26	2.48	0.34	0.37	1.99	2.98	1.38	2.24	3.61	14.73	1.92	58.95	9.8	28.25	0.76	0.76	1.19	5.71	9.85	22.48
TRINITY_DN53695_c0_g1	1	-3.22039	0.00837462	0.41	0.23	1.55	1.39	0.5	0.2	1.14	4.88	2.75	1.88	1.4	1.14	2.31	8.04	4.94	12.52	0.48	21.78	1.45	0.91	0.41	0.51	1.14	2.01
TRINITY_DN1902_c0_g1	1	-3.21676	0.0307383	0	0.19	0	0.06	0.15	0	0.07	0.35	0	0.19	0.15	0	0.84	0.86	0.57	1.36	0.83	1.16	0.37	0.67	0.86	0.44	0.49	0.52
TRINITY_DN59089_c1_g1	1	-3.20839	0.0325893	0.38	1.98	0.46	0	0.35	1.42	0.41	0.99	0	0.41	0	0.54	1.62	9.07	5.22	4.43	0.94	23.79	3.76	0.16	0.07	2.09	2.62	4.98
TRINITY_DN55902_c4_g2	1	-3.20381	0.0120991	0.05	0.25	0.11	0.14	0.15	0.12	0.1	0	0	0.13	0.14	0.08	0.38	1.58	0.87	1.37	0.62	0.51	0.55	0.23	0.63	0.46	0.19	0.54
TRINITY_DN36357_c0_g1	1	-3.19414	0.0460305	0.44	6.52	1.12	0.83	0.56	1.34	0.39	0.21	1.48	1.92	0.54	1.26	14.43	10.34	11.69	7.9	2.72	4.52	1.96	21.59	7.05	4.54	4.64	6.13
TRINITY_DN50304_c4_g6	1	-3.19058	0.0188126	0.69	0.68	0	0	1.69	0	0	0	0	0	2.65	0	3.14	4.23	2.43	3.88	5.53	6.33	1.53	4.19	1.77	2.23	2.85	5.33
TRINITY_DN54517_c0_g1	1	-3.1822	0.0137933	0.06	0.06	0.06	0.01	0	0.04	0.09	0.29	0.06	0.34	0.02	0.19	0.18	0.85	0.15	0.42	0.16	1.56	0.26	0.26	0.08	1.08	0.19	0.29
TRINITY_DN58240_c5_g5	1	-3.18207	0.0192006	6.47	0.98	0.54	4.05	15.49	11.01	12.9	5.87	5.04	3.33	3.23	2.58	24.91	25.04	22.51	14.32	18.9	14.03	13.88	49.52	34.85	14.5	11.53	19.62
TRINITY_DN51108_c0_g2	1	-3.17971	0.012687	1.15	4.14	3.38	2.09	0.83	0.68	0.9	1.25	1.6	0.63	0.4	0.24	17.92	12.53	4.21	7.7	2.51	9.96	9.33	0.41	0.58	6.66	1.73	4.06
TRINITY_DN56091_c0_g1	1	-3.17305	0.0102306	14.47	71.29	21.37	13.42	3.2	11.84	6.94	5.13	5.99	7.09	7.4	6.28	84.38	115.53	17.04	80.54	54.18	120.45	134.39	7.67	2.06	74.41	54.45	62.87
TRINITY_DN47191_c0_g1	1	-3.17183	0.0121971	1.76	5.21	5.77	1.43	2.38	2.68	3.86	5.49	5.41	10.63	3.36	9.41	79.04	7.7	24.19	7.34	4.73	14.63	4.87	2.99	3.58	11.14	10.97	6.01
TRINITY_DN51335_c9_g1	1	-3.16983	0.00973369	5.81	18.46	15.86	9.24	11.36	8.7	11.56	7.54	8.63	4.59	7.45	5.92	73.99	60.87	31.99	41.01	11.85	47.93	33.64	147.7	66.57	28.16	29.12	33.24
TRINITY_DN31045_c0_g1	1	-3.15858	0.0310532	0.15	0	0.26	0.08	0	0	0.89	0.32	0.5	0.29	0.11	0.13	2.43	0.67	0.74	1.54	0.65	2.19	0.34	0.15	0.35	0.27	0.61	1.33
TRINITY_DN59494_c1_g3	1	-3.15519	0.00263475	1.85	0.27	1.99	0.53	0.57	0.47	0.37	0.4	0.16	0.12	0	0.16	1.59	2.15	0.66	1.51	1.16	3.12	0.96	0.57	0.36	1.02	0.78	0.68
TRINITY_DN5523_c0_g1	1	-3.14513	0.0230364	0.41	2.93	1.26	0.54	0.18	0.89	0.24	4.46	1	1.95	0.62	1.13	2.28	15.86	2.76	27	15.51	11.91	1.43	1.52	6.97	4.56	9.87	15.16
TRINITY_DN38931_c0_g1	1	-3.14408	0.0340733	0.14	0	0	0	0.22	0	0.38	0	0	0	0	0	1.44	1.41	1.72	2.66	0.55	2.89	1.59	1.09	0.29	2.57	2.07	3.79
TRINITY_DN53681_c0_g1	1	-3.13073	0.0222558	0.16	1.36	0.49	1.16	0.17	0.48	0.12	0.23	0.36	0.52	0.13	0	5.87	5.18	1.27	1.8	0.48	3.99	0.37	0.97	1.4	0.8	0.38	0.42
TRINITY_DN53805_c0_g1	1	-3.12727	0.0466862	0.31	0.38	0.8	0.6	0.21	0.27	0.11	0.29	0.13	1	0.21	0.52	1.91	1.32	1.98	0.64	0.34	1.22	0.54	4.07	4.55	1.26	1.5	0.63
TRINITY_DN52379_c3_g2	1	-3.11577	0.026295	0.07	0.56	0	0.15	0	0.22	0.35	0.19	0	0	0.39	0	0.38	0.36	0	0.13	0.06	0.6	0.1	0.19	0.06	0.29	0.13	0.06
TRINITY_DN43229_c0_g1	1	-3.11007	0.0227311	15.84	35.04	39.42	26.08	11.09	13.05	11	7.36	13.52	22.24	18.44	7.14	36.93	96.52	45.8	98.38	22.57	65.8	27.24	54.88	185.29	33.66	15.53	26.94
TRINITY_DN6233_c0_g1	1	-3.10555	0.0418903	1.53	2.65	1.29	0.71	1.2	0.53	0.41	0.22	1.84	0.82	0.69	0.8	3.99	2.11	2.39	5.12	1.95	5.02	3.34	12.23	6.91	3.96	1.39	3.97
TRINITY_DN45512_c0_g1	1	-3.08231	0.0432516	0.22	0.09	0.04	0.07	0	0.13	0.5	0.2	0	0.41	0.14	0.14	0.35	0.97	0.17	3.01	1.42	0.59	0.09	0.46	0.24	0.97	0.11	0.36
TRINITY_DN54967_c1_g1	1	-3.07633	0.00844359	2.09	1.67	0.43	1.42	1.39	0.88	0.14	0.88	0.66	0.59	0.2	0.09	3.04	9.93	0.52	1.14	10.28	8.93	0.97	5.16	2.28	2.49	2.49	3.97
TRINITY_DN58359_c7_g6	1	-3.07246	0.0413015	3.88	7.26	3.28	2.64	1.42	0.81	0	0	0	0	0	4.63	4.14	4.89	5.85	6.47	5.11	3.15	0.51	11.05	5.86	2.4	5.65	6.43
TRINITY_DN58200_c0_g1	1	-3.04548	0.0254646	14.85	53.08	12.97	3.35	1.8	3.33	0.52	1.94	1.66	3.62	3.16	2.01	27.95	54.98	32.85	6.51	12.43	31.28	33.39	22.17	3.56	13.71	18.52	16.07
TRINITY_DN48968_c0_g1	1	-3.04486	0.0353731	0.03	1.2	1.49	1.1	0.3	0.05	0.38	0.14	0.32	0.85	0.29	0.17	2.08	2.15	1.36	2.41	1.25	2.14	0.82	5.62	3.02	1.62	1.62	1.07
TRINITY_DN56988_c0_g1	1	-3.03382	0.0135365	2.23	6.22	8.34	3.45	3.09	0	1.3	2.82	0	0	0	3.26	11.75	7.06	13.63	21.92	8.79	14.78	6.72	3.07	1.52	10.12	9.63	11.88
TRINITY_DN57121_c0_g1	1	-3.02492	0.0123146	0.13	0.39	0.17	0.36	0.16	0.06	0.17	0.05	0	0.28	0	0.25	0.9	2.61	0.21	0.92	0.75	1.36	2.15	0.59	1.01	2.47	1.18	1.03
TRINITY_DN56654_c2_g1	1	-3.02092	0.00787708	4.79	3.47	3.54	4.54	2.8	0.83	2.42	2.6	0.84	3.39	1.35	2.59	3.64	13.03	4.57	21.77	23.02	17.31	11.11	1.76	0.72	35.39	52.32	46.55
TRINITY_DN44251_c0_g1	1	-3.01501	0.018853	1.46	11.55	4.85	0.83	1.23	0	0.58	1.35	1.11	1.54	3.8	0.76	21.8	24.45	6.73	12.03	19.72	22.87	4.33	5.93	0.83	13.67	10.8	10.73
TRINITY_DN57866_c1_g3	1	-3.01249	0.00978574	0.91	26.27	4.13	4.14	1.97	2.65	3.37	4.15	1.34	4.73	2.43	0.92	43.51	29.66	18.31	37.55	11.82	25.26	19.77	7.61	5.79	30.97	8.07	17.67
TRINITY_DN53664_c0_g1	1	-3.0101	0.0223528	0.78	0.13	0.44	0.52	1.27	0.61	0.06	0	0.31	0.36	0.14	0	0.82	2.31	1.76	1.31	0.81	0.64	1.16	1.74	3.09	0.94	1.65	2.95
TRINITY_DN58048_c0_g1	1	-3.00601	0.0183642	0.01	0.04	0.08	0.05	0.03	0.02	0.11	0.03	0.04	0.16	0.03	0.06	0.21	0.93	0.08	0.03	0.31	0.82	0.39	0.2	0.06	0.15	0.08	0.17
TRINITY_DN56457_c1_g1	1	-3.0002	0.026022	0.33	0.05	0.23	0	0.29	0.24	0.25	0.07	0	0.06	0	0.17	2.75	2.77	1.37	0.91	1.8	2.84	1.24	0.14	1.41	1.83	0.33	0.29
TRINITY_DN49191_c0_g1	1	-2.98863	8.04181e-05	9.97	24.31	11.21	9.77	4.16	5.55	6.92	7.58	6.77	6.63	3.67	3.91	53.85	71.77	31.81	58.54	27.64	149.1	35.06	10.86	27.86	32.37	31.31	39.38
TRINITY_DN49169_c1_g1	1	-2.98443	0.0179238	1.14	2.79	2.38	3.34	2.58	1.63	0.79	1.47	0.82	2.43	1.05	1.04	25.13	4.79	8.67	5.22	2.3	5.79	4.03	11.19	3.74	4.18	8.97	5.19
TRINITY_DN59335_c9_g1	1	-2.98083	0.0038889	5.93	26.46	13.36	3.95	9.16	9.22	7.27	6.17	7.32	11.69	4.29	5	93.85	126.72	36.94	81.13	43.31	90.96	70.35	268.53	7.86	67.92	62.51	102.44
TRINITY_DN58240_c5_g6	1	-2.97965	0.0249526	0.24	2.47	0	0	0	0	0.64	0	0.27	1.6	1.08	0.56	0.48	0.92	0.32	0.48	0.43	1.1	0.5	0.41	0.08	0.22	0.33	0.58
TRINITY_DN54384_c0_g1	1	-2.96424	0.015159	0.16	0.18	0.26	0.43	0.14	0.05	0.21	0.18	0.21	0.74	0.33	0.33	0.17	1.85	0.38	3.07	1.75	1.05	1.1	0.36	2.71	2.93	1.51	1.88
TRINITY_DN54825_c0_g2	1	-2.95913	6.79581e-05	6.09	19.62	8.91	8.55	2.98	8.6	2.83	5.74	4.28	4.16	4.17	3.6	36.14	36.48	15.28	90.16	26.75	103.33	17.39	5.52	4.49	25.1	15.46	37.15
TRINITY_DN42981_c0_g1	1	-2.95666	0.0298127	1.07	10.21	5.17	0.47	1.05	0.69	1.98	2.91	2.54	5.22	0.6	1.88	25.22	20.79	31.47	13.15	17.98	12.92	12.32	21.16	4.56	8.28	3.13	8.01
TRINITY_DN50067_c0_g1	1	-2.95549	0.00585445	1.2	6.85	2.92	1.5	0.49	1.21	1.48	0.62	0.39	2.6	1.48	1.05	4.61	18.65	2.07	23.52	19.07	16.03	5.84	3.86	0.49	20.18	6.27	12.58
TRINITY_DN56323_c0_g1	1	-2.95518	0.0430125	0.21	0.8	0.08	0.12	0.75	0.41	0.19	0.1	0.53	0.18	1.2	1.09	1.7	6.1	0.73	5.44	2.65	7.01	8.69	1.58	0.51	6.03	3.52	5.94
TRINITY_DN58173_c3_g1	1	-2.94456	0.00929643	0	0	0	0.92	0	0	0	6.76	0	2.12	2.28	6.56	3	2.7	2.58	17.93	6.75	8.18	1.02	3.54	1.15	1.76	2.44	0.92
TRINITY_DN1190_c0_g1	1	-2.93455	0.0134164	4.01	46.27	10.11	28.88	12.69	51.4	20.48	4.66	7.77	18.2	6.02	11.54	31.73	74.79	22.25	170.85	141.01	275	51.45	8.52	8.46	213.33	135.67	177.97
TRINITY_DN58268_c2_g1	1	-2.92649	0.0283375	0.28	0.08	1.01	0.12	0.52	0.18	0.31	0.06	0.07	0.03	0.1	0.07	0.49	1.58	0.42	1.71	0.69	1.8	0.81	0.18	0.15	0.75	0.29	0.77
TRINITY_DN43266_c0_g1	1	-2.92055	0.0247337	0.49	1.22	1.11	0.45	0	0	0.46	0.77	0	0.06	0.66	0.26	2.12	5.49	1.18	4.74	1.65	8.86	2.49	1.39	0.95	3.07	3.39	4.41
TRINITY_DN49528_c0_g1	1	-2.9135	0.0129642	2.22	6.11	3.34	1.59	0.45	1.23	1.91	0.54	0.25	3.06	1.86	1.33	24.21	22.38	4.28	11.79	5.36	19.38	5	12.55	0.9	8.07	4.49	16.2
TRINITY_DN56811_c3_g1	1	-2.91013	0.0451584	0.26	0	0	0.15	0.81	0	2.79	7.13	8.25	9.93	3.12	5.69	0	0.48	0.14	0.42	0	0	0	0.28	0	0.37	0.43	0.74
TRINITY_DN55912_c2_g2	1	-2.9069	0.0458997	1.52	4.03	1.94	0	2.52	0.97	0	1.54	4.69	0.73	1.57	6.37	15.86	33.41	10.44	30.39	34.37	16.75	14.54	25.54	5.77	15.61	9.25	8.39
TRINITY_DN52431_c1_g1	1	-2.90086	0.0175914	0.42	0.2	0.65	0.12	0.04	0.13	0	0.07	0	0.28	0.12	0.14	0.92	0.65	0.44	0.78	0.6	1.11	0.48	0.1	0.12	0.53	0.75	0.98
TRINITY_DN53415_c4_g1	1	-2.88936	0.00164375	5.84	14.95	11.26	5.59	4.14	3.23	4.59	4.68	5.26	7.28	5.34	3.68	73.62	27.21	54.98	18.34	13.93	21.68	14	18.48	13.06	21.7	14.34	39.25
TRINITY_DN52564_c0_g1	1	-2.88826	0.0344896	8.11	30.85	14.99	7.38	4.72	6.6	13.68	18.68	13.75	13.54	4.99	11.08	121.41	76.48	66.48	80.41	70.32	59.61	20.38	343.69	27.8	62.68	49.06	42.48
TRINITY_DN58427_c2_g1	1	-2.88545	0.01489	0.24	0.28	0.63	0.49	0.07	0	0.64	0	0.16	0.51	0.07	0.17	1.56	2.27	1.9	2.07	1.09	2.63	0.68	1.6	0.53	1.03	1.06	1.36
TRINITY_DN57789_c0_g1	1	-2.87788	0.0233725	0.21	1.13	0.26	0.12	0	0.55	0.43	0.92	0.55	0.71	0.16	0.37	1.88	4.44	1.9	1.9	1.77	3.21	3.05	7.87	1.49	2.79	1.15	2.38
TRINITY_DN55701_c2_g1	1	-2.87459	0.0277266	4.17	7.17	6.89	6.18	2.22	5.67	1.27	2.06	2.21	6.68	5.25	3.76	1.91	67.87	7.68	68.68	23.91	58.12	32.26	1.57	1.39	56.61	39.29	67.61
TRINITY_DN50724_c0_g4	1	-2.87046	0.00836547	0.13	1.16	1.29	0	0.21	1.84	4.32	3.48	0	1.98	1.01	0.7	8.79	7.4	3.79	5.24	4.61	4.91	3.18	1.89	0.69	3.68	3.12	2.54
TRINITY_DN57383_c0_g1	1	-2.86445	0.025161	0.15	0.08	0.21	0.07	0.06	0.04	0.02	0.07	0.01	0.27	0.04	0.03	0.15	0.6	0.3	1.51	0.65	1.25	0.91	0.11	0.05	0.99	0.44	0.57
TRINITY_DN56088_c7_g1	1	-2.86344	0.0367523	0.27	2.99	2.65	0.86	0.41	0.48	0.9	0.79	0.65	1.56	0.76	1.69	18.05	3.42	5.37	5.53	2.22	6.89	3.91	0.97	0.37	5.52	2.8	2.53
TRINITY_DN39129_c0_g1	1	-2.86236	0.046878	0.17	0.11	1.06	0.64	0.17	0.09	1.04	0.08	0.94	0.96	0.5	1.07	0.5	2.97	0.6	4.43	4.75	3.96	2.4	0.39	0.1	8.82	7.96	6
TRINITY_DN59713_c1_g1	1	-2.86021	0.000679732	0.1	0.34	0.2	0.26	0.09	0.14	0.11	0.02	0.02	0.16	0.02	0.05	0.64	1.34	0.33	0.45	1.03	1.84	0.38	0.3	0.11	0.5	0.3	0.35
TRINITY_DN56786_c0_g1	1	-2.85897	0.0366616	0.74	3.31	2.45	1.81	1.15	0.79	1.25	2.17	1.88	3.74	2.09	2.88	6.19	10.46	4.37	6.13	3.09	7.39	7.39	46.98	2.07	4.87	4.16	4.71
TRINITY_DN42190_c0_g1	1	-2.85542	0.0306417	0.3	0.16	0.67	0.53	0.46	0.39	0	0.14	0	0.17	0.89	0.17	1.22	2.47	0.97	2.89	2.24	1.86	2.93	0.57	0.33	7.07	2.98	3.47
TRINITY_DN58654_c1_g1	1	-2.85493	0.0467822	0.11	0.4	0.13	0.28	0	0.35	0.05	0.1	0.18	0.28	0.05	0	0.31	1.25	0.03	1.39	2.45	13.81	0.46	0.1	0.16	0.87	0.94	0.77
TRINITY_DN56136_c2_g1	1	-2.85429	0.00853372	0.03	0.21	0.23	0.16	0.1	0.23	0.03	0.13	0.13	0.15	0.3	0.24	1.54	2.05	0.29	0.7	0.39	1.7	0.41	0.85	0.33	1.85	0.25	1.73
TRINITY_DN59065_c2_g1	1	-2.84095	0.0387532	0.42	5.66	1.23	0.78	0.19	0.33	0.27	0.27	0.17	0.13	0.54	0.24	3.43	7.94	1.72	2.16	1.46	5.93	3.97	2.58	0.21	3.77	3.14	3.23
TRINITY_DN81600_c0_g1	1	-2.83711	0.0499832	0.55	4.92	0	0.68	0	0	0.78	0	1.02	1.58	0	1.97	10.52	5.68	1.78	3.55	3.89	6.42	0.7	0.83	0.8	2.53	5.97	5.27
TRINITY_DN57462_c2_g1	1	-2.82997	0.0268182	0.52	0.64	0.18	0.47	0.95	0	0.14	0.07	0.09	0.07	0	0.09	1.01	2.96	0.45	2.18	1	1.78	1.16	2.23	0.48	1.39	1.2	1.6
TRINITY_DN45395_c0_g1	1	-2.82285	0.0352072	36.53	49.25	42.96	100.82	82.23	78.19	35.42	35.75	38.93	43.47	56.95	54.13	304.99	95.72	675.77	138.31	126.22	169.11	72.52	6.45	38.74	136.32	115.73	141.47
TRINITY_DN50121_c1_g2	1	-2.81851	0.0383424	4.47	16.73	18.68	3.47	7.46	2.16	0.79	1.71	2.08	4.83	0.87	1	2.87	4.85	6.39	14.55	10.37	14.6	10.8	53.49	2.46	16.83	20.96	21.54
TRINITY_DN54325_c5_g1	1	-2.81456	0.000828005	3.23	10.08	12.43	1.78	1.99	2.04	0.81	1.74	2.83	2.17	1.2	0.87	11.44	24.21	7.05	18.76	20.11	17.81	9.68	4.73	5.68	15.92	10.25	15.95
TRINITY_DN59654_c4_g2	1	-2.79693	0.0481107	1.08	1.23	0.51	1.39	0.55	0.96	3.24	2.05	1.21	1.52	0.43	0	10.45	12.55	4.13	6.52	3.49	11.7	1.6	11.8	1.64	1.75	2.8	6.31
TRINITY_DN58228_c2_g1	1	-2.78992	0.0302997	0.16	0.15	0.81	0.12	0.43	0.53	0.15	0.26	0.16	0.42	0.16	0.23	1.13	2.41	0.31	0.22	1.27	4.3	1.85	3.58	0.31	3.64	1.27	1.37
TRINITY_DN57468_c0_g1	1	-2.77488	0.0357778	4.67	1.79	3.78	0.13	1.45	1.39	1.25	0.84	0	0	0.52	0	2.8	4.9	2.6	5.43	4.13	3.86	3.95	8.67	3.05	7.21	6.46	6.31
TRINITY_DN40900_c0_g1	1	-2.75679	0.0366546	0	0	0	0	0	0	0	0	0	4.92	2.59	0	10.67	25.19	14.28	27.91	27.72	11.14	11.15	12.53	12.8	26.66	26.73	40.58
TRINITY_DN53985_c0_g1	1	-2.74562	0.044851	1.27	3.02	1.16	0.7	0.68	1.64	0.96	1.04	0.38	0.9	0.83	0.27	0.87	15.26	0.53	14.69	3.19	20.3	4.67	0.47	1.17	5.74	3.38	5.87
TRINITY_DN53046_c1_g3	1	-2.74532	0.0333247	0.71	0.72	0.11	0.41	0.61	0.36	0.05	0.43	0	0.11	0	0.43	1.95	2.3	0.76	2.06	1.83	1.52	1.31	0.9	0.59	3.53	1.82	2.29
TRINITY_DN45372_c0_g1	1	-2.74525	0.032733	2.97	7.46	5.04	1.95	2.59	2.5	2.31	2.74	1.78	6.35	2.01	2.53	42.61	9.15	15.41	16.3	3.37	17.42	6.22	11.31	14.5	10.01	15.63	11.9
TRINITY_DN55936_c1_g1	1	-2.74192	0.000878477	8.1	24.33	14.37	7.54	3.97	4.74	6.51	5.77	2.58	10.3	5.49	6.58	11.26	53.3	21.26	51.69	34.71	37.41	26.14	88.02	10.69	36.35	32.05	67.79
TRINITY_DN42205_c0_g1	1	-2.73793	0.0393992	4.35	8.81	4.61	4.66	1.75	0.78	4	1.43	1.36	4.24	2.49	5.94	41.89	7.8	26.04	13.7	6.81	15.31	7.01	6.74	0.95	15.7	10.87	22.36
TRINITY_DN56987_c8_g1	1	-2.73447	0.0111195	0.43	0.7	0.97	0.43	0	0.06	0.1	0	0.37	0.26	0.01	0.11	2.94	5.57	3.7	9.05	7.55	10	4.1	1.13	0.3	7.54	8.52	9.34
TRINITY_DN59246_c2_g2	1	-2.73221	0.03354	6.42	6.34	3.03	2.93	1.97	0	1.12	7.25	1.46	4.53	4.94	2.15	28.8	24.2	24.18	11.17	8.77	28.64	11.58	11.2	13.33	15.43	5.72	10.43
TRINITY_DN50766_c0_g1	3	-2.73009	0.0114058	3.78	2.73	18.54	2.25	15.72	3.3	0	0	0	0	0	0	2.67	4.59	1.23	0.51	2.31	4.74	0.81	0.54	1.02	6.6	5.28	1.92
TRINITY_DN58283_c3_g1	1	-2.72224	0.00934663	1.04	2.97	0.93	1.11	0.38	0.68	0.04	0.27	0.26	0.62	1.55	0.38	1.05	2.8	0.8	5.34	4.45	5.91	2.15	1.36	3	9	6.25	6.82
TRINITY_DN48451_c0_g1	1	-2.71404	0.00383485	6.65	29.92	9.6	3.41	2.15	3.98	5.32	5	2.76	8.53	3.85	3.4	34.36	70.69	17.32	42.96	33.21	47.98	23.93	17.64	4.13	43.21	14.07	27.69
TRINITY_DN48203_c0_g1	1	-2.71391	0.0133997	0	0.09	0.77	0	0	0.16	0	0	0.31	0.49	0	0.32	1.51	2.99	1.04	2.72	2.23	2.71	1.03	1.52	1.08	4.49	3.98	3.87
TRINITY_DN45535_c0_g1	1	-2.70611	0.0152935	0.39	2.77	1.11	0.68	0.73	0.24	0.28	0.49	0.18	0.75	0.3	1.11	4.26	5.94	2.03	4.41	1.37	7.24	1.99	3.78	0.43	3.17	2.17	3
TRINITY_DN59316_c2_g2	1	-2.70469	0.0249862	5.05	11.1	6.45	1.3	2.79	1.17	4.19	1.93	1.54	7.51	1.33	2.33	14.01	22.17	13.76	31.25	22.43	15.87	6.96	2.64	1.5	5.97	3.77	11.16
TRINITY_DN52339_c4_g2	1	-2.69877	0.00582431	0.26	0.2	0.31	0.3	0.4	0.09	1.89	1.43	0.62	4.52	0.79	0.64	0.99	2.68	0.97	6.24	1.43	5.24	1.58	1.4	0.59	0.43	2.71	3.55
TRINITY_DN54534_c5_g1	1	-2.69156	0.00730717	2.34	3.76	1.99	3.45	0.13	1.83	0	0	0	0	0	0	2.77	9	2.53	8.23	8.79	9.06	4.13	2.47	0.32	10.76	9.23	7.42
TRINITY_DN54931_c3_g1	1	-2.68398	0.0295266	0.58	0.82	0.19	0.55	0.05	0.21	0.04	0.05	0.05	0	0.1	0	0.72	1.65	0.66	0.87	1.21	0.8	0.54	0.43	0.2	1.39	0.76	1.23
TRINITY_DN51108_c0_g1	1	-2.66671	0.0227786	1.28	3.47	1.44	1.45	0.1	0.85	2.45	2.45	2.48	2.94	1.61	2.11	6.02	4.13	2.88	24.37	9.63	21.62	7.18	2.85	0.42	6.26	4.93	20.62
TRINITY_DN54341_c1_g4	1	-2.66057	0.0375685	0.79	0	0	0.91	0.35	0	0.45	0.48	0	0.3	0	0.2	6.07	6.97	3.08	4.37	4.26	7.39	1.2	1.42	3.37	4.51	2.67	3.34
TRINITY_DN53509_c0_g3	1	-2.6495	0.03517	98.17	264.6	62.63	25.96	27.76	92.66	34.63	54.25	87.55	74.21	21.21	27.72	435.01	312.09	382.28	366.41	152.86	352.7	293.23	53.25	198	162.05	233.79	326.04
TRINITY_DN44795_c0_g1	1	-2.64826	0.00711679	0.33	0.53	0.44	0.38	0	0	0.29	0.84	0.37	0.53	0.06	0.26	0.86	1.36	1.23	0.94	1.29	1.85	1.6	1.92	0.88	3.15	3.22	2.2
TRINITY_DN49223_c0_g1	1	-2.64605	0.0315885	0.14	0.77	0.67	0.32	0.29	0.4	0.31	0.47	1.76	0.44	0.21	0.49	3.7	3.84	4.19	3.39	0.88	5.53	2.01	2.17	0.83	1.35	1.52	2.88
TRINITY_DN43363_c0_g1	1	-2.64552	0.047712	0.21	0.38	0.38	0.05	0.06	0.07	0.14	0.06	0.14	0.28	0.09	0.07	0.82	0.85	1.06	1.05	0.88	0.47	0.69	1.1	0.48	0.84	0.62	0.73
TRINITY_DN59540_c1_g1	1	-2.64517	0.0452314	0.02	0.09	0.14	0.16	0	0.24	0.06	0.1	0	0.09	0	0.08	0.09	0.49	0.02	0.62	0.2	0.86	0.24	0.07	0.06	0.25	0.47	0.66
TRINITY_DN58600_c1_g1	1	-2.64471	0.0430955	0.17	0.03	0.18	0.12	0	0	0.16	0.09	0.03	0	0.05	0	0.29	1.33	0.44	1.84	0.4	1.73	0.5	0.29	0.24	0.68	0.83	0.89
TRINITY_DN48990_c0_g1	1	-2.63047	0.0283039	2.47	2.45	2.83	2.2	0.99	0.46	0.97	4.31	4.03	2.67	1.23	4.46	3.69	8.56	3.54	3.34	3.35	2.68	5.79	34.33	10.57	3.61	9.41	9.91
TRINITY_DN57386_c2_g1	1	-2.62899	0.0359918	14.73	26.43	19.7	18.2	38.16	51.79	23.13	6.09	2.47	6.14	11.73	4.21	75.2	108.77	44.49	73.83	21.81	115.38	33.25	28.88	40.66	57.31	19.23	37.74
TRINITY_DN53307_c6_g3	1	-2.61653	0.0494096	1.52	8.83	3.03	3.75	0.87	1.04	1.89	1.78	2	6.92	3.24	2.64	50.93	17.14	17.91	11.43	4.3	27.11	10.11	10.02	7	14.13	6.9	12.81
TRINITY_DN34019_c0_g1	1	-2.61088	0.0370679	2.38	0	0.49	1.31	0	0.35	1.24	2.37	1.59	3.72	1.08	1.98	6.5	12.89	2.04	8.03	3.39	15.23	8.11	3.56	1.12	7.76	6.18	7.43
TRINITY_DN58114_c0_g1	1	-2.61079	0.0385949	0.53	2.98	1.53	0.8	0.23	0.3	0.42	0.1	0.24	1.02	0.56	0.43	1.73	9.53	1.18	4.69	4	3.35	4.02	2.12	0.3	5.71	1.31	2.31
TRINITY_DN9819_c0_g1	1	-2.6093	0.0343428	5.43	2.17	1.4	0.67	4.53	0	0	0.83	0	0.78	3.38	0	13.18	6.56	3.52	29.82	4.62	19.74	6.94	13.95	4.74	8.78	5.06	11.73
TRINITY_DN59204_c1_g1	1	-2.59926	0.0463491	0	1.1	0	2.25	0	0	1.03	0	0	1.57	1.71	3.98	4.72	1.16	2.67	5.85	2.8	6.06	2.93	1.02	0.97	4.85	4.16	2.9
TRINITY_DN54027_c0_g2	1	-2.59538	0.0391883	0.91	6.59	4.35	1.13	0.73	0.54	1.57	1.96	0.5	2.41	1.11	1.02	4.68	12.98	3.14	18.51	11.38	13.37	7.77	11.25	0.49	10.24	5.88	12.93
TRINITY_DN45033_c0_g1	1	-2.58062	0.0214617	6.65	44.3	21.09	19.01	9.36	6.72	11.11	11.32	21.48	19.68	5.46	14.35	51.27	125.12	135.55	83.9	40.59	110.41	73.58	66.13	57.69	43.57	38.63	82.73
TRINITY_DN59268_c0_g1	1	-2.57557	0.0493138	0.37	0.42	0.61	1.08	0.34	0.06	0.15	0.1	0	0.24	0.16	0.45	1.41	2.46	0.59	2.1	1.06	2.3	1.37	0.74	0.3	0.97	0.44	0.35
TRINITY_DN37451_c0_g1	1	-2.56907	0.000435741	3.05	7.88	3.98	2.63	1.83	1.25	4.35	4.24	4.78	13.07	5.32	4.66	23.46	38.27	9.77	26.73	19.44	37.1	8.5	20.71	2.34	34.19	21	21.65
TRINITY_DN54625_c0_g2	1	-2.55252	0.0155857	0.05	0.21	0.35	0.25	0.23	0.04	0.3	0.21	0.17	0.69	0.71	0.39	0.22	0.74	0.67	0.3	0.53	0.77	2.07	0.71	0.56	1.89	2.92	4.08
TRINITY_DN59691_c3_g1	1	-2.55206	0.00856929	0.66	1.11	2.03	0.77	0.6	0.4	0.64	0.66	0.52	1.12	0.29	0.61	4.66	5.04	2.27	3.28	2.05	4.73	2.31	1.88	0.36	2.03	2.14	2.74
TRINITY_DN48595_c0_g1	1	-2.54427	0.0191101	0.92	2.69	1.57	1.13	0.07	0.72	1.75	1.85	1.68	3.25	1	2.64	6.47	5.05	5.85	8.99	7.04	14.35	4.83	2.24	0.43	9.21	9.63	8.35
TRINITY_DN56267_c4_g1	1	-2.53953	0.0314977	0.17	2.1	3.24	1.95	0.26	0	0.68	0.49	0.58	1.58	1.01	2.06	3.82	9.87	1.72	12.62	6.55	17.6	3.74	5.69	0.18	7.47	6.76	6.85
TRINITY_DN44467_c0_g1	1	-2.5298	0.00710712	0.09	0.16	0.41	0	0	0.29	0.69	1.35	1.46	4.09	0.64	3.29	5.85	8.08	2.08	7.78	6.24	10.57	4.59	1.93	1.08	9.73	5.83	6.15
TRINITY_DN58009_c5_g1	1	-2.51316	0.022117	8.26	11.64	13.14	4.44	4.06	5.13	6.06	5.81	3.6	7.2	5.32	2.68	61.76	71.8	23.72	27.35	7.44	66.21	16.53	28.4	18.76	16.48	10.03	26.25
TRINITY_DN57471_c4_g1	1	-2.50577	0.00203192	5.71	24.09	8.68	13.79	6.67	4.2	5.34	6.48	7.33	7.23	4	7.22	54.07	50.45	28.72	46.72	17.03	47.04	23.61	20.08	11.8	36.88	34	38.51
TRINITY_DN59287_c10_g1	1	-2.50187	0.0455613	1.43	1.76	2.19	1.52	2.21	2.94	0.27	0.59	0.69	0.14	0.46	0	4.18	6.23	2.96	3.06	1.67	5.36	2.22	5.2	1.01	3.68	1.96	1.97
TRINITY_DN56139_c5_g1	1	-2.50106	0.027185	4.26	12.1	5.65	8.73	1.46	0	2.47	5.35	0	5.05	0	1.55	30.66	33.15	12.77	39.55	6.95	30.26	6.3	33.21	9.96	15.92	16.56	16.78
TRINITY_DN55595_c1_g2	1	-2.49724	0.0300102	1.13	2.48	2.34	1.44	0.64	1.08	1.23	0.65	0.91	1.2	0.99	0.58	9.52	6.32	7.57	4.43	2.36	6.53	4.89	7.69	5.27	3.47	3.73	6.47
TRINITY_DN57011_c2_g2	1	-2.49562	4.92041e-05	3.32	9.3	5.59	3.87	1.93	1.89	6.66	6.74	6.02	12.49	4.18	6.76	25.27	35.66	19.86	32.01	19.33	44.22	15.6	10.93	5.76	31.08	22.98	25.41
TRINITY_DN54976_c0_g1	1	-2.49436	0.0135208	3.03	7.04	4.1	3.16	2.45	2.76	2.86	2.34	1.83	1.97	2.42	1.45	14.73	17.8	11.82	10.45	5.28	18.74	8.57	8.56	10.39	5.88	6.13	9.6
TRINITY_DN54635_c9_g1	1	-2.49291	0.00289617	14.17	25	12.71	18.04	9.52	7.83	8.49	6.19	7.69	19.96	9.3	8.4	57.03	87.51	30.53	58.93	30.81	142.02	41.42	5.47	5.61	41.33	42.33	57.46
TRINITY_DN54466_c0_g2	1	-2.49059	0.0135308	0.75	1.93	2.11	0.57	0.77	0.74	0.43	0.76	1.45	0.63	0.84	0.21	2.41	3.54	1.26	5.4	1.76	11.46	1.08	1.45	1.38	2.49	1.52	3.36
TRINITY_DN59478_c0_g3	1	-2.46962	0.00114386	0.89	1.97	1.27	1.41	0.52	0.24	1.98	1.08	1.27	2.55	1.19	1.83	6.81	6.2	3.09	7.38	6.79	14.16	2.89	2.2	0.72	6.29	5.81	5.87
TRINITY_DN45249_c1_g1	1	-2.46727	7.17724e-05	1.68	1.15	1.35	2.13	1.02	0.85	2.51	2.13	3.56	4.49	2.59	4	4.1	12.89	2.68	9.67	11.98	11.31	12.36	9.01	1.03	24.48	21.13	14.07
TRINITY_DN48975_c0_g1	1	-2.46478	0.00656915	1.03	2.67	1.91	0.89	0.41	0.4	1	1.3	1	4.14	1.08	1.64	2.75	8.06	3	20.47	8.54	11.95	4.15	3.64	0.83	9.7	7.28	8.34
TRINITY_DN51883_c1_g1	1	-2.46177	0.0132482	1.7	3.06	1.97	2.14	1.59	1.26	1.08	4.92	2.7	3.7	1.51	2.55	18.99	8.92	14.55	12.35	7.24	13.9	6.21	5.45	1.35	13.22	16.59	15.03
TRINITY_DN49570_c0_g1	1	-2.44725	0.0144848	0.38	1.18	0.95	0.31	0.41	0	0.5	0.76	0.72	1.48	1.36	1.59	2.37	4.43	2.39	4.85	2.68	6.34	2.74	2.58	0.25	6.14	5.29	4.03
TRINITY_DN57160_c1_g3	1	-2.44594	0.0403725	18.24	45.42	22.83	14.51	5.86	11.72	20.74	23.65	17.39	17.44	9.62	16.11	161.84	82.34	94.18	82	39.15	88.65	68.53	17.26	31.79	45.77	59.55	90.04
TRINITY_DN53493_c0_g1	1	-2.43281	0.0055304	1.44	1.93	2.27	0.36	0.33	0.35	2.33	2.95	0.81	2.52	0.71	1.94	8.21	17.04	5.7	24.26	9.62	29.7	7.81	4.54	0.74	7.42	8.83	14.38
TRINITY_DN56383_c1_g1	1	-2.41343	0.0420591	1.87	14.68	5.76	2.38	1.17	1.47	3.72	2.31	1.22	4.65	2.89	1.97	10.29	21.2	7.93	32.72	12.22	27.31	10.86	13.61	1.83	19.01	9.58	19.66
TRINITY_DN58762_c3_g1	1	-2.39227	0.0141514	1.22	0.46	1.17	0.52	0.81	0.19	0.79	0.56	0.42	0.94	0.14	0.44	3.48	4.43	1.78	2.78	3.29	5.06	1.87	4.06	2.55	1.88	1.88	3.02
TRINITY_DN54138_c0_g1	1	-2.38614	0.0180137	0.69	3.91	0.99	1.62	0.33	0.74	1.5	0.75	0.57	1.57	0.89	0.6	6.04	9.92	3.11	6.32	5.08	7.08	3.98	3.02	0.41	5	4.46	5.22
TRINITY_DN57578_c0_g1	1	-2.38178	0.00580138	7.09	16.46	9.34	6.46	2.75	4.19	6.27	7.11	5.14	7.55	3.95	4.9	9.1	24.55	13.8	27	25.29	26.02	24.77	63.29	5.95	41.45	35.45	24.67
TRINITY_DN42157_c0_g1	1	-2.35781	0.00183419	14.58	26.19	17.64	14.62	4.55	9.1	18.59	24.32	14.2	33.3	12.79	22.81	102.07	100.25	72	74.23	63.18	108.48	49.04	22.96	12.88	85.07	65.2	63.76
TRINITY_DN51925_c1_g1	1	-2.34905	0.00676547	0.71	0.4	0.39	0.74	0.18	0.34	0.56	1.59	1.22	1.83	0.76	0.98	1.84	4.5	2.54	3.09	4.27	2.94	1.52	0.42	1.18	2.25	3.38	2.92
TRINITY_DN49498_c0_g1	1	-2.32344	0.0400793	7.98	45.9	16.52	8.52	6.59	7.04	10.02	8.41	10.64	19.5	6.3	8.15	80.78	115.55	52.21	67.9	27.01	94	25.81	35.13	60.21	61.37	40.09	61.56
TRINITY_DN53451_c0_g2	1	-2.31499	0.0109737	4.55	4.51	4.08	6.89	3.05	2.34	1.19	3.67	4.93	4.58	3.78	1.84	13.96	17.37	6.79	16.45	11.95	19.21	9.29	48.23	14.04	20.01	27.85	18.86
TRINITY_DN57146_c2_g1	1	-2.3146	0.0219322	1.16	3.06	2.49	1.58	0.28	0.35	3.03	3.06	2.43	3.63	1.1	1.69	7.19	12.03	3.88	12.49	8.02	13.55	5.22	3.21	0.83	8.29	8.17	12.37
TRINITY_DN50399_c0_g1	1	-2.28827	0.0296372	2.45	8.05	6.16	3.83	3.98	5.05	2.6	3.03	2.65	1.64	2.06	1.25	3.36	13.12	8.78	26.62	7.93	21.36	7.5	0.95	2.51	10.54	7.49	11.44
TRINITY_DN52799_c0_g1	1	-2.28719	0.0459775	2.01	3.91	2.93	1.26	0.81	0.67	1.48	1.4	0.72	3.38	2.66	3.24	10.82	21.08	7.02	10.97	4.63	16.29	6.62	11.2	1.06	11.13	5.83	6.93
TRINITY_DN50833_c0_g2	1	-2.28257	0.0415951	0	0	0	0	1.48	0	0	0	1.67	0	0	0	1.25	6.73	6.49	3.21	2.82	5.12	0	0	0	0	3.06	5.68
TRINITY_DN56317_c1_g1	1	-2.27999	0.00726208	12.29	22.79	15.42	9.97	5.29	5.63	18.97	24.83	17.37	36.01	10.03	21.64	62.81	55.5	71.92	55.42	58.29	59.99	46.94	37.51	16.44	50.51	59.16	54.03
TRINITY_DN53298_c5_g2	1	-2.27744	0.0229323	13.9	47.27	29.02	15.86	7.58	7.74	19.56	18.57	12.16	24.41	11.8	13.83	109.95	222.99	51.11	108.37	88.36	136.38	92.89	18.77	33.82	112.27	48.55	109.9
TRINITY_DN59368_c1_g1	1	-2.27565	0.0390073	3.99	9.13	4.91	5.62	4.09	4.9	3.98	2.24	3.37	2.53	2.74	2.35	19.33	23.84	14.25	17.55	2.23	16.64	5	4.49	9.16	16.3	12	11.65
TRINITY_DN59387_c1_g2	1	-2.23436	0.0293875	0.35	0.33	0.2	0.46	0.38	0.13	0.34	0.57	0.34	0.52	0.41	0.28	2.32	3.86	0.24	1.77	1.21	3.88	1.2	0.51	0.58	0.73	0.35	0.79
TRINITY_DN55076_c0_g1	1	-2.23199	0.0499036	2.94	7.25	4.04	1.73	1.71	2.17	3.47	2.55	2.1	3.6	1.69	2.32	20.98	18.36	16.76	10.58	4.76	20.5	6.65	12.79	5.05	9.94	9.02	10.81
TRINITY_DN54746_c0_g1	1	-2.23076	0.039477	0.78	2.61	1.64	0.73	1.14	0.59	0.26	0.5	0.05	0.64	0.14	0.34	1.21	2.6	2.1	2.23	2.18	2.32	2.07	0.99	0.7	2.31	1.81	2.33
TRINITY_DN55948_c0_g1	1	-2.22843	0.0209405	0.39	1.33	0.66	0.35	0.24	0.23	0.26	0.13	0.26	0.37	0.08	0.4	1.2	3.76	0.75	2.11	1.72	2.88	0.4	1.27	0.46	2.65	1.7	2.58
TRINITY_DN51054_c0_g1	1	-2.22841	0.000763205	8.73	13.42	13.6	8.33	6.75	8.34	8.27	6.58	6.14	8.79	5.8	4.29	16.88	44.4	11.21	66.74	21.82	91.01	22.96	11.91	9.87	34.79	24.13	36.8
TRINITY_DN51478_c0_g1	1	-2.19991	0.0123086	2.42	4.02	3.13	2.96	1.56	0.77	3.63	4.75	4.92	8.55	2.56	3.63	17.03	14.5	9.33	15.28	11.78	14.34	6.58	5.42	1.16	13.34	16.04	14.89
TRINITY_DN58144_c0_g1	1	-2.19681	0.0304354	0.62	1.16	0.57	0.25	0.32	0.21	0.33	0.43	0.49	0.83	0.46	0.33	1.08	6.68	1.37	2.76	1.99	4.99	2.33	3.76	0.46	3.83	1.97	2.11
TRINITY_DN52022_c0_g1	3	-2.19449	0.0177429	6.87	4.05	4.8	10.08	11.22	5.28	0.27	0	0.15	0.24	0.87	0.18	1.68	7.98	1.26	4.59	6.6	11.13	4.23	5.19	1.23	11.94	13.5	10.59
TRINITY_DN56768_c0_g1	1	-2.19078	0.0388642	0.34	0.42	0.48	0.25	0.05	0.06	0.38	0.17	0.65	0.85	0.45	0.88	1.01	2.74	0.72	1.66	1.77	2.09	1.43	1.71	0.46	1.53	0.76	0.96
TRINITY_DN46262_c0_g1	1	-2.17079	0.00859958	7.82	18.92	8.47	13.53	5.98	7.36	3.3	5.48	4.04	16.03	9.17	4.17	31.16	48.28	13.71	63.48	51.75	53.91	19.43	8.7	15.81	79.76	51.62	65.87
TRINITY_DN59198_c3_g1	1	-2.16217	0.0437401	41.64	109.6	58.37	32.99	15.74	34.14	26.54	26.25	14.42	32.02	14.38	24.52	82.44	133.96	54.43	202.12	72.16	216.18	81.32	20.35	15.84	159.77	111.72	172.6
TRINITY_DN50853_c1_g1	1	-2.15796	0.03415	0.41	0.42	0.66	0.32	0.91	0.41	0.08	0.09	0.05	0.12	0.09	0.22	1.61	1.57	0.44	1.05	1.05	2.02	0.77	0.96	0.79	1.9	1.41	2.63
TRINITY_DN55126_c3_g1	1	-2.14408	0.047739	1.87	3.17	2.63	3.08	0.64	3.82	0	0.89	1.17	0.91	0.82	0.84	3.86	6.84	3.14	8.63	9.51	7.06	5.2	3.25	2.29	6.5	8	5.2
TRINITY_DN51807_c0_g1	1	-2.11113	0.0189465	2.46	5.06	3.87	2.19	1.73	2.21	1.13	0.9	1.56	2.8	0.86	1.13	2.36	12.41	1.32	12.01	6.76	12.78	5.53	11.41	3.35	18.93	11.85	12.4
TRINITY_DN59621_c2_g1	1	-2.10838	0.0450756	1.6	5.62	3.6	2.82	1.22	1.93	2.36	1.01	1.17	4.4	2.16	2.37	6.29	20.43	4.42	13.49	6.78	37.12	5.3	10.93	2.12	14.83	7.85	9.32
TRINITY_DN59547_c2_g1	1	-2.10573	0.0330919	1.38	1.71	0.8	0.86	0.58	0.46	0.82	1.72	0.33	2.11	0.95	1.28	3.16	8.35	3.25	4.9	7.32	8.01	2.13	1.75	0.21	7.49	4.22	4.31
TRINITY_DN43938_c0_g1	1	-2.09867	0.0233229	3.48	9.05	4.17	5.2	2.03	2.8	2.83	2.53	1.11	5.82	3.14	2.15	8.9	19.56	4.55	16.43	14.82	15.76	9.42	21.33	4.24	16.06	10.51	14.83
TRINITY_DN57896_c0_g2	1	-2.08845	0.0387823	4.32	11.41	7.06	5.28	2.01	2.21	7.11	5.1	3.3	7.85	2.57	5.35	40.71	37.64	21.69	45.36	20.46	49.85	16.01	9.58	3.91	27.47	22.44	39.39
TRINITY_DN47828_c0_g1	1	-2.07694	0.0277217	0.22	0.8	0.23	0.39	0.1	0.29	0.26	0.58	0.25	1.02	0.45	0.41	1.38	1.86	1.43	2.31	1.84	2.87	1.38	1.19	0.47	3.23	2.28	2.69
TRINITY_DN59501_c2_g2	1	-2.06944	0.000329992	13.98	18.09	21.97	12.23	13.98	15.74	12.89	9.74	9.03	15.38	16.5	9.6	52.3	96.71	26.56	53.44	45.14	110.47	46.28	28.45	27.38	64.42	32.46	54.6
TRINITY_DN59435_c1_g1	1	-2.06349	0.00719095	0.89	1.27	3.37	1.11	0.82	1.77	0.59	0.44	0.9	1.11	1.26	0.62	3.09	8.42	1.49	3.88	5.53	7.57	3.22	4.49	0.98	3.52	3.37	5.19
TRINITY_DN57736_c1_g1	1	-2.01149	0.0414662	0.76	0.68	0.58	1.05	0.23	0.71	0.51	0.43	0.25	1.3	0.86	0.52	3.6	3.54	1.22	4.1	2.93	5.09	1.42	1.2	0.52	4.94	3.08	3.55
TRINITY_DN51595_c0_g1	2	-1.96183	0.00315663	0	0	0	0	0.56	1.22	3.8	1.02	2.44	11.9	3.72	3.7	0	0.92	0	0	0	1.02	0	0	0.38	0	0	0.34
TRINITY_DN55265_c0_g1	1	-1.9577	0.0491511	5.4	14.44	7.35	6.43	2.92	2.65	4.61	6.82	6.25	9.52	3.01	6.04	20.44	38.82	26.73	37.67	25.84	27.97	18.08	20.65	7.61	25.3	20.48	34.83
TRINITY_DN47555_c0_g1	1	-1.94969	0.033194	2.06	1.12	1.29	1.65	0.23	0.45	3.04	2.1	1.68	3.89	1.71	4.36	2.79	6.74	3.09	7.41	6.38	11.37	4.84	4.51	1.62	7.04	7.75	6.52
TRINITY_DN59183_c10_g2	1	-1.93826	0.0418073	0.84	1.1	0.47	1.16	0.35	0.38	0.97	0.74	1.3	1.18	0.44	0.8	6.63	6.21	4.37	4.03	5.29	3.78	2.57	2.93	1.73	4.09	3.97	5.91
TRINITY_DN57840_c0_g1	1	-1.93466	0.0374962	2.14	2.63	1.98	1.38	0.83	0.63	2.72	1.79	1.9	2.59	1.5	3.2	6.62	5.33	3.99	6.78	5.62	12.57	3.28	2.19	1.08	7.44	5.75	4.19
TRINITY_DN54796_c0_g1	1	-1.89649	0.0390698	6.77	21.13	10.39	11.43	5.02	5.36	12.26	7.06	7.21	12.35	5.39	5.55	27.04	83.1	19.23	44.39	38.55	71.74	20.01	7.12	5.9	50.03	25.74	31.51
TRINITY_DN40364_c0_g1	1	-1.85735	0.011158	19.19	29.88	26.79	25.64	12.69	10.01	37.82	27.49	27.45	38.81	29.67	28.96	37.27	84.56	37.75	93.17	131.63	80.92	43.68	104.71	23.54	152.63	128.49	102.06
TRINITY_DN17850_c0_g1	1	-1.73171	0.0136671	17.06	17.42	13.27	10.5	5.49	16.2	23.98	12.96	22.71	24.35	22.02	13.6	36.16	74	22.06	50.55	46.27	82.78	31.82	22.8	20.51	71.16	40.36	63.1
TRINITY_DN37141_c0_g1	1	-1.53019	0.0447409	3.34	4.12	3.18	4.14	2.69	2.34	3.6	2.87	4.14	7.7	4.81	6.46	7.43	17.27	6.32	15.07	17.67	13.65	6.35	8.62	4.6	14.16	13.08	19.21
TRINITY_DN55205_c0_g1	2	-1.52194	0.0225593	0.04	0.06	0	0.08	0.18	0.16	0.84	4.84	0.44	4.06	0.98	1.22	0.3	1.18	0.08	0.36	0.06	0.52	0.38	0.52	0.26	1.14	0.92	0.62
TRINITY_DN58508_c2_g2	2	-1.46883	0.0236011	0.38	0	0.1	0	0.22	0.16	0	0	0	0.06	0	0	1.46	3.88	2.62	3.66	1.62	0.04	0	0.04	0.12	0	0	0.04
(空白)
TRINITY_DN48893_c0_g1	2	0.0748891	0.0269388	11.52	68.82	26.24	6.94	18.66	0.6	2.36	0.5	1.22	0.94	0	0	1.34	11.3	4.84	49.56	42.84	76.82	22.38	2	0	9.88	12.2	6.16
TRINITY_DN54126_c0_g1	2	0.371734	0.0506463	7.34	0.32	6.08	0	2.02	3.5	0.08	0.1	0.22	0.18	0	0.12	1.2	1.2	0.62	1.98	0.92	1.06	0.38	1.84	4.8	2.5	0.52	0.4
TRINITY_DN27441_c0_g1	2	0.778351	0.0099485	6.64	72.16	32.22	11.58	15.58	5.48	1.66	0	2.16	1.68	2.76	0	1.32	8.02	8.14	40.58	31.34	59.9	19.12	4.72	0	7.64	10.4	8.42
TRINITY_DN36018_c0_g1	2	1.20509	0.0198957	4.94	1.34	7.36	3.86	1.3	3.3	0	0	0.72	0	0	0	1.52	6.98	0.98	0.84	0.62	3.3	1.4	1.7	0.14	1.52	1.02	3.54
TRINITY_DN58519_c2_g1	2	1.20593	0.0496881	620.34	11472.8	1974.8	952.22	194.66	142.42	88.38	80.96	162.64	130.32	51.42	108.36	65.06	1142	93.1	3564.38	2026.58	3949.64	1236.42	231.48	95.04	461.84	642.8	373.56
TRINITY_DN55952_c7_g2	2	1.29885	0.0271576	3.86	0.62	0	1.5	5.04	8.34	0	0	0	0	0	0	0.9	2.04	0	5.82	0.32	6.1	1.14	0	0.68	3.1	5.52	2.8
TRINITY_DN56204_c1_g1	2	1.38387	0.012565	10	2.62	0	1.6	0	0	0	0	0	0	0	0	0.74	8.08	0	3.7	0	4.52	0	1.78	0	2.14	0	3.64
TRINITY_DN49042_c0_g1	1	1.65519	0.0428207	3.31	4.23	2.53	3.13	4.05	3.09	2.98	4.56	4.83	3.25	4.93	2.15	1.61	1.68	1.63	2.92	2.96	2.4	1.18	1.71	1	1.66	2.1	2.04
TRINITY_DN52523_c0_g1	1	1.75643	0.0120853	13.05	9.2	10.74	19.06	16.98	15.2	7.57	6.37	8.14	8.5	9.04	8.23	2.43	8.47	1.71	7.4	6.76	7.12	5.69	5.5	6.47	12.38	6.93	8.65
TRINITY_DN49701_c0_g1	1	1.76705	0.0309124	2.07	2.45	3.06	4.97	5.05	1.92	3.32	3.26	6.4	6.13	3.09	3.23	0.9	1.61	0.57	1.9	1.74	1.62	1.1	0.79	0.88	1.68	1.32	1.92
TRINITY_DN49794_c1_g1	1	1.81589	0.0149984	11.1	13.72	10.77	14.74	13.47	21.36	13.69	11.79	21.61	17.07	21.88	21.67	3.96	10.28	6.16	8.09	12.51	11.21	9.2	8.91	3.8	17.62	22.99	20.83
TRINITY_DN46247_c0_g1	1	1.87289	0.0443755	17.8	6.29	10.23	28.98	23.13	24.6	15.33	10.19	15.01	11.73	18.79	14.44	4.53	7.21	4.15	6.74	8.47	5.37	5.82	8.55	4.82	14.03	17.56	14.27
TRINITY_DN48623_c0_g1	1	1.88705	0.0274641	8.95	4.6	7.37	9.53	11.05	7.67	4.78	2.23	10.19	8.19	5.62	6.97	2.15	4.63	1.53	4.77	3.71	2.73	2.89	1.95	2.06	8.6	6.82	5.82
TRINITY_DN51224_c0_g1	1	1.9359	0.00600315	3.72	4.45	4.4	8.84	9.19	5.18	3.03	3.62	4	3.86	5.59	3.98	1.43	4.04	2.39	3.4	3.68	4.69	2.4	1.09	1.19	4.34	3.1	3.64
TRINITY_DN49945_c0_g1	1	1.94512	0.0338999	1.64	2.97	4.03	2.41	2.82	1.85	2.07	3.01	3.57	5.09	2.73	2.71	0.78	2.11	1.3	1.3	3.27	2.91	1.81	1.78	1.16	4.44	1.73	2.08
TRINITY_DN53871_c1_g1	1	1.99207	0.0455334	4.96	1.91	4.05	6.51	3.42	2.49	3.25	2.75	3.51	3.72	5.52	3.86	0.68	2.6	0.66	0.88	1.93	1.19	1.54	1.34	0.78	4.7	1.22	1.06
TRINITY_DN48307_c0_g1	1	2.00147	0.0416044	51.81	25.87	37.33	82.04	62.48	48.93	32.25	20.38	48.1	44.53	59.28	39.06	6.9	33.42	4.19	21.56	32.36	22.2	9.18	5.38	10.14	39.08	26.41	33.04
TRINITY_DN76095_c0_g1	1	2.00829	0.0223927	9.68	3.59	7.49	13.29	15.07	12.21	4.76	2.99	1.92	5.67	5.6	4.56	1.56	8.63	1.15	4.84	4.42	5.61	3.64	4.01	2.87	8.86	5.29	6.82
TRINITY_DN47931_c0_g1	1	2.0121	0.00453577	29.57	19.42	11.11	29.64	29.61	35.07	7.08	9.71	9.29	17.16	11.69	10.86	6.83	19.87	7.59	20.87	31.55	19.52	15.74	9.43	6.63	30.97	32.71	20.45
TRINITY_DN41394_c0_g1	1	2.02346	0.0405232	9.16	9.77	17.88	28.45	32.24	10.85	5.63	13.99	8.06	8.24	19.11	14.66	4.7	11.03	4.55	6.91	15.02	9.29	4.97	6.5	5.97	8.69	8.47	11.99
TRINITY_DN43103_c0_g1	1	2.03977	0.0182853	11.05	5.82	6.05	19.34	23.61	10.27	10.19	6.99	14.4	10.15	10.46	11.24	4.04	8.43	2.82	6.84	7.51	10.42	4.46	6.54	7.72	11.42	9.02	9.33
TRINITY_DN48156_c0_g1	1	2.05193	0.023951	20.63	9.74	18.75	24.6	22.44	12.37	10.67	6.51	11.76	14.83	19.92	10.33	3.42	9.58	1.94	5.89	9.91	6.28	3.49	5.94	6.5	16.77	9.95	8.97
TRINITY_DN43650_c0_g1	1	2.0596	0.0290842	13.56	6.09	8.56	22.04	15.68	18.9	12.24	9.6	17.55	19.1	18.08	15.13	6.05	7.19	4.32	7.94	7.43	3.62	5.8	2.92	5.36	10.22	7.88	9.2
TRINITY_DN56579_c2_g1	1	2.06127	0.0234046	4.29	4.14	6.11	10.02	7.37	6.29	5.38	4.04	3.32	4.58	3.27	3.32	0.62	3.59	1.91	2.91	2.76	2.58	1.79	1.14	1.68	4.31	2.05	2.77
TRINITY_DN47586_c0_g1	1	2.07557	0.0424232	3.99	4.38	3.81	9.07	8.92	6.05	2.78	2.91	3.36	6.66	8.44	1.42	1.04	4.6	0.3	1.96	4.83	4.89	3.09	4.9	7.91	10.86	11.95	9.11
TRINITY_DN54394_c0_g1	1	2.09277	0.0395534	0	14.21	54.33	33.6	10.03	31.31	29.08	0	11.42	8.53	4.46	25.1	0	6.61	6.71	0	11.42	10.36	5.15	11.59	6.1	0	0	0
TRINITY_DN51775_c2_g2	1	2.10989	0.0121475	10.1	1.16	10.31	15.3	8.13	5.92	5.72	1.76	2.12	3.71	5.9	3.16	3.56	4.8	1.19	3.57	4.88	3.58	0.94	2.31	1.46	4.05	2.35	3.5
TRINITY_DN58652_c2_g1	1	2.11527	0.0026454	11.77	16.78	14.9	15.22	16.35	19.7	24.1	25.36	22.35	42.86	18.41	31.22	3.65	10.92	4.22	4.89	14.46	6.42	13.06	5.44	2.32	22.07	20.03	13.33
TRINITY_DN56220_c0_g2	1	2.16501	0.0243971	8.61	3.6	5.07	8.2	7.11	8.35	3.97	2.54	2.77	2.72	7.63	6.56	0.59	5.45	0.35	3.29	3.45	2.81	1.7	1.71	2.23	4.7	2.63	2.87
TRINITY_DN48877_c0_g1	1	2.16597	0.00382579	4.53	5.5	2.47	4.91	6.26	5.55	2.35	1.75	2.47	3.05	3.2	1.34	0.97	3.57	0.61	1.45	2.28	1.75	1.73	2.48	3.15	2.09	2.22	2.76
TRINITY_DN52431_c1_g2	1	2.17182	0.0156818	13.1	6.76	9.89	32.34	32.26	18.72	8.83	6.8	12.03	11.45	24.39	16.34	4.17	11.38	3.12	7.49	7.5	9.07	4.95	5.1	4.94	12.4	10.07	9.19
TRINITY_DN51679_c0_g1	1	2.1792	0.0276586	5.6	3.94	6.03	5.63	6.87	6.01	4.28	1.75	10.19	2.45	7.29	2.39	1.55	4.75	1.86	2.2	3.86	3.12	3.04	5.72	5.09	3.2	3.26	3.78
TRINITY_DN52330_c0_g1	1	2.18287	0.00539802	34.78	24.1	5.74	14.28	25.56	27.27	12.63	19.52	16.69	27.57	17.81	12.55	2.52	26.13	4.31	25.71	10.34	16.29	4.25	4.96	5.78	8.98	4.1	10.94
TRINITY_DN47747_c1_g1	1	2.19125	0.0307428	30.69	9.13	11.06	66.85	23.35	62.19	13.71	22.24	21.05	48.03	10.89	18.4	0.69	27.78	7.84	17.34	26.61	21.6	10.29	7.3	7.03	29.16	22.51	28.36
TRINITY_DN45929_c0_g1	1	2.19429	0.0465289	18.53	13.14	23.16	8.08	43.05	11.02	23.59	21.14	24.44	17.4	19.46	4.64	4.09	6.72	2.75	3.66	4.97	10.41	2.38	2.44	8.65	6.5	5.6	7.02
TRINITY_DN38619_c1_g1	1	2.19702	0.0286286	10.32	17.87	47.97	18.48	24.77	11.39	7.76	0	35.21	18.58	16.76	0	5.81	54.89	11.71	3.81	13.44	3.04	9.12	10.25	14.01	24.16	21.91	13.01
TRINITY_DN43560_c0_g1	1	2.20201	0.0345776	6.73	7.97	8.2	7.37	8.7	13.75	8.71	4.68	3.07	6.14	4.03	1.96	1.79	8.42	0.95	5.89	2.49	7.77	5.24	2.13	4.71	10.25	7.27	7.09
TRINITY_DN59220_c0_g2	1	2.22979	0.0230142	4.66	5.69	6.42	14.02	8.81	14.71	4.86	3.27	7.93	6.2	8.88	7.04	1.16	3.74	1.75	2.95	4.45	3.55	1.15	2.15	3.01	3.82	4.85	3.49
TRINITY_DN56998_c1_g1	1	2.23101	0.00690768	31.79	15.18	31.78	45.92	61.79	49.18	16.84	16.94	8.41	15.1	12.7	5.98	12.26	18.18	5.71	11.95	20.68	18.49	8.48	8.76	7.08	18.51	8	20.76
TRINITY_DN36491_c1_g1	1	2.24025	0.0254936	35.16	19.03	13.58	27.72	47.96	29.77	11.72	16.16	6.83	5.08	23.7	23.81	0	23.91	24.43	31.18	41.44	0	12.43	7.01	7.46	54.13	68.95	26.95
TRINITY_DN33381_c0_g1	1	2.24074	0.0166877	6.33	5.61	8.2	8.32	10.62	9.13	7.99	8.23	13.83	8.64	8.01	8.69	3.24	4.36	5.06	6.11	4.32	4.26	4.05	13.05	10.58	9.93	7.89	10.37
TRINITY_DN7653_c0_g1	1	2.24245	0.0177664	16.32	15.4	25.75	46.73	34.36	35.04	14.69	13.34	26.53	23.77	24.89	8.98	4.84	15.09	3.71	8.89	13.66	11.27	4.07	1.8	7.14	18.48	10.98	16.11
TRINITY_DN39211_c0_g1	1	2.26278	0.0366546	5.59	1.87	5.55	17.13	12.09	16.19	8.31	1.75	2.91	5.85	9.11	3.61	1.74	4.99	0.39	3.89	4.56	4.49	1.21	1.56	2.46	5.25	6.24	6.38
TRINITY_DN30805_c0_g1	1	2.26561	0.0314335	1.65	4.02	2.59	10.85	10.46	3.26	1.87	2.93	2.83	3.74	3.62	1.78	0.8	0.46	0.82	1.5	2.88	1.84	1.49	1.09	1.94	3.11	5.16	5.37
TRINITY_DN54430_c1_g5	1	2.27312	0.0140838	0	0.96	1.23	4.16	9.57	0.92	2.71	2.93	4.44	3.44	2.24	4.32	0	0.8	0.75	0	0	0	0.59	0.71	0	0	2.89	0
TRINITY_DN49771_c2_g1	1	2.27575	0.0352489	9.01	5.69	6.48	23.29	32.73	16.3	9.99	7.76	14.5	8.87	18.18	11.86	3.46	7.21	3.1	5.4	7.79	4.44	3.03	3.37	2.48	6.08	4.19	8.06
TRINITY_DN48799_c0_g1	1	2.28144	0.0395302	32.16	20.28	20.34	24.75	26.51	33.31	17.15	19.72	33.81	20.4	15.15	12.57	8.45	21.57	8.53	7.68	11.02	10.99	8.12	10.33	23.72	11.43	10.32	15.25
TRINITY_DN56322_c4_g1	1	2.30851	0.0397612	1.99	1.18	2.21	5.68	2.63	2.11	2.47	3.54	2.64	3.29	3.45	4.02	0.86	1.54	0	0.85	3	1.43	0.93	0.51	0.48	2.49	2.08	0.59
TRINITY_DN58695_c5_g1	1	2.31726	0.0434615	11.09	9.28	22.02	12.11	16.25	0	13.51	11.02	37.01	10.41	14.54	0	7.84	26.39	0	10.28	13.64	28.82	8.21	9.22	4.8	9.73	4.98	7.04
TRINITY_DN59521_c3_g5	1	2.31987	0.0417069	12.87	1.17	7.55	34.32	0	0	0	0.9	0	0	0	0	0.76	0	0.97	0	5.09	0.78	3.06	0	0	0	10.2	11.39
TRINITY_DN48855_c0_g1	1	2.32006	0.0192383	6.9	3.76	2.79	11.11	10.52	11.53	3.12	5.18	11.94	7.63	7.94	3.7	0.84	3.38	0.78	4.19	3.88	4.67	3.01	1.33	3.79	6.01	8.3	5.98
TRINITY_DN57035_c1_g1	1	2.32069	0.0107723	6.3	4.32	3.01	7.93	6.24	5.75	3.58	3.13	1.15	3.81	2.75	2.91	3.15	4.45	0.57	1.89	2.99	2.85	1.03	0.37	0.18	1.77	3.06	2.74
TRINITY_DN51838_c0_g1	1	2.34492	0.00592357	1.49	1.79	2.09	4.16	1.74	1.7	0.83	13.6	16.59	7.14	5.4	10.64	0.56	1.05	0.27	0.53	0.93	1.23	0.21	1.2	0	1.17	1.77	1.86
TRINITY_DN46797_c0_g3	1	2.35317	0.0056394	21.55	5.23	9.61	36.84	28.53	16.69	10.39	4.94	13.79	8.29	13.27	8.72	3.42	6.46	5.54	6.64	5.35	5.05	5.64	4.34	5.38	15.39	11.32	11.21
TRINITY_DN52129_c1_g1	1	2.35549	0.0412379	6.25	4.73	3.49	2.32	2.18	2.9	1.88	0.43	2.23	1.74	0.6	1.58	0.26	2.6	0.1	2.08	2.74	1.76	1.62	0.52	0.5	2.05	5.58	3.24
TRINITY_DN50572_c0_g1	1	2.36983	0.0451482	2.75	1.09	0.98	1.51	0.76	3.92	0.87	1.17	0.56	4.8	0.73	0.28	0	1.65	0.55	1.1	0.32	0.31	0.86	0.73	1.2	2.34	3.34	4.08
TRINITY_DN4750_c0_g1	1	2.37206	0.00910281	3.2	27	46.37	84.73	29.97	37.66	69.28	5.39	27.31	35.59	47.76	47.62	5.94	7.97	0	15.59	13.81	37.65	43.49	14.03	14.91	24.62	45.97	21.56
TRINITY_DN50013_c1_g2	1	2.39289	0.0048759	13.18	13.74	24.83	68.27	49.48	64.44	11.56	8.65	33.56	29.39	51.1	24.96	5.08	20.23	6.78	8.83	19.9	17.29	11.07	7.49	6.26	28.21	37.5	30
TRINITY_DN52822_c0_g2	1	2.40467	0.0035783	28.23	20.06	33.03	40.82	52.25	68.05	15.32	11.32	6.1	16.48	20.6	9.14	14.07	24.39	5.73	14.13	36.22	19.21	9.64	7.94	6.9	20.69	5.81	15.02
TRINITY_DN38561_c0_g1	1	2.40962	0.0117198	9.53	5.11	5.44	6.92	2.25	12.84	2.48	1.48	6.02	4.97	5.52	4.65	0.4	4.89	1.46	3.16	5.13	5.06	2.29	0.72	1.36	5.45	6.34	7.73
TRINITY_DN58290_c0_g1	1	2.41485	0.0375048	3.3	1.34	3.82	3.27	3.15	4.88	1.14	1.61	0.65	2.05	1.5	1.92	0.23	1.67	0.1	1.7	1.7	2.63	0.49	1.15	0.16	1.38	0.5	1.18
TRINITY_DN57490_c1_g1	1	2.42152	0.0419335	0.44	0.56	0.77	0.79	0.5	1.41	0.75	0.96	1.17	0.6	0.91	1.1	0.21	0.14	0.2	0.18	0.21	0.03	0.14	0.06	0.14	0.44	0.17	0.21
TRINITY_DN32993_c0_g1	1	2.42862	0.0405742	6.82	5.15	6.06	2.93	18.39	22.45	0.56	1.21	1.46	4.53	4.32	0.72	0.47	1.27	3.54	6.47	3.09	5.73	1.39	2.24	0	5.29	1.14	0.45
TRINITY_DN59447_c5_g2	1	2.43222	0.00473165	2.89	1.58	1.68	3.01	2.55	1.44	11.67	6.83	6.95	14.92	5.59	7.27	0.91	0.89	0.96	2.45	2.05	2.96	0.37	0.3	1.04	1.66	1.75	2.13
TRINITY_DN58817_c0_g1	1	2.43266	0.00749421	18.1	9.12	7.38	27.44	21.3	7.52	8.52	7.87	1.96	0.31	12.87	9.47	0.91	4.59	2.48	8.53	7.25	3.88	1.51	1.89	4.34	9.46	10.72	8.88
TRINITY_DN57875_c0_g1	1	2.43288	0.000647481	4.45	6.15	7.72	8.97	13.18	10.62	3.2	2.03	5.01	5.92	5.9	3.43	0.86	3.07	0.67	2.07	2.69	2.54	1.78	0.59	3.11	4.48	5.42	3.22
TRINITY_DN53958_c0_g1	1	2.43625	0.0361559	0.1	0.3	0.12	0	1.13	0	0.42	0	1.95	0	0.47	0.73	0	0.24	0.11	0.22	0	0	0.17	0	0.72	0.29	0.78	0
TRINITY_DN56860_c3_g1	1	2.43912	0.00410942	12.19	5.17	11.55	32.52	29.25	20.5	6.83	4.83	7.5	7.22	13.09	5.34	3.76	9.04	3.7	7.54	8.04	9.57	6.77	9.75	7.56	14	10.77	11.93
TRINITY_DN55091_c2_g1	1	2.44264	0.0397962	26.44	39.43	15.73	7.56	30.61	0	0	18.17	11.57	42.79	0	0	20.55	27.47	14.26	40.49	35.96	32.86	32.19	12.2	0	17.23	0	19.1
TRINITY_DN48001_c0_g1	1	2.4441	0.0365634	27.49	27.89	22.21	19.79	36.67	24.05	19.15	5.78	6.59	13.33	12.25	10.63	0.66	3.35	3.99	12.94	9.79	5.16	7.16	4.14	13.04	4.38	6.23	10.83
TRINITY_DN32038_c0_g2	1	2.44534	0.047746	2.52	45.06	7.22	62.53	32.64	11.62	23.21	84.15	42.5	39.74	8.31	9.37	9.1	12.24	37.16	11.94	5.28	43.1	19.06	53.59	11.24	26.35	46.47	24.58
TRINITY_DN42594_c0_g1	1	2.45432	0.0156818	9.15	2.34	2.96	10.84	6.52	3.86	4.93	0.71	1.7	3.31	2.19	1.7	1	4.03	0.91	3.03	1.33	2.5	4.04	0.89	1.12	5.89	1.81	1.74
TRINITY_DN58011_c0_g1	1	2.45924	0.0368687	1.16	1.52	3.02	1.41	1.43	4.98	1.68	1.84	1.43	1.3	1.8	3.26	0.46	0.59	0.49	0.43	0.45	0.26	0.36	0.37	0.37	1.26	0.65	0.36
TRINITY_DN51161_c0_g1	1	2.46198	0.00106118	2.8	4	2.21	11.32	7.57	6.36	3.36	1.23	3.49	5.45	4.07	2.08	0.55	2.01	0.46	1.63	1.61	2.39	1.58	1.39	2.2	5.53	5.1	5.35
TRINITY_DN41767_c1_g1	1	2.46579	0.0471397	22.39	17.86	14.57	11.6	18.91	6.48	3.76	22.41	9.97	4.8	7.22	15.47	7.08	3.59	3.41	6.78	6.94	2.71	0	1.04	0	3.92	5.4	2.46
TRINITY_DN54642_c1_g2	1	2.46821	0.0247962	8.91	17.37	14.1	9.98	17.5	1.82	11.49	8.26	9.9	2.81	1.16	1.35	0	0.36	0.65	0.98	0.29	1.61	0	0.63	1.5	0.52	0.97	1.33
TRINITY_DN55682_c9_g5	1	2.47417	0.004018	28.84	8.1	12.55	46.67	25.47	44.83	69.99	35.84	44.64	41.82	105.34	55.29	4.18	62.18	22.23	16.38	24.06	17.42	32.71	29.49	12.42	35.15	28.63	26.29
TRINITY_DN26990_c0_g1	1	2.4766	0.00468944	18.89	16.22	30.64	47.6	46.55	26.72	23.24	15.74	25.3	37.14	49.01	16.31	1.49	6.03	9.75	15.42	5.08	6.14	4.61	6.99	3.48	15.25	0	14.81
TRINITY_DN45459_c0_g1	1	2.48094	0.0115609	0.99	0.19	0.24	1.16	3.13	0.7	1.08	0.87	4.5	2.97	0.3	1.05	0	1.85	0.47	0.24	2.28	1.38	0.93	0	1.1	4.92	5.69	5.75
TRINITY_DN53203_c7_g1	1	2.48938	0.0198446	12.2	6.27	0	9.43	8.94	10.24	6.33	6.85	10.79	7.72	9.78	8.09	6.59	4.45	1.38	0.69	1.81	6.67	3.26	4.55	3.73	2.53	3.33	2.09
TRINITY_DN45066_c2_g1	1	2.49416	0.00534276	0.74	8.79	4.2	28.41	22.43	11.7	0.52	2.79	0.67	5.75	11.43	4.64	2.14	5.21	0.53	3.73	4.67	2.17	5.03	4.07	2.9	3.63	10.91	6.22
TRINITY_DN31582_c0_g1	1	2.50696	0.0331729	4.99	1.47	6.34	9.64	14.06	9.05	5.03	3.8	7.15	7.63	7.08	8.5	0.64	4.79	1.82	4.1	5.33	6	3.44	1.51	3.01	10.94	20.25	14.36
TRINITY_DN45621_c0_g1	1	2.51088	0.0465289	1.18	3.95	7.19	3.52	5.11	5.81	0.31	0.34	0.6	3.77	1.06	0.21	1.67	3.24	0.87	3.11	1.31	2.84	0.97	0.5	2.25	3.08	1.53	2.19
TRINITY_DN39860_c0_g1	1	2.51115	0.0124417	1.93	1.09	0.97	4.88	4.55	1.4	0.43	0.7	0	1.96	1.21	0.85	0	1.03	0.37	1.09	0.8	0.31	0.86	0.18	1.2	1.56	1.48	1.56
TRINITY_DN7961_c0_g1	1	2.51572	0.0247994	28.46	13.27	15.41	75.36	89.37	94.88	20.89	32.29	36.92	49.71	64.27	28.87	2.84	15.34	2.44	24.2	34	22.24	16.34	10.04	1.09	35.04	33.52	23.59
TRINITY_DN47031_c0_g1	1	2.52264	0.0170784	0.43	3.99	6.08	11.98	17.49	8.4	7.64	4.43	3.79	5.61	7.53	0	0.87	3.82	2.38	3.17	3.71	1.1	2.27	2.59	4.41	4.56	4.75	5.04
TRINITY_DN50615_c0_g1	1	2.52637	0.0268635	8.17	6.2	12.64	27.72	29.74	28.78	15.02	8.32	10.66	10.75	22.76	13.08	1.21	3.25	4.79	9.07	9.34	7.87	6.34	1.44	6.36	22.02	24.16	19.72
TRINITY_DN59246_c1_g2	1	2.53139	0.00599143	9.81	4.3	6.63	17.16	9.39	3.94	4.02	1.81	2.6	3.37	8.57	8.67	0.76	4.81	0.62	2.48	5.72	3.59	2.19	0.61	0.86	10.02	8.01	6.6
TRINITY_DN53967_c0_g1	1	2.54007	0.040181	30.6	16.01	21.84	12.79	21.34	16.19	34.93	52.61	87.19	29.32	18.49	33.61	1	33.69	3.97	26.23	7.52	42.46	6.26	5.28	2.47	12.78	22.36	14.93
TRINITY_DN53147_c3_g1	1	2.55028	0.00811987	83.77	128.1	174.1	109.33	61.44	38.51	71.81	59.37	56.27	74.59	88.68	105.22	24.8	26.26	31.09	27.64	27.95	19.43	41.32	17.59	7.87	15.31	7.46	16.22
TRINITY_DN55369_c5_g1	1	2.55284	0.0144589	0.77	0.74	0.17	1.92	0.37	1.05	0.38	0	0.49	1.15	0.14	0.08	0.04	0.64	0.19	0.28	0.24	0.39	0.11	0.24	0.04	0.73	0.29	0.34
TRINITY_DN57746_c1_g2	1	2.5534	0.00147731	15.68	10.07	17.72	21.29	30.96	38.03	7.46	8.45	4.01	13.67	7.16	2.28	6.3	14.54	2.08	7.48	19.1	10.42	4.7	2.54	3.58	12.25	3.43	6.95
TRINITY_DN48517_c0_g1	1	2.5542	0.0431282	2.04	3.63	0.46	1.23	1.35	0.82	0.39	0.28	0.66	1.55	1.31	1.7	0.08	0.91	0	0.5	0.88	0.42	0.47	0.1	0.48	0.18	0.31	0.45
TRINITY_DN54354_c0_g1	1	2.5565	0.0275885	0.22	0.57	1.43	0.62	0.42	1.55	0.8	1.32	1.38	0.58	1.63	1.24	0.22	0.66	0.21	0.16	0.14	0.13	0.21	0.27	0.2	0.64	0.11	0.19
TRINITY_DN50914_c0_g1	1	2.55946	0.0488278	0.49	0.26	0.96	0.62	0.58	1.63	1.08	1	0.91	0.71	1.61	0.94	0.22	0.12	0.16	0.31	0.23	0.27	0.2	0.37	0.3	0.34	0.38	0.29
TRINITY_DN49484_c0_g1	1	2.56857	0.00932605	1.94	7.94	4.84	8.57	8.38	8.87	9.83	8.68	8.71	18.06	11.89	7.48	0	2.43	0.89	1.33	6.62	6.54	1.4	1.71	1.22	3.79	4.8	8.09
TRINITY_DN53312_c8_g1	1	2.57447	0.00240767	44.12	15.89	33.06	52.04	42.8	18.82	36.1	14.48	12.51	27.34	26.23	23.41	10.78	5.46	0	5.23	7.66	8.33	4.17	25.37	6.28	26.65	13.26	20.81
TRINITY_DN35733_c0_g1	1	2.57769	0.00846708	2.38	5.41	4.81	11.42	15.95	8.98	4.53	1.98	5.14	2.34	5.63	2.84	1.69	6.37	0	3.35	4.83	3.73	2.41	4.97	3.81	5.89	6.17	8.93
TRINITY_DN55453_c1_g2	1	2.57989	0.0110064	2.08	1.99	0.44	5.5	5.89	2.71	3.11	1.23	2.51	2.45	6.59	4.06	0.66	3.1	0.91	1.3	3.78	3.52	1.93	0.26	1.73	7.92	5.47	5.95
TRINITY_DN39626_c0_g1	1	2.58056	0.00213754	6.38	1.97	5.19	11.29	14.85	10.09	3.05	4.42	3.89	5.02	6.99	4.18	0.91	3.81	1.93	3.36	2.43	3.65	1.78	3.01	3.31	4.47	2.46	2.65
TRINITY_DN55514_c4_g2	1	2.58379	0.0342942	1.1	3.41	3.22	4.67	1.74	2.33	4.49	5.16	5.4	10.82	4	2.33	5.11	6.59	0.27	0.27	2.84	2.01	0.63	1.06	0.5	1.99	0.27	0.22
TRINITY_DN53018_c6_g2	1	2.58738	0.0243742	4.14	0.61	2.67	6.59	12.82	6.31	2.55	1.98	6.88	5.37	5.4	3.7	1.67	3.76	0.66	2.1	4.76	3.27	1.81	4.78	5.47	6.2	5	6.86
TRINITY_DN47793_c5_g1	1	2.5902	0.00531995	13.8	4.11	6.26	35.2	43.83	16.54	22.12	10.45	14.45	10.66	18.55	13.35	3.39	9.43	1.65	6.84	9.38	4.09	3.43	2.95	3.81	9.42	7.11	4.53
TRINITY_DN44888_c0_g1	1	2.59246	0.00995929	0.94	2.45	0.32	1.09	1.46	2.3	5.22	1.55	3.45	2.16	4.43	2.11	0.12	0.82	0	0.58	1.54	1.1	0.34	1.16	0.69	0.89	1.04	1.01
TRINITY_DN54519_c2_g2	1	2.59521	0.033949	0	0	0	46.36	0	0	0	13.86	0	13.03	13.52	0	15.84	0	0	0	0	16.97	0	0	41.84	0	21.14	15.02
TRINITY_DN55736_c3_g1	1	2.59791	0.0360999	3.95	2.99	2.55	3.28	5.07	7.53	3.42	1.43	2.43	1.14	3.61	3.96	0.13	1.75	1.09	3.41	1.09	1.04	1.7	0.46	1.02	4.04	3.63	4.84
TRINITY_DN54833_c1_g1	1	2.60483	0.0204078	5.92	2.64	5.92	5.86	10.37	0.75	3.49	4.59	7.95	6.4	7.16	9.1	0.13	1.62	0.48	2.39	3.92	1.61	1	0.48	0	5.1	3.73	4.83
TRINITY_DN37883_c0_g1	1	2.60949	0.0313754	14.96	7.48	7.96	28.94	34	9.44	4.21	5.45	8.73	1.27	12.6	4.88	4.36	4.07	2.48	0	3.61	2.03	2.59	8.36	6.78	3.54	10.94	4.93
TRINITY_DN55407_c4_g1	1	2.61116	0.039155	0.41	1.22	0.44	0.35	1.1	0.16	0.25	0.31	0.21	0.94	0.19	0.54	0.42	0.07	0.15	0.7	0.41	0.6	0.09	0.15	0.09	0.19	0.06	0.38
TRINITY_DN15921_c0_g1	1	2.613	0.0210945	0	0	1.26	0	0	0	0	0	0	0	2.99	1.72	0	0	0	0	3.17	0	0	0	0	1.19	0	0
TRINITY_DN57301_c1_g1	1	2.62134	0.00548881	3.23	0.89	1.62	4.26	5.62	4.09	1.05	2.56	1.82	4.55	4.7	3.74	0.24	1.45	0.28	0.64	1	1.14	0.94	0.14	0.2	1.75	1.62	1.03
TRINITY_DN51072_c0_g1	1	2.62797	0.0248689	0.35	0.67	0.45	0.34	0.68	0.74	0.51	0.66	0.78	0.82	0.69	0.74	0.18	0.07	0.13	0.07	0.17	0.14	0.1	0.19	0.18	0.83	0.22	0.07
TRINITY_DN44550_c1_g1	1	2.63086	0.0404079	7.09	2.31	0.73	25.11	16.65	6.42	4.06	5.7	10.54	9.84	8.57	0.52	0.64	4.33	0.79	2.37	5.19	3.24	3.72	1.91	1.08	8.37	8.16	6.63
TRINITY_DN59173_c8_g1	1	2.63312	0.00203773	0	0	0	0	0	0	0	0	9.03	0	0	0	0	10.65	0	0	0	8.44	0	0	0	0	0	14.61
TRINITY_DN56328_c4_g3	1	2.63393	0.0407243	1.46	0.56	2.65	3.74	6.63	4.54	0.98	0.42	1.26	1.57	3.96	1.54	0.68	2.19	0.49	1.78	1.99	2.32	0.63	0.81	3.36	1.96	2.8	2.52
TRINITY_DN2829_c0_g1	1	2.63783	0.0191101	10.42	4.55	3.39	12.43	20.68	9.87	5.27	2.43	10.23	4.55	3.34	4.86	0.88	5.13	3.23	3.58	2.52	4.72	2.53	3.48	7.57	3.99	6.73	9.55
TRINITY_DN37365_c0_g2	1	2.64213	0.0464036	16.1	1.41	15.3	51.91	23.58	6.24	12.25	8.53	33.79	17.14	5.26	13.26	1.55	12.98	1.53	8.75	20.72	6.57	5.68	1.11	0.7	15.02	19.54	15.6
TRINITY_DN59054_c2_g4	1	2.64676	0.0204068	3.93	2.47	10.57	4.04	6.38	1.3	1.63	2.4	1.56	3.25	3.41	3.97	0.42	2.84	0.17	5.39	0.74	1.13	1.32	6.53	0.95	3.91	4.27	1.45
TRINITY_DN102085_c0_g1	1	2.64945	0.0186519	7.05	6.53	9.57	15.62	13.22	37.45	4.62	3.57	9.53	15.43	7.28	5.9	2.89	6.23	2.18	2.9	5.72	4.1	2.86	6.84	3.93	7.42	4.2	10.96
TRINITY_DN38438_c0_g1	1	2.67357	0.0392441	0	0	0	0	0	0	0	11.28	1.74	6.65	7.1	8.15	0	0	0	0	0	0	0	0	0	0	0	0
TRINITY_DN48252_c2_g1	1	2.68112	0.0088439	0	0	0	0	0	0.96	2.26	0.65	0	0	0	0.2	0.7	0.67	0.47	1.77	1.04	1.8	0.65	3.44	3.15	5.45	3.16	1.98
TRINITY_DN56936_c3_g1	1	2.68351	0.0348557	10.36	4.7	9.28	24.3	17.04	17.03	8.45	3.26	11.85	1.84	11.33	3.09	1.04	9.08	0.65	4.53	2.84	3.15	1.02	2.46	7.62	9.6	6.28	4.95
TRINITY_DN54700_c0_g1	1	2.68452	0.0422073	0.18	0.07	0.22	0.62	0.44	0.3	0.53	0.1	0.06	0.12	0.22	0.54	0.06	0.17	0.03	0.32	0.22	0.17	0.08	0.07	0.03	0.13	0.04	0.06
TRINITY_DN37373_c0_g1	1	2.68495	0.035582	31.92	0	6.02	95.61	11.66	33.66	9.71	28.12	4.43	13.29	3.48	0	0	0	0	0	0	0	0	0	0	0	0	0
TRINITY_DN48656_c0_g2	1	2.68514	0.0389183	0.51	0.45	0.33	0.37	0.5	0.54	0.43	0.73	0.86	0.18	0.9	0.81	0.19	0.1	0.04	0.13	0.08	0.15	0.1	0.18	0.04	0.25	0.09	0.04
TRINITY_DN50826_c0_g1	1	2.68755	0.00885087	5.9	0.55	5.79	23.21	17.42	17.66	10.57	10.55	13.93	14.74	14.67	9.38	0.56	4.52	1.57	5.39	10.26	4.5	1.76	0.89	2.09	4.51	8.81	6.81
TRINITY_DN54458_c0_g1	1	2.69373	0.00580589	1.07	1.33	3.19	1.35	1.98	2.9	1.28	1.23	1.46	1.85	2.24	1.49	0.37	1.89	0.78	0.78	0.59	0.85	1.13	1.01	0.95	1.29	0.92	0.69
TRINITY_DN48436_c0_g1	1	2.6957	0.0380065	2.83	0.72	2.69	3.11	2.79	3.34	1.4	0.65	6.93	8.01	4.03	7.57	0.83	2.05	0.17	1.16	2.62	0.42	0.52	1.15	0	1.71	2.35	0.29
TRINITY_DN51703_c2_g1	1	2.69593	0.0372322	0.13	0.26	0	0	0	0.23	1.26	1.16	1.85	0.9	2.82	1.41	0	0.82	0.15	0.88	0.64	0.37	0.34	0.58	0.55	1.15	0.45	0.38
TRINITY_DN30521_c0_g1	1	2.69612	0.0113152	14.27	7.52	8.86	17.99	18.39	9.4	11.67	1.05	15.46	13.89	6.39	11.05	0.92	3.73	1.18	4.71	7.23	8.47	2.8	0	1.06	5.7	13.49	7.67
TRINITY_DN59175_c1_g4	1	2.69939	0.0449645	1.17	2.26	1.42	1.14	3.07	0	7.91	6.53	4.07	1.32	5.29	3.77	1.53	2.58	2.31	1.39	2.64	3.08	1.45	0.46	0.86	1.16	0.46	1.16
TRINITY_DN58301_c3_g1	1	2.69957	0.0366148	3.59	2.31	2.28	6.59	13.18	2.98	7.4	1.74	3.56	2.31	3.35	0.3	1.31	1.76	0.2	1.38	2.42	0.99	0.77	1.17	6.26	4.17	5.36	4.01
TRINITY_DN59459_c5_g4	1	2.70061	0.00572505	6.89	5.56	10.07	22.76	21.84	19.97	4.97	0.23	3.05	4.97	5.79	5.9	0.6	2.65	0.91	6.7	6.52	4.4	2.69	1.62	0.68	10.21	7.7	7.76
TRINITY_DN22832_c0_g1	1	2.70471	0.00559263	27.96	9.3	11.98	32.71	30.2	0	18.63	4.2	13.28	28.43	25.6	12.82	7.72	20.84	7.13	13.31	17.91	24.24	4.92	40.66	9.59	25.98	14.51	27
TRINITY_DN25855_c0_g1	1	2.71563	0.0320461	7.15	3.87	1.79	5.19	9.3	2.64	3.47	2.68	5.16	2.51	2.74	2.55	0.82	6.05	1.01	1.01	4.88	2.06	0	0	0.92	0.77	2.47	2.77
TRINITY_DN58982_c1_g1	1	2.71629	0.00391023	18.37	12.33	26.09	22.14	21.64	38.34	7.21	6.83	1.24	9.14	8.2	4.27	6.79	14.15	1.33	6.98	22.44	10.91	4.25	2.19	2.54	13.69	3.15	6.39
TRINITY_DN57608_c7_g1	1	2.71902	0.0323382	30.75	15.86	26.89	33.32	91.77	39.14	10.4	0	5.63	10.66	11.26	20.53	6.79	6.11	9.04	14.78	10.42	18.86	4.72	2.66	5.39	20.85	16.93	14.2
TRINITY_DN11040_c0_g1	1	2.71949	0.00591168	18.77	34.85	14.73	34.02	22.81	18.81	15.84	17.2	12.99	6.5	23.87	15.43	0	0	0	9.56	12.69	7.65	7.64	12.87	13.35	9.06	18.48	6.54
TRINITY_DN36899_c0_g1	1	2.72288	0.00993874	5.31	5.1	3.26	2.28	12.49	6.76	4.47	1.78	5.5	3.31	2.22	2.16	0.55	2.84	0.53	1.98	4.07	1	4.02	0.13	0.25	1.39	0.81	4.75
TRINITY_DN53474_c2_g2	1	2.73564	0.0253917	5.34	3.73	8.9	5.96	8.56	7.18	1.51	4.9	1.99	3.84	0	1.92	0	0.92	1.72	5.14	0	1.38	5.42	8.02	6.17	2.46	3.3	3.19
TRINITY_DN23521_c0_g1	1	2.73632	0.0348557	4.6	2.03	3.92	25.92	14.44	1.96	1.44	1.56	18.94	5.13	8.73	3.67	0	1.73	0	1.62	2.13	1.95	2.56	1.52	4.38	7	3.9	2.42
TRINITY_DN24205_c1_g1	1	2.74021	0.0487974	5.29	0	0	0	0	0	0	0	0	8.56	0	9.88	0	13.74	0	0	0	0	10.73	0	0	8.62	27.06	19.1
TRINITY_DN57996_c0_g1	1	2.75556	0.035582	771.59	303.26	559.63	1447.9	1760.02	1047.76	318.62	1451.18	1078.01	862.79	1091.85	803.43	0	196.22	415.21	1049.78	835.47	430.79	348.64	25.2	253.71	956.57	1419.59	1398.62
TRINITY_DN40242_c0_g1	1	2.75588	0.0461231	25.48	5.96	0	54.91	26.34	32.97	21.8	0	0	0	9.36	5.26	0	13.93	0	6.8	12.05	21.86	5.42	6.11	0	17.16	19.95	14.05
TRINITY_DN57149_c3_g1	1	2.75672	0.0228055	7.19	6.56	5.77	5.83	3.46	2.68	8.32	6.21	8.12	4.63	4.93	2.27	0.65	6.11	0.58	0.38	0.63	1.31	0.37	0.49	1.86	1.66	1.56	1.33
TRINITY_DN38737_c0_g1	1	2.7619	0.00390265	11.49	4.08	8.07	15.22	14.29	15.27	6.25	2.77	7.29	7.53	11.91	8.14	3.75	3.71	1.5	2.84	2.62	3.14	3.85	4.17	7.19	7.92	3.2	3.12
TRINITY_DN40969_c0_g1	1	2.76606	0.0404988	26.14	23.73	16.39	26.26	21.2	8.92	0	6.33	0	35.85	49.82	34.82	7.05	9.45	0	0	24.63	7.47	7.37	25.03	0	5.86	27.47	32.22
TRINITY_DN54915_c3_g6	1	2.7808	0.0395302	11.21	18.25	11.11	44.94	51.61	35.04	19.2	0	0	2.46	10.37	32.43	2.67	0	14.28	20.93	12.32	8.36	5.58	15.67	3.2	31.1	33.42	26.26
TRINITY_DN51418_c0_g1	1	2.78684	0.0162445	7.98	5.42	21.38	5.16	9.25	19.82	5.94	9.26	6.4	4.65	8.08	12.83	2	2.36	4.27	0.61	2.41	1.51	1.67	2.38	1.97	2.71	4.54	2.5
TRINITY_DN56359_c2_g1	1	2.79132	0.0174542	7.37	1.54	4.62	6.39	25.97	3.67	4.66	1.35	8.99	4.77	7.34	2.47	2.44	5.16	3.97	2.31	11.46	4.5	3.39	46.56	8.77	8.34	14.76	12.44
TRINITY_DN58417_c4_g2	1	2.80138	0.0274676	28.77	0	4.64	22.3	29.97	0	4.95	16.16	6.83	25.42	31.84	5.95	0	31.88	0	7.79	0	0	0	7.01	22.37	19.69	22.98	10.78
TRINITY_DN56275_c0_g1	1	2.80337	0.0485623	1.07	0.62	0.42	1.69	1.91	2.18	1.1	0.59	0.1	1.17	2.82	0.93	0.1	0.26	0	0.23	0.35	0.24	0	0	0	0.43	0.66	0.26
TRINITY_DN50959_c0_g1	1	2.80918	0.0351401	0.59	1.15	8.01	3.52	1.42	10.64	3.64	3.92	0.52	2.85	5.83	4.17	0.32	1.72	1.57	1.96	2.75	1.29	2.15	0.76	0.36	5.54	1.93	0
TRINITY_DN49657_c0_g1	1	2.81001	0.000266883	9.57	6.81	3.79	17.16	15.23	17.36	2.75	1.14	1.35	3.38	4.25	1.65	1.77	3.37	1.41	3.18	4.19	2.96	1.93	2.81	5.31	4.53	8.59	6.81
TRINITY_DN43350_c0_g1	1	2.81378	0.00586018	0	0	2.37	9.17	15.42	9.86	12.72	6.63	18.23	10.19	5.35	10.74	3.52	3.33	2.61	4.34	0	1.78	0.34	4.61	0.4	4.05	2.56	2.07
TRINITY_DN58940_c1_g1	1	2.8157	0.0103166	0.36	0.47	1.15	0.46	0.57	1.89	0.46	0.81	0.43	0.39	0.63	0.94	0.15	0.13	0.17	0.11	0.15	0.08	0.13	0.08	0.09	0.35	0.16	0.05
TRINITY_DN41235_c1_g1	1	2.81573	0.00835938	4.48	3.14	3.98	12.69	10.86	8.75	1.77	1.43	4.01	2.68	3.43	3.41	0.71	0.48	0.88	0.44	3.84	1.79	2.75	0	1.6	2.04	4.29	6.24
TRINITY_DN40988_c0_g1	1	2.81712	0.0453683	38.36	4.07	0	0	7.27	0	11.96	6.52	0	0	0	0	0	0	0	0	0	0	0	8.6	0	0	0	0
TRINITY_DN58151_c1_g3	1	2.82078	0.00399792	18.89	0	45.07	81.69	27.38	29.5	28.56	0	11.69	23.44	6.16	31.41	9.75	21.9	0	12.77	3.76	6.81	3.4	0	7.88	18.86	32.78	11.64
TRINITY_DN39134_c0_g1	1	2.82622	0.0443755	19.73	16.99	15.67	22.65	33.59	19.07	17.95	10.44	14.95	14.58	11.36	16.08	0.17	6.53	1.67	4.17	16.66	8.36	12.71	0	0.39	14.93	11.34	10.77
TRINITY_DN48946_c0_g1	1	2.82963	0.00307555	2.64	2.16	7.94	2.9	2.26	14.25	4.25	4.19	4.53	2.65	3.37	5.31	0.96	1.62	0.57	2.14	0.75	0.72	1.79	1.29	0.41	2.5	1.46	1.75
TRINITY_DN53517_c0_g2	1	2.83146	7.83678e-05	31.92	33.37	168.57	34.77	104.92	100.99	22.65	31.64	26.55	9.96	27.86	15.76	22.42	75.48	20.22	44.07	47.66	50.97	31.3	39.55	27.37	61.86	85.22	53.61
TRINITY_DN51124_c1_g1	1	2.83188	0.00735418	11.99	44.64	14.25	5.64	14.1	18.1	13.68	19.22	13.48	12.39	11.35	10.55	0.82	5	0.84	3.54	3.61	6.92	1.08	8.47	0.6	6.83	2.75	3.73
TRINITY_DN50517_c0_g1	1	2.83805	0.00204834	8.07	8.03	9.39	34.08	16.64	11.51	6.25	6.12	11.76	8.08	10.48	8.62	0.38	6.4	0.3	4.63	5.64	3.77	2.8	1.34	0.85	8.57	8.07	7.53
TRINITY_DN34353_c0_g1	1	2.83971	0.0195822	8.89	12.51	10.51	14.48	40.75	23.28	1.63	1.77	0	1.67	17.74	10.15	3.41	4.61	2.25	2.22	1.95	12.38	1.77	0	4.02	8.69	10.56	7.69
TRINITY_DN35308_c0_g1	1	2.84254	0.00143441	22.95	28.23	23.91	31.02	20.46	25.18	45.08	32.72	57.39	51	51.13	81.42	4.48	15.87	3.52	19.66	11.09	16.46	8.87	98.23	6.98	18.56	33.3	33.56
TRINITY_DN57585_c0_g2	1	2.84823	0.0410592	1.37	5.09	2.03	2.29	0.44	0.49	3.39	5.68	0.97	3.79	0	2.43	0	0	0	0.72	0.31	0.29	0.84	0.7	0	0.57	1.06	0
TRINITY_DN40357_c0_g1	1	2.84841	0.0103437	8	6.77	21.75	9.27	16.78	5.45	4.82	2.39	6.64	3.89	5.18	3.62	2.27	3.4	1.66	2.41	2.65	1.4	1.53	9.78	4.13	1.31	1.23	2.88
TRINITY_DN44602_c0_g1	1	2.84864	0.0423508	29.99	16.54	12.82	54.04	44.41	60.88	38.78	23.25	24.05	20.89	29.62	12.22	0.34	13.48	2.55	14.42	14.52	6.6	11	0.41	0.39	33.72	29.2	20.92
TRINITY_DN58758_c2_g2	1	2.85457	0.0103519	99.32	35.38	62.54	60.24	130.69	167.28	39.49	57.6	73.49	67.68	56.18	0	16.47	65.79	23.06	43.2	38.41	70.62	17.1	0	0	55.96	22.01	46.94
TRINITY_DN58357_c2_g2	1	2.86039	0.0387609	9.82	40.97	22.11	15.96	17.84	17.6	2.97	9.69	0	0	3.21	0	6.8	22.92	0	8.91	3.94	3.56	0	0	0	2.82	0	6.09
TRINITY_DN57881_c4_g4	1	2.87058	0.00172226	2.38	2	5.51	6.15	13.78	5.61	1.41	3.05	3.67	5.7	4.17	0	0.38	3.61	0	0.95	0.42	1.16	1.86	4.55	0.86	1.82	1.39	2.61
TRINITY_DN56920_c1_g1	3	2.87282	0.0633294	30.03	11.61	10.23	27.54	10.17	6.27	6.69	5.25	13.23	12.15	14.13	5.4	0.42	0.87	0.18	0.93	2.4	3.78	13.92	0.21	0.99	3.36	114.96	93.03
TRINITY_DN13449_c0_g1	1	2.87287	0.021721	24.34	9.63	4.4	50.79	51.19	78.49	9.4	5.12	12.96	19.32	25.21	50.96	11.24	30.18	23.09	14.75	6.53	5.93	41.16	0	0	13.97	21.7	0
TRINITY_DN47116_c0_g1	1	2.88266	0.000178385	2.62	1.44	1.35	2.16	2.13	0.64	2.01	1.62	5.34	3.67	3.18	4.36	0.11	1.06	0.13	0.94	0.82	1.8	0.94	0.94	0.25	2.47	3.69	1.64
TRINITY_DN38567_c1_g1	1	2.88325	0.031153	5.38	1.2	3.03	6.33	11.13	5.46	3.09	2.12	1.81	2.82	7.51	2.92	0.62	2.5	0.25	1.5	1.53	0.41	1.17	0.98	2.78	2.27	1.25	2.91
TRINITY_DN52353_c6_g3	1	2.88496	0.0274676	8.52	1.09	0	0	0	0	0	1.69	0	3.2	18.67	0	0	2.19	2.13	0	9.25	10.06	5.03	1.9	7.6	8.26	16	8.77
TRINITY_DN36606_c0_g1	1	2.88822	0.00728346	0.73	0	1.37	15.45	7.72	2.69	6.58	1.64	1.32	2.56	0	2.6	0.84	1.13	1.04	0	2.27	1.69	1.63	0.5	1.89	1.97	5.07	3.64
TRINITY_DN55007_c0_g1	1	2.89196	0.0254119	0.48	0.74	1.88	7.13	6.03	5.88	1.77	2.55	2.98	3.45	3.11	3.52	0.56	1.06	0.39	0.77	0.47	0.84	0.26	0.87	1.07	0.59	0.39	0.54
TRINITY_DN36718_c0_g1	1	2.89214	0.00765776	1.2	3.33	0.16	4.62	2.07	3.19	4.28	2.11	2.51	0.89	1.6	0.23	0.36	0.81	0.14	0.14	0.63	0.85	0.45	0	0.55	0.25	0.44	2.39
TRINITY_DN75450_c0_g1	1	2.89312	0.0233931	8.39	0	3.84	33.32	17.36	9.03	0	2.26	5.63	25.58	6.76	10.27	0	15.28	0	2.96	0	4.72	4.72	0	0	15.16	5.64	16.23
TRINITY_DN55996_c0_g1	1	2.89836	0.0172424	0.44	1.15	1.32	0.93	0.37	1.77	0.77	1.03	0.73	0.38	0.65	1.76	0.27	0.05	0.05	0.23	0.12	0.2	0.29	0.19	0.22	0.34	0.1	0.09
TRINITY_DN45458_c0_g1	1	2.91675	0.000333146	12.4	4.73	21.35	26.55	31.69	11.49	8.39	3.63	14.39	6.84	16.59	4.26	2.31	6.25	0.98	1.96	5.15	4.71	4.65	3.64	3.52	7.6	7.51	12.24
TRINITY_DN53243_c0_g1	1	2.92273	0.0484449	5.36	26.62	4.5	5.23	4.2	7.85	130.77	50.37	28.02	9.08	14.94	12.08	3.53	2.33	1.25	5.5	17.34	26.45	5.54	3.05	1.7	7.88	13.33	29.3
TRINITY_DN44560_c0_g1	1	2.92367	0.000690261	7.13	1.2	5.24	19.65	18.93	10.98	10.86	3.37	6.15	4.59	14.69	1.63	1.02	3.72	1.74	2.26	7.79	3.5	3.53	3.28	3.92	7.76	7.41	8.67
TRINITY_DN51335_c9_g8	1	2.92413	0.0142182	5.09	1.38	9.43	8.62	13.53	10.03	3.59	5.36	9.61	7.49	2.77	5.02	0.81	2.18	1.71	0.73	4.94	3.26	3.06	5.3	10.01	7.7	4.17	8.38
TRINITY_DN58127_c1_g2	1	2.92691	0.0218869	2.24	1.81	1.96	0.42	0.89	1.51	0.82	1.82	2.43	3.48	2.64	3.45	0	0.67	0.12	0.66	1.41	0.94	0.58	0.04	0.57	2.64	3.74	1.56
TRINITY_DN49706_c0_g1	1	2.92715	0.00896719	1.06	0.79	0.36	0.6	0.46	0.51	1	2.37	2.3	1	0.9	0.39	0.13	1.45	0.23	0.07	0.13	0.95	0.06	0.23	0.07	0.55	0.39	0.41
TRINITY_DN35351_c0_g1	1	2.9326	0.000344766	16.86	3.62	3.89	7.53	2.02	2.35	7.71	12.97	11.3	15.7	4.7	6.51	0	11.74	3.03	10.04	6.17	6.44	0.8	0.93	2.71	3.53	2.89	4.42
TRINITY_DN46710_c1_g1	1	2.9327	0.0236872	4.18	0.29	0.37	5.01	9.62	6.5	0.41	1.77	11.19	3.73	3.65	0.53	0	1.32	0.4	1.6	2.46	0.33	0.31	0.39	0	1.26	0.39	2.56
TRINITY_DN41070_c0_g1	1	2.93873	0.00629138	2.96	2.46	0	6.1	13.11	9.42	2.09	0	0.91	6.36	1.53	0	0.61	1.66	0.78	2.32	3.39	0	3.67	0.73	0	1.68	2.24	1.74
TRINITY_DN49278_c0_g1	1	2.94352	0.0346559	1.44	0.62	0.39	0	0	0	0.22	3.01	0.83	1.29	0.72	1.12	0.3	0.41	1.08	0.54	0.32	1.66	0.42	0	0.51	0.15	0.18	0.77
TRINITY_DN55745_c5_g5	1	2.94496	0.0425482	9.32	8.67	14.07	21.77	30.43	25.66	1.03	10.03	16.39	9.45	24.78	10.38	0.99	5.33	1.27	3.79	9.98	4.03	5.02	0	0	0	6.02	12.72
TRINITY_DN17477_c1_g1	1	2.94621	0.0380828	4.94	10.36	10.58	37.32	127.51	45.36	0	4.11	25.94	19.41	8.13	4.58	4.44	11.93	24.14	34.91	5.15	4.67	0	15.67	27.36	14.68	5.66	15.97
TRINITY_DN7429_c0_g1	1	2.95762	0.0485554	22.12	8.73	3.98	45.91	77.08	25.7	29.79	13.89	40.98	21.86	13.71	15.42	10.1	13.56	0	6.62	11.73	5.32	31.7	0	6.27	33.42	0	0
TRINITY_DN53279_c0_g1	1	2.96461	0.00428231	14.45	3.83	1.84	0	1.6	0.92	6.78	3.66	4.44	6.88	5.23	0	0	4.02	0	3.74	5.25	3.02	4.73	0	0	1.64	2.17	3.39
TRINITY_DN56334_c3_g1	1	2.96648	0.0387817	2.9	6.9	0	11.25	28.49	5.98	4.24	4.59	9.45	2.89	4.61	5.29	0	0	0	0	0	0	0	0	0	0	0	0
TRINITY_DN8417_c0_g1	1	2.96667	0.0138774	297.47	99.39	98.71	679.22	719.52	307.25	29.63	16.22	20.69	137.16	205.5	173.5	0	123.63	52.17	243.63	303.3	59.85	134.75	44.37	49.45	285.2	498.59	337.42
TRINITY_DN51300_c0_g1	1	2.96835	0.0225074	1.06	1.01	2.52	0.77	1.19	2.76	1.28	0.55	1.14	1.28	0.72	1.67	0.33	0.22	0.2	0.2	0	0	0.08	0.1	0.09	0.8	0.51	0.18
TRINITY_DN45965_c0_g1	1	2.97375	0.0101298	17.78	12.98	40.1	47.77	109.97	49.37	14.25	3.49	14.95	17.72	69.21	8.43	10.57	16.89	3.27	12.31	8.91	14.73	6.09	36.51	10.88	15.32	15.41	16.75
TRINITY_DN49340_c0_g1	1	2.97941	0.0454613	2.28	4.06	6.49	6.11	4.24	6.8	3.1	5.68	14.31	3.47	2.36	3.96	0.11	0.28	1.24	2.22	0.44	0.85	0.14	2.5	0.57	0.82	0.65	0.46
TRINITY_DN52164_c0_g1	1	2.9847	0.0477289	1.9	0.94	0.6	4.67	2.35	7.2	1.33	0	1.75	0	2.2	1.7	1.17	0	0	0.73	0.64	0	0.58	0.69	1.32	0.54	4.25	2.21
TRINITY_DN50695_c2_g1	1	2.98634	0.0262551	8.45	1.75	0	6.8	21.25	14.88	0	0	0	0	0	0	0	3.84	0	0	0	0	0	0	0	0	0	0
TRINITY_DN43288_c0_g1	1	2.98767	0.0428062	0	3.75	5.17	0	6.68	42.12	16.51	0	0	5.66	11.79	0	0	0	0	8.73	0	14.08	0	0	8.4	5.52	0	12.13
TRINITY_DN34316_c0_g1	1	3.00694	0.0060823	33.36	10.89	38.29	42.53	68.44	61.12	31.67	0	4.33	19.51	68.21	7.72	0	19.66	0	23.91	21.15	11.48	11.46	0	22.25	48.34	50.82	45.79
TRINITY_DN38140_c0_g1	1	3.01482	0.00358989	1.91	2.66	0	0.98	0	3.93	4.86	2.02	1.94	2.64	1.25	1.45	0	1.57	0.71	1.07	0.31	0.59	1.95	0	0.33	1.7	2.82	2.88
TRINITY_DN37560_c0_g1	1	3.01948	0.0116048	195	74.63	180.98	56.44	265.66	55.73	26.08	85.19	208.86	203.64	134.17	182.84	25.13	33.71	8.63	32.98	21.92	33.22	59.14	274.63	39.56	46.91	64.97	57.14
TRINITY_DN24554_c0_g1	1	3.01995	0.00104277	10.64	12.58	25.21	62.75	46.11	39.67	15.9	22.19	6.16	30.28	27.02	44.73	0	10.14	3.35	19.65	26.01	23.52	7.85	44.13	11.99	31.35	15.66	29.15
TRINITY_DN53553_c0_g1	1	3.02176	6.54091e-05	1.68	2.15	3.98	3.08	2.59	1.61	5.87	3.3	2.68	8.58	3.57	6.4	0.23	1.88	0.41	1.64	4.04	1.31	0.45	0.21	0.26	1.43	0.57	1.24
TRINITY_DN37776_c0_g1	1	3.03126	0.048924	5.15	0	0.4	8.9	19.78	2.94	0	1.44	0	0	3.45	5.72	0	0	0	0	0	0	0	3.82	1.61	0	4.76	5.94
TRINITY_DN56364_c1_g1	1	3.03931	0.0274094	31.64	8.77	36.26	86.64	73.48	23.74	11.79	9.56	16.96	22.13	22.79	17.36	0	7.47	1.89	13.2	8.82	11.21	9.42	0	0	24.31	26.85	11.08
TRINITY_DN33848_c0_g1	1	3.0521	0.00158913	13.51	36.95	11.64	33.6	10.03	25.05	41.54	27.11	5.71	12.8	8.92	40.17	0	13.22	0	6.45	5.71	0	5.15	17.38	18.31	0	12.59	4.44
TRINITY_DN42755_c0_g1	1	3.05934	0.0110236	2.32	1.53	1.4	4.03	9.04	5.98	1.17	3.77	1.74	1.56	4.13	1.78	0.94	1.26	0.16	0.48	1.55	1.61	1.75	1.75	4.22	1.94	1.79	2.77
TRINITY_DN54571_c5_g1	1	3.06794	0.0385701	0.37	0.73	0	3.13	1.2	2.73	2.05	0	2.01	2.6	1.13	0.66	0.43	0.57	1.06	1.58	1.39	1.72	0	0.5	0	0	0	1.65
TRINITY_DN57808_c5_g1	1	3.0735	0.00611031	15.21	7.55	23.93	14.12	16.83	16.45	2.48	5.79	0	7.45	5.78	3.23	4.31	14.9	0.34	7.74	22.98	8.52	2.96	1.03	1.29	11.96	2.79	6.21
TRINITY_DN1407_c0_g1	1	3.07535	0.0226603	6.9	0	0	4.83	13	0	26.78	17.5	14.8	16.51	5.74	12.86	12.93	0	0	0	0	0	6.76	0	0	5.36	0	0
TRINITY_DN54125_c1_g1	1	3.07545	0.0330256	3.03	0.31	0.78	4.36	9.73	0.55	1.74	1.71	0.92	2.31	1.62	0	0.1	0.77	0.23	0.45	0.8	1.43	0.44	0.8	1.94	1.71	0.93	1.2
TRINITY_DN40832_c0_g1	1	3.07558	0.0365567	0.55	0.06	0.29	0.21	0	0.1	0.49	0.79	0.52	0.08	0.55	0.32	0	0.07	0	0.06	0.21	0.2	0.05	0.12	0.06	0.28	0.31	0.38
TRINITY_DN48383_c2_g1	1	3.0856	0.000537589	11.95	2.71	6.98	15.52	19.04	8.38	1.54	0	2.02	7.82	5.92	1.95	3.47	8.43	6.17	2.63	3.85	3.52	4.86	0.82	3.95	6.9	1.69	5.86
TRINITY_DN52379_c1_g1	1	3.08902	0.0459996	0	14.99	15.5	19.87	13.36	16.85	5.5	5.99	15.21	67.86	35.38	52.81	19.95	17.84	9.15	0	23.22	14.08	0	31.46	8.4	27.62	17.24	54.58
TRINITY_DN44621_c0_g1	1	3.09399	0.00116931	4.68	1.5	1.41	15.19	10.33	7.79	2.97	1.13	4.46	4.01	6.83	2.73	0.47	2.22	0.14	3.37	1.23	1.78	0.11	0	0.27	0.49	0.14	0.98
TRINITY_DN48305_c0_g1	1	3.09766	0.0461214	2.89	2.3	2.06	0.99	6.94	3.55	7.81	2.47	4.71	1.84	9.48	1.79	0	4.81	1.17	4.29	1.2	1.63	0.46	0.58	0	1.65	0	1.66
TRINITY_DN51076_c0_g2	1	3.10004	0.0338562	11.43	0	17.45	0	68.67	0	0	40.06	0	0	0	0	23.03	0	0	0	0	0	0	0	0	0	31.07	0
TRINITY_DN30466_c0_g1	1	3.10274	0.0467136	6.16	5.06	6.71	0	30.34	5.23	23.68	5.92	7.37	5.6	5.93	18.05	1.94	13.1	0	2.53	2.23	8.06	2.02	0	0	4.9	2.41	3.49
TRINITY_DN41381_c0_g1	1	3.10849	0.0414472	17.13	18.5	0	10.44	0	0	17.68	15.96	49.36	30.14	22.45	34.91	3.02	24.52	0	0	27.59	26.56	0	0	0	0	0	0
TRINITY_DN59099_c1_g1	1	3.11271	0.0198226	0.93	0.84	0.27	0.12	0.39	0.09	1.98	1.65	1.73	0.41	0.12	0.27	0.41	0.47	0.48	0.24	0.21	0.16	0.13	0.25	0.07	0.11	0.18	0.13
TRINITY_DN52228_c4_g3	1	3.12167	0.0199451	1.48	0.87	5.52	8.18	10.53	2.69	4.09	0	3.18	6.6	1.81	3.69	0	1.31	0	2.38	2.79	0.98	0.31	0	0.73	2.81	2.35	1.91
TRINITY_DN30828_c0_g1	1	3.12492	0.0375301	7.14	8.83	0	1.01	12.21	25.55	1.15	1.24	0	0	2.5	4.32	0	0	0	0	2.53	0	0	0	0	1.95	1.37	1.03
TRINITY_DN92468_c0_g1	1	3.12817	0.0321143	3.64	2.49	34.65	31.83	31.99	23.13	3.58	11.66	26.57	5.51	23.33	4.44	1.9	5.14	0	12.4	6.55	5.93	1.98	2.24	6.75	20.87	23.61	6.84
TRINITY_DN36089_c0_g1	1	3.13025	0.0414527	9.45	9.84	5.3	28.08	54.76	4.21	14.28	0	3.9	20.51	27.71	0	3.25	0	4.38	4.26	22.58	3.4	13.61	11.46	7.88	0	0	5.82
TRINITY_DN49268_c0_g1	1	3.13183	0.0244919	0.13	0.4	0.31	0.33	0.35	0.16	0.47	0.32	0.11	0.08	0.34	0.56	0.13	0.07	0.12	0	0.03	0.03	0.05	0.03	0.15	0.23	0.06	0.14
TRINITY_DN58795_c0_g1	3	3.13679	0.00696118	0.54	0.51	0.09	0.3	0.93	0.12	1.5	14.79	16.02	12.15	4.8	6.18	1.47	0.93	0.63	0.51	0.06	1.59	1.41	0.57	0.42	1.41	0.99	0.42
TRINITY_DN50124_c0_g1	1	3.1393	0.0449521	0.85	0.43	1.62	0.67	0.7	2.62	0.52	0.83	1.32	0.69	1.07	1.58	0.05	0.15	0.26	0.19	0.11	0.05	0.05	0.06	0.25	0.18	0	0
TRINITY_DN47154_c2_g6	1	3.14072	0.025926	6.52	1.46	6.65	9.18	3.69	8.66	0	2.25	4.15	2.12	5.7	5.25	0	1.35	0	0	0	1.02	2.04	0	0	5.27	14.66	7.36
TRINITY_DN32445_c0_g1	1	3.15077	0.0104422	20.55	15.41	13.06	27.78	60.56	18.58	13.03	16.15	18.84	13.18	11.22	19.85	0.79	4.26	0.49	8.8	6.86	3.59	6.15	0	0	15.36	14.35	9.21
TRINITY_DN55182_c3_g1	1	3.15815	0.026724	16.59	11.64	31.82	7.65	25.69	6.43	17.02	0	0	74.31	0	0	5.05	13.56	0	13.24	11.73	5.32	0	5.95	6.27	12.53	12.94	4.56
TRINITY_DN42522_c0_g1	1	3.15824	0.0305996	0	1.08	0	0	1	0.55	1.72	4.62	3.85	4.08	3.36	5.31	0.15	0	0.18	0	0	0.45	0.28	0	0	0.31	0	0
TRINITY_DN52875_c0_g1	3	3.16724	0.0491306	0.57	0.27	0	0	2.25	0	8.91	3.33	6.42	6.54	0.87	6.57	0.24	1.02	0.6	0	0.27	0.75	0.69	0.6	1.41	2.4	0	1.05
TRINITY_DN56255_c10_g1	1	3.17491	0.0338143	0.43	0.48	0.68	0.58	1.11	1.69	0.29	1.64	0.49	0.1	0.21	0.38	0.06	0.16	0	0.28	0.06	0.24	0.06	0.29	0.14	0.52	0.81	0.45
TRINITY_DN54987_c6_g1	1	3.17709	0.0115107	5.82	0	0	0	0	0	0	0	12.78	0	0	0	0	0	0	14.95	0	0	0	0	0	0	0	0
TRINITY_DN32442_c2_g2	1	3.18336	0.0205463	1.93	0	0	31.27	17.47	43.05	0	0	11.93	0	3.14	0	0	4.48	8.96	4.36	3.85	6.97	0	7.81	0	0	0	0
TRINITY_DN52165_c0_g1	1	3.18458	0.00538026	0.45	0.39	1.02	0.37	0.31	1.64	0.49	0.52	0.14	0.27	0.67	0.78	0	0.09	0.08	0	0	0	0.06	0	0.04	0.04	0	0
TRINITY_DN57763_c6_g2	1	3.18687	0.0208464	9.32	0.72	0.94	16.33	21.91	7.13	3.09	1.11	5.46	6.3	1.13	1.3	0.99	5.33	0	2.53	1.11	4.03	2.01	0	0	0.87	6.02	6.36
TRINITY_DN59175_c1_g2	1	3.19322	0.00295236	0.35	1.34	0.57	1.76	1.39	0.34	3.71	2.36	2.1	0.99	4.63	1.92	0.95	1.54	1.62	0.62	0.43	0.77	0.46	0.05	0.17	0.45	0.31	0.3
TRINITY_DN58306_c0_g2	1	3.20314	0.00397416	56.62	9.49	28.95	58.82	58.15	25.77	86.34	7.51	47.31	31.92	37.16	29.38	8.03	5.41	0	5.27	9.32	12.66	16.83	37.81	9.85	9.97	5.1	0
TRINITY_DN34388_c0_g1	1	3.20766	0.0180996	2.81	0.75	2.65	4	3.67	9.46	2.95	3.85	2.97	6.32	5.41	6.86	0	1.78	0	0.35	2.16	2.06	1.65	0	0.17	4.67	1.78	1.81
TRINITY_DN56209_c0_g1	1	3.2297	0.0312283	2.9	21.38	4.18	16.09	10.81	47.37	17.88	4.86	6.16	4.59	9.59	26.96	0	21.45	0	0	18.56	0	11.14	12.56	0	0	6.84	19.26
TRINITY_DN40239_c0_g1	1	3.23187	0.00112032	0.26	0.1	0.21	0.03	0.27	0.25	0.41	0.15	0.13	1.04	0.8	0.44	0.08	0.27	0.05	0.19	0.17	0.22	0.09	0.1	0	0.09	0.07	0.04
TRINITY_DN58449_c55_g1	1	3.23189	0.0223759	9.1	2.62	3.34	22.11	25.39	11.96	7.38	0.57	4.81	1.6	7.58	7.45	0	4.15	0	3.28	4.32	4.45	2.58	0	0	7.44	5.33	5.94
TRINITY_DN52650_c12_g1	1	3.24711	0.0104667	0	3.9	2.16	2.08	0	0	5.54	3.42	2.08	4.03	3.48	2.01	0	0	0	0	1.6	0	2.88	0	0	4.53	1.75	5.39
TRINITY_DN52990_c0_g1	1	3.24776	0.00739586	2.06	2.17	3.89	2.52	1.75	3.34	6.61	2.54	5.89	2.82	3.5	8.29	0.42	0.4	1.13	0.63	0	1.01	2.68	0.43	1.08	0.84	1.02	5.36
TRINITY_DN30584_c0_g1	1	3.25183	0.024447	42.49	11.24	10.33	54.64	53.46	75.81	27.52	23.98	0	45.24	11.79	13.2	0	0	0	0	0	0	0	0	0	11.05	8.62	6.06
TRINITY_DN59123_c1_g2	1	3.25693	0.0381839	1.42	1.99	0.78	2.24	2.22	0.66	0	2.43	3.55	1.91	0.39	3.62	0	0.79	0	0.42	0.25	0.71	0.76	0	0	0.98	0.71	0.61
TRINITY_DN10221_c0_g1	1	3.25772	0.0270448	0.45	0	1.37	2.37	0	0	1.22	0	0.78	2.45	0	0.79	0	0.31	0	0.28	0.97	0.23	0	0	0	2.25	0.27	1.37
TRINITY_DN47351_c0_g1	1	3.2599	0.0211866	5.7	5.65	5.17	6.26	15.37	12.87	10.02	1.84	7.11	3.63	6.91	1.94	0.89	6.02	0	4.1	5.33	3.89	2.09	0	0.67	8.24	0	0.46
TRINITY_DN48333_c0_g1	1	3.27043	0.00373812	1169.79	956.97	1009.47	1107	3938.21	1822.19	638.19	617.44	488.74	762.98	1091.25	989.08	279.59	645.56	271.97	190.01	144.65	203.06	305.04	388.87	1592.17	273.97	276.31	229.29
TRINITY_DN56001_c6_g2	1	3.2792	0.0142654	0	1.57	10.5	4.05	5.42	9.92	11.36	0	0	0	0	0	2.5	0	3.35	0	0	0	0	2.94	0	0	3.13	0
TRINITY_DN57498_c7_g1	1	3.27947	0.0256858	84.51	42.32	22.12	0	105.16	24.3	23.44	59.66	43.39	32.12	58.45	27.85	0	25.73	40	0	0	0	0	68.48	0	8.05	37.9	8.91
TRINITY_DN39460_c0_g1	1	3.28444	0.0051482	2.95	0	2.02	2.16	2.32	7.41	0.5	1.07	1.6	1	4.45	0.97	0.72	0.97	0.22	0.86	1.52	1.8	0.17	0.21	0.2	1.09	0.43	0.91
TRINITY_DN45498_c1_g1	1	3.29496	0.0320076	16.35	4.27	2.88	8.33	52.1	18.39	0	10.11	0	0	3.34	3.78	3.56	4.8	4.81	0	8.26	22.42	3.73	12.57	4.34	5.9	27.05	19.16
TRINITY_DN41393_c0_g1	1	3.29501	0.0397595	8.34	4.36	0	0	0	0	3.17	6.88	17.32	0	13.64	7.72	0	0	0	0	0	7.65	3.82	4.29	4.45	6.04	9.24	3.27
TRINITY_DN30822_c0_g1	1	3.29954	0.00243254	0	0	0	0	0	0	0	0	14.18	0	0	0	0	16.89	0	0	0	0	0	0	0	0	0	0
TRINITY_DN69416_c0_g1	1	3.29971	0.00851614	5.58	3.11	1.61	8.54	34.41	6.06	10.6	7.64	2.33	1.8	2.91	3.35	0.82	5.54	1.05	0	2.75	3.34	1.65	3.87	3.75	0.73	2	3.05
TRINITY_DN58570_c0_g1	1	3.29986	0.0467822	0.3	0.63	0.57	0.14	0.09	0.91	0.4	0.6	0.41	0.08	0.63	0.95	0.05	0.2	0.12	0	0.1	0.1	0	0.06	0	0.11	0.06	0.11
TRINITY_DN45884_c0_g1	1	3.30095	0.00896683	1.97	2.16	1.69	7.33	3.73	10.63	0.94	0.41	0.72	2.07	0.42	2.71	1.03	0.52	0.31	1.08	1.76	0.39	1.93	2.31	3.78	1.07	0.63	0.94
TRINITY_DN58900_c6_g5	1	3.30272	0.0393905	6.46	0	3.56	32.99	11.25	17.34	14.64	24.34	19.13	18.27	0	10.82	0.48	8.35	0	0	8.85	0.48	2.81	0	0	0.44	1.73	0
TRINITY_DN34350_c0_g1	1	3.303	0.0283028	2.17	0	0	0	15.89	44.28	0	0	0	0	0	0	0	0	0	0	0	0	0	0	0	0	0	0
TRINITY_DN43709_c0_g1	1	3.30377	0.00229636	3.43	0.74	2.32	2.68	5.41	4	1.29	1.39	1.33	4.4	0.58	0.67	0.19	1.51	0.45	0.45	0	0.37	0.53	0	0.84	2.25	2.26	2.46
TRINITY_DN44060_c0_g1	1	3.31479	0.0087584	4.58	2.94	1.97	2.35	1.22	0.8	2.63	3.16	0.94	1.57	0.94	1.51	0	1.53	0.16	0.87	0.69	0	0	0	0.38	0.36	0.25	0.07
TRINITY_DN9315_c0_g1	1	3.31853	0.0477098	2.83	2.98	0	0	0	0	0	0	0	0	4.68	10.53	0	0	0	0	0	0	0	0	0	8.58	0	4.68
TRINITY_DN48243_c0_g1	1	3.33657	0.048087	1.88	0.13	0.32	1.87	4.82	1.15	0.72	0	2.54	1.98	1.41	1.65	0.12	0.82	0.44	0.58	0.26	0.25	0	0	0.69	0.38	0	0.51
TRINITY_DN57681_c0_g2	1	3.3439	0.0479225	0.41	0	3.72	2.16	1.93	0	1.38	3.57	3.2	2.5	3.7	2.51	0.2	0.55	1.22	0.49	1.72	0.2	0	0	0.45	0.2	0.74	0.41
TRINITY_DN29909_c2_g1	1	3.34685	0.0421097	17.2	91.91	65.05	25.07	0	21.77	95.8	0	19.1	14.07	0	32.1	0	0	0	0	0	0	0	0	0	0	0	0
TRINITY_DN37258_c0_g1	1	3.34787	0.0474036	4.43	0	0.93	1.79	1.2	0	0	1.66	0	0	3.4	3.95	0	0	0	0	0	0	0	0	0	0	0	0
TRINITY_DN58331_c0_g1	1	3.35355	0.00117695	0.93	0.21	1.62	0.76	0.63	0.32	0.93	0.06	0.53	0.18	0.47	0.07	0.03	0.1	0	0.16	0.08	0.06	0.25	0.02	0.07	0.29	0.1	0.15
TRINITY_DN57411_c1_g1	1	3.35563	0.0114125	20.01	1.89	15.27	22.06	16.43	0	13.72	11.92	26.17	0	2.96	16.79	3.11	8.38	0	4.07	3.59	6.5	3.25	10.95	0	0	7.82	5.56
TRINITY_DN41180_c0_g1	1	3.35724	0.0308825	2.98	7.04	6.78	4.59	2.73	5.66	2.86	5.6	17.57	3.83	3.34	2.6	0	0.32	1.24	2.47	0.33	2.01	0.22	2.3	0.36	1.11	0.39	0.09
TRINITY_DN57757_c1_g1	1	3.3694	0.0359887	0.98	1.15	17.21	0.53	0.28	0.23	0.12	0.46	0	0.12	0.69	0.16	0.15	1.88	0.18	0.71	0.54	1.25	0.34	0.41	0.17	0.37	0.37	0.73
TRINITY_DN58669_c0_g1	1	3.37242	0.00175855	4.85	0.68	0.43	7.11	1.12	4.46	0.96	0	0	1.45	1.59	0	1.57	10.57	0	1.45	6.38	5.93	0.76	0	0.88	0.74	0	2.29
TRINITY_DN52787_c0_g1	1	3.38167	0.0340698	0.23	0.65	0.36	1.3	0	1.4	0.91	0.22	0.77	0.7	1.47	0.39	0.06	0.17	0	0.23	0	0	0.47	0	0	1.24	0.7	0.75
TRINITY_DN50220_c2_g1	1	3.39995	0.0388842	7.17	1.57	2.01	20.37	18.26	22.27	11.65	1.8	3.62	8.44	8.59	6.4	0	2.52	0.58	0	5.62	3.31	1.84	0	1.06	4.81	15.87	6.75
TRINITY_DN55738_c1_g1	1	3.40237	0.0100642	1.21	0.34	0.65	0.4	0.18	0.06	1.97	0.83	0.66	1.18	0.12	0.48	0.13	0.42	0	0.52	0.26	0.35	0.06	0.11	0	0.1	0.23	0.17
TRINITY_DN56667_c5_g2	1	3.40642	0.021704	12.49	0	2.5	0	0	15.82	0	0	0	0	0	0	0	0	0	0	0	0	0	0	0	0	0	0
TRINITY_DN39810_c0_g1	1	3.41355	0.00115337	6	1.07	5.91	5.14	7.42	5.73	13.18	8.01	7.63	11.91	36.57	5.81	1.78	0.6	2.14	1.42	0.78	2.83	1.11	4.06	3.17	4.41	5.22	3.35
TRINITY_DN46885_c1_g1	1	3.42519	0.0351595	0	0.36	0.68	0.22	0	0	0.51	3.83	3.59	2.04	0.28	3.63	0	0	0.22	0.66	0.39	0.92	0.86	0	0	2.77	1.33	0.56
TRINITY_DN57098_c7_g2	1	3.43966	0.0181983	3.1	2.67	0.49	4.24	5.06	8.64	1.08	0	0.7	2.18	2.98	4.15	0	0	0.56	1.12	4.43	3.19	0.44	0	0	1.27	0	0.44
TRINITY_DN58876_c1_g1	1	3.44421	0.0475565	39.45	12.01	0	80.82	10.91	0	35.55	19.4	12.36	0	75.92	84.18	0	0	0	28.88	25.65	11.73	0	13.06	0	18.47	58.06	10.25
TRINITY_DN42234_c0_g2	1	3.45175	0.0451563	0.21	0.2	0.08	0.16	0.32	0.23	0.46	0.3	0.47	0.37	0.62	0.36	0.12	0	0.14	0.14	0.06	0	0.16	0	0	0.06	0.07	0.06
TRINITY_DN54842_c0_g1	1	3.46022	0.0272329	29.33	29.72	10.96	61.35	53.51	28.66	144.63	45.23	37.24	119.61	74.11	97.39	11.03	10.85	14.51	6.55	0.7	6.78	7.11	99.47	17.06	6.18	1.46	5.9
TRINITY_DN56227_c2_g1	1	3.46775	0.00837862	0.88	0.9	0	12.49	7.61	16.23	6.42	0	6.86	0	1.4	0	0	0	0	0	0	0	0	0	0	0	0	0
TRINITY_DN17046_c0_g1	1	3.47951	0.000724277	4.21	1.69	4.26	12.04	15.41	8.83	1.69	0.73	4.37	5.45	5.64	1.31	0.52	1.04	0.63	1.25	1.65	1.04	0.25	0.61	1.74	2.28	2.18	4.1
TRINITY_DN46242_c1_g2	1	3.4864	0.0232949	0.3	6.84	4.52	0	0.49	0	0	0.45	0	0	1.39	0	0	0	0	0	0.72	0	0	0	0.37	0	0	0
TRINITY_DN59795_c4_g1	1	3.49779	0.0331411	0.35	0.36	0.61	4.42	1.59	3.56	0.92	0.36	0.11	0.59	0.56	0.74	0.09	0.76	0.04	0.76	1.75	0.07	0.12	0.01	0.01	1.17	0.12	0.21
TRINITY_DN39610_c0_g1	1	3.49946	0.030235	0.11	0	0	0.65	0	0	0.91	3.75	2.52	1.51	1.87	0.4	0.1	0.27	0.36	0.12	0	0	0.37	0.24	0.68	0.32	0.74	0
TRINITY_DN58818_c1_g1	1	3.50279	0.00166901	9.57	5.07	7.89	4.6	18.01	5.15	1.52	32.32	39	66.72	9.02	33.58	11.66	4	8.59	14.87	2.34	22.33	2.55	0.9	0.47	8.05	6.04	4.5
TRINITY_DN54427_c7_g2	1	3.50441	0.00332733	0.4	2.28	14.44	9.11	4.44	5.87	2.51	3.13	1.01	3.29	8.29	1.21	0.09	0.81	0.2	0.2	0.63	0.6	1.91	0.21	0.58	5.31	6	3.46
TRINITY_DN31198_c0_g1	1	3.50853	0.0369675	7.88	16.72	28.92	22.25	112.28	0	12.3	0	110.68	12.64	13.17	14.71	0	0	10.32	0	0	7.94	7.83	8.86	0	6.23	0	6.86
TRINITY_DN16337_c0_g1	1	3.52031	0.0270727	13.03	0	6.15	8.88	7.94	9.84	0	0	4.52	0	3.56	8.04	0	0	5.18	5.02	8.88	4.02	0	0	0	6.33	4.85	3.43
TRINITY_DN81423_c0_g1	1	3.53143	0.0306522	2.03	0	4.53	0.63	5.89	11.62	3.57	6.18	0	5.08	1.57	1.82	0.63	1.71	0	0	0.7	0.64	0	0	0	0	0	0
TRINITY_DN52672_c0_g2	1	3.54482	0.00889698	0.45	0.11	0.67	0.34	0.06	1.31	0.15	0.48	0.32	0.5	0.34	0.46	0.06	0.33	0.04	0.04	0.03	0.12	0.11	0.15	0.03	0.37	0.04	0.03
TRINITY_DN41101_c0_g1	1	3.54544	0.0125807	2.16	0.21	1.42	1.37	4.52	1.29	0.43	3.1	2.58	0.86	0.32	1.32	4.37	1.28	1.81	1.92	0.6	1.24	0.88	0.34	0.32	0.6	0	0.4
TRINITY_DN59735_c5_g2	3	3.54942	9.38254e-10	0	0	0	2.04	0	0	28.26	18.99	25.65	28.86	2.64	35.28	0	0	0	0.96	0	0.81	0.39	0	0	0.42	0.48	0
TRINITY_DN57159_c2_g1	1	3.55391	0.0188835	0	2.79	0	0	0	0	3.16	0	4.17	4.03	0	0	0.72	1.94	0	0.91	2.39	0	0	0	0	0	0	2.02
TRINITY_DN54503_c1_g1	1	3.57849	0.000657807	0	0	54.16	0	35.41	22.68	0	31.15	0	0	0	33.36	17.84	0	0	0	0	19.14	0	21.29	47.39	15.19	47.81	0
TRINITY_DN55869_c0_g2	1	3.5843	0.00982935	0.29	0.16	0.59	0.48	0.9	0.42	0.94	1.01	0	0.88	0.93	1.31	0	0.59	0	0.36	0.31	0.03	0.15	0	0	0.33	0.12	0.11
TRINITY_DN54092_c0_g3	1	3.58484	0.0161713	0.05	0	0	0.12	0.08	0	0.42	1.59	0.72	1.26	0.56	0.74	0	0.18	0.15	0	0.27	0	0.36	0.31	0.2	0.33	1.4	2.17
TRINITY_DN59452_c0_g1	1	3.58918	0.000113414	1.15	3.44	1.58	1.31	0.91	1.03	2.02	0.73	0.67	0.63	0.35	0.63	0.23	0.39	0.02	1.61	0.6	0.26	0.16	0.04	0.09	0.26	0.12	0.15
TRINITY_DN46322_c0_g1	1	3.59125	0.0418182	0.13	0.09	0.11	0.15	0.69	0.05	0.3	0.23	0.33	0.42	1.25	0.06	0	0.1	0	0.06	0.03	0	0.07	0	0.12	0.03	0	0.08
TRINITY_DN36702_c0_g1	1	3.59182	0.00313322	1.81	4.28	1.79	4.21	5.41	4.84	0.66	2.38	0.85	3.1	1.73	1.73	0.16	0	0	3.55	0.16	0	2.04	0.74	1.93	5.57	3.59	3.51
TRINITY_DN53011_c0_g1	1	3.59709	0.00120309	0	0.24	0	0.36	0	0	2.95	1.27	0.97	1.34	1.42	0.44	0	0	0	0.06	0.22	0.05	0.05	0	0	0.11	0	0.06
TRINITY_DN58469_c8_g2	1	3.60411	0.0460911	0	0	16.15	0	14.89	10.94	0	0	3.39	10.22	0	9.17	0	3.76	0	0	0	0	2.91	0	0	0	0	0
TRINITY_DN12126_c0_g1	1	3.60942	0.0397214	0.06	0.49	0.46	0.37	0.2	0.54	0.17	0.37	0.11	0.08	0.38	0.22	0	0.07	0.06	0.13	0.11	0.05	0.05	0	0	0.06	0	0
TRINITY_DN39564_c0_g1	1	3.61584	0.00273086	1.46	0.36	3.2	13.25	43.34	12.79	1.01	1.64	7.25	2.05	10.08	1.95	0.42	2.26	0	4.15	2.27	2.96	3.26	1.49	0.94	3.55	12.66	4.86
TRINITY_DN20706_c0_g1	1	3.62129	0.0267959	6.1	2.38	7.8	6.37	117.58	36.55	26	14.73	14.64	18.12	17.43	31.07	1.01	3.75	0.93	4.93	2.17	18.85	2.17	33.43	4.27	9.22	0.61	19.44
TRINITY_DN55120_c5_g2	1	3.62147	0.0278074	0.27	0.52	1.63	0.94	5.07	7.44	0.91	0.2	0.47	1.09	5.69	0.95	0	1.83	0.15	0	0.13	0	0.12	1.33	1.11	1.16	0.45	0.38
TRINITY_DN39946_c0_g1	1	3.63613	0.0203573	0	0	1.45	4.02	6.87	0.46	3.41	0.19	0	0.36	0.2	0.7	0	0.66	0	0.44	0.64	0.49	0.23	0.15	0	0.38	0.74	0.51
TRINITY_DN4462_c0_g1	1	3.63651	0.00642292	24.08	7.15	4.8	16.17	58.82	22.78	20.7	22.48	0	5.31	11.17	9.52	5.81	0	3.9	3.81	0	15.2	3.04	10.25	3.5	7.25	7.3	2.6
TRINITY_DN35946_c1_g1	1	3.64545	0.0185063	3.84	0	0	5.4	0	9.19	5.98	0	16.55	43.01	6.4	14.31	0	0	0	0	0	0	0	0	0	0	0	0
TRINITY_DN50655_c0_g1	1	3.64884	0.0164243	4.73	3.17	9.49	7.02	4.29	2.22	1.72	3.18	30.02	14.3	3.84	10.87	0.7	1.19	0.21	0.42	0	5.49	1.49	2.31	2.18	1.61	0.21	0.36
TRINITY_DN58731_c5_g1	1	3.66412	0.0488061	5.77	0.41	4.48	2.3	10.06	3.13	3.13	0.78	0.68	7.92	14.5	3.16	0.81	1.32	0.06	0.17	0.1	0.79	0.09	6.76	0.22	0.49	0.2	0.38
TRINITY_DN37983_c0_g1	3	3.67073	0.00196964	0	0	0	0	0	0	18.99	0	0	0	20.31	22.68	0	0	0	0	0	0	0	0	0	19.26	0	0
TRINITY_DN40839_c0_g1	1	3.68145	0.0254342	0.61	0.59	0.73	1.59	0.71	0	0	1.32	2.36	1.23	2.28	1.86	0	1.53	0	1.53	0.75	2.42	0.13	0	0	0.29	0.52	0.29
TRINITY_DN41097_c0_g1	1	3.68187	0.0131733	1.32	0.44	0.68	1.96	2.38	3.17	0	0.33	0.97	0.08	1.11	0.3	0.14	0.51	0	0.11	0.05	0.66	0.65	0.23	1.02	0.1	0.93	1.58
TRINITY_DN51815_c0_g2	1	3.68251	0.00451958	0.31	0.78	0.51	1.01	3.56	4.97	5.24	2.87	3.26	3.06	1.67	2.76	0.22	0.34	0.26	0.07	0.48	0.38	0.2	1.87	0.67	0.38	0.19	0.31
TRINITY_DN49207_c0_g1	1	3.68393	0.00565269	0	0	17.98	0	35.07	0	28.51	0	52.91	0	10.14	0	0	0	16.4	0	0	0	0	0	30.72	19.84	15.59	33.07
TRINITY_DN57242_c1_g1	1	3.69864	0.00378319	4.81	0.79	3.54	0.98	5.91	0	1.12	12.69	2.19	8.5	3.09	0.72	0.94	0.64	2.95	0.59	1.03	1.43	0	0.56	0	0	0	2.72
TRINITY_DN27371_c0_g1	1	3.70366	0.0184641	14.47	15.39	14.29	48.09	0	47.05	22.72	41.3	0	0	8.1	9.01	0	0	0	12.23	21.71	19.82	19.46	0	0	7.79	0	8.61
TRINITY_DN42163_c0_g1	1	3.71444	0.017059	0.53	1.81	2.61	2.52	2.54	3.33	1.45	2.35	4.69	2.19	2.42	7.5	0.28	0	0.34	1.03	0.3	0	0.27	0.67	0	1.09	0.34	0
TRINITY_DN30917_c0_g1	1	3.71648	0.0205939	0	18.21	12.64	0	8.18	20.73	6.71	7.32	0	41.38	0	0	0	0	0	0	0	0	0	0	0	0	0	0
TRINITY_DN44480_c1_g1	1	3.73734	0.0313288	0.51	1	1.89	4.56	3.27	5.49	0	2.26	0.9	0.35	1.56	1.81	0.27	0.72	0.33	2.29	2.3	0	0.26	0.32	0.3	0.79	0	0
TRINITY_DN37706_c0_g1	1	3.74832	0.00142959	5.03	0	14.44	0	4.66	5.81	0	0	31.88	39.74	0	140.58	0	0	0	0	5.28	4.79	14.29	10.72	0	15.06	17.43	28.68
TRINITY_DN29541_c0_g1	1	3.75976	0.0156818	1.29	10.92	6.3	4.11	41.19	6.45	4.45	1.54	0.35	21.53	20.96	9.68	0.17	0.91	1.89	0.89	1.31	2.37	6.68	2.83	0.24	16.91	0.73	2.87
TRINITY_DN44436_c1_g1	1	3.76284	0.000445226	0	0	23.99	9.24	0	7.59	72.47	42.14	73.95	47.78	75.43	193.49	0	0	3.9	34.25	0	0	9.12	0	0	41.07	0	2.6
TRINITY_DN59163_c25_g1	2	3.76567	0.0411065	15.74	5.6	9.98	21.26	15	10.72	22.26	14.22	28.04	5.1	15.5	9.04	7.76	12.06	5.46	9.68	22.04	13.78	7.2	1.66	3.6	24.76	18.94	14
TRINITY_DN28495_c0_g1	1	3.77847	0.028945	5.38	6.37	9.53	39.14	52.46	118.9	1.3	4.23	15.65	55.88	31.23	43.99	2.61	1.76	3.41	64.08	2.96	13.44	5.38	0	6.07	14.62	9.63	29.69
TRINITY_DN52968_c0_g2	1	3.78484	0.00803648	22.68	7.46	9.33	54.39	55.18	46.74	22.71	16.89	17.93	17.4	36.39	19.24	0	4.71	0.77	4.64	8.97	6.9	3.74	0	0	8.85	11.81	11.4
TRINITY_DN54655_c6_g1	2	3.79399	0.0602945	1.92	0.62	0.96	1.48	1.16	1.16	0.26	1.92	1.68	1.52	1.2	1.74	0.8	1.66	0.74	0.74	1.6	0.88	0.66	0.52	0.58	0.98	0.58	1.18
TRINITY_DN44269_c1_g1	1	3.80236	0.0369151	0.18	0.09	0.43	0.36	0.14	1.66	0	0.45	0.61	0.12	0.4	0.47	0.07	0.05	0	0	0	0	0.07	0.09	0.04	0.04	0.05	0.04
TRINITY_DN36988_c0_g1	1	3.81275	0.0288193	2.22	0.36	0	1.34	1.2	0	3.08	2.22	0.67	0	4.54	4.61	1.7	5.16	0	0	6.02	4.72	0	0	0	0	0	0
TRINITY_DN56847_c4_g2	1	3.81877	0.000869307	2.47	3.79	0.95	9.66	6.88	11.56	1.58	4.54	1.18	8.15	4.43	0.52	0.43	0.35	0	1.02	0.27	0.69	1.98	1.13	0.29	4.2	0.42	1.09
TRINITY_DN52110_c0_g1	2	3.84438	0.0314006	14.18	9.3	10.94	24.34	28.42	22.98	17.04	12.4	19.32	16.36	21.46	16.96	4.46	17.48	5.1	12.28	15.42	13.78	10.34	6.54	11.12	21.02	20.02	17.96
TRINITY_DN45198_c1_g1	1	3.85237	0.00805589	14.19	3.98	33.49	8.5	40.99	16.52	47.81	4.15	30.98	13.71	29.48	28.39	38.99	41.59	29.97	45.51	18.87	25.62	23.52	301.39	55.99	43.14	33.17	33.16
TRINITY_DN52418_c0_g1	1	3.85415	0.0142781	0	0.31	0.19	0.99	0.63	3.44	0.51	0.23	0.64	0.65	0.2	0.05	0.06	0.26	0.05	0.76	0.4	0.24	0.14	0.05	0.07	0.05	0.03	0.14
TRINITY_DN59327_c5_g1	1	3.8581	0.020112	236.06	100.72	52.91	39.22	13.28	49.28	41.02	57.25	43.52	6.19	17.34	6.49	157.4	3.04	46.09	27.62	23.36	8.52	3.59	0.65	8.68	4.6	9.71	30.2
TRINITY_DN42753_c0_g1	1	3.86689	0.0170865	13.01	12.12	2.5	4.42	0	1.22	11.99	15.93	14.39	1.86	11.24	4.75	0	0.5	0	3.69	0.41	3.4	0.36	1.33	0	1.07	4.53	7.65
TRINITY_DN56856_c4_g2	1	3.86754	0.00824373	20.15	0	0	14.76	0	0	0	0	0	0	0	0	0	0	0	0	0	0	0	0	0	0	0	0
TRINITY_DN55430_c0_g2	1	3.87763	0.031483	0.35	0.45	0.99	0.14	0.18	1.81	0.16	0.34	0	0.47	0.71	0.41	0.21	0.28	0	0.12	0	0.11	0.1	0.25	0	0	0.13	0
TRINITY_DN59197_c12_g1	2	3.87841	0.0401966	0	1.48	0.56	1.42	0.48	0	0.82	0	0	5.36	0.7	1.08	0.92	2.82	0	1.4	0.82	1.18	0.6	2.52	0	1.14	1.12	1.96
TRINITY_DN46068_c0_g1	1	3.88234	0.0242885	0	0	0	0	0	0	3.13	1.61	1.04	0.14	0.3	1.78	0	0.12	0	0.32	0.09	0.18	0.08	0.11	0	0.47	0	0
TRINITY_DN40156_c0_g1	1	3.89323	0.00788984	6.65	6.96	0	6.05	0	5.03	0	0	0	6.94	29.08	8.22	7.84	0	0	0	0	0	16.42	0	0	0	9.95	10.55
TRINITY_DN39612_c0_g1	1	3.89495	0.0395326	0.08	0.23	0.15	0.74	1	0.68	0.22	0	0.14	0.27	0	0	0.1	0.13	0.16	0.12	0.95	0.89	0	0	0	0.11	0.12	0.04
TRINITY_DN21948_c0_g1	1	3.92226	0.0321486	3.17	3.78	1.28	1.23	11.1	0.26	2.64	1.75	1.04	3.05	2.5	5.29	0	3.6	0	2.86	1.63	0.71	0.66	0.5	0	0	0	0.44
TRINITY_DN30658_c0_g1	1	3.92375	0.0433156	1.02	0.55	1.47	0.25	0.22	0.37	2.7	1.45	0	1.25	1.73	2.27	0.36	0.08	0.07	1.43	0.13	0.06	0.06	0	0	0.07	0	0.85
TRINITY_DN49967_c0_g1	1	3.92684	0.0242562	1.49	11.16	8.98	90.23	216.93	46.3	28.77	11.24	14.74	48.59	58.56	64.02	16.03	1.71	3.42	10.38	8.33	5.58	0.13	18.09	1.75	0.53	2.93	7.8
TRINITY_DN19317_c0_g1	1	3.93025	0.0253329	0	0	0	22.98	75.29	8.43	0	3.1	0	0	9.24	0	0	0	4.38	8.51	7.53	0	0	0	0	5.39	4.1	5.82
TRINITY_DN39361_c0_g1	1	3.9304	0.0385119	6.01	8.36	0	5.43	0	8.99	3.04	9.9	8.3	18.7	19.63	3.7	0	18.76	0	0	0	3.65	0	0	0	17.31	8.8	0
TRINITY_DN55658_c2_g4	2	3.93947	0.0534372	32.78	96.96	276.18	137.38	197.02	0	121.9	88.5	126.2	41.76	206.94	207.6	48.86	245.82	50.28	112.22	127.86	206.6	166.1	86.56	76.78	192.46	63.1	221.96
TRINITY_DN59343_c0_g1	1	3.94259	0.0387083	0	0	0	0	0	0	0	5.18	3.62	0	0.63	1.67	0	0	0.33	0	0	0	0	0	0.11	0	0	0
TRINITY_DN49105_c0_g1	1	3.94426	0.0190412	0	0	3.38	2.8	5.03	1.43	2.68	0	0	2.17	0.59	0	0	0.6	0	0	0.98	0	0	0	0	0.42	0	0
TRINITY_DN56060_c2_g2	1	3.94924	0.00192248	0	0	0	0	0	0	0	0	0	10.11	0	0	0	0	0	0	0	0	0	0	0	0	0	0
TRINITY_DN54134_c8_g1	1	3.98113	0.0440407	30.23	32.33	0	221.43	80.28	51.45	16.08	35.22	89.87	99.27	17.16	18.8	0	53.73	0	0	23.55	0	0	0	0	69.08	0	19.38
TRINITY_DN56863_c1_g1	1	3.99272	0.0288609	7.13	1.61	3.53	2.57	0.37	2.43	0	0.23	0	0	0	0.56	1.69	4.75	0.08	0.64	0.49	2.25	0.81	1.06	0.08	1.09	0.33	4.56
TRINITY_DN43138_c2_g2	1	3.99429	0.0152437	3.09	4.8	14.98	18.56	2.76	0	18.51	0	0	11.86	5	0	2.56	0	0	0	0	8.01	0	0	0	4.27	6.4	6.87
TRINITY_DN46538_c0_g1	1	3.99764	0.022435	0	0.91	0.11	1.03	0.07	1.11	0.44	0	0.56	0.38	0.78	0.5	0.12	0	0	0.14	0.12	0.12	0.04	0	0	0.17	0	0.04
TRINITY_DN41694_c0_g2	2	4.00084	0.033499	11.08	7.42	6	14.48	29.44	13.04	7.84	5.54	6.58	13.32	10.72	8.52	2.4	6.34	1.86	3.26	5.76	4.36	2.32	1.16	2.46	5.6	3.56	4.66
TRINITY_DN22550_c0_g1	1	4.00539	0.035616	0.14	0.97	0.87	0.34	0	0.99	1.94	0.83	0	0.97	1.08	0.76	0	0.36	0.16	0.48	0.7	0.54	0	0	0	0	0.16	0
TRINITY_DN29060_c0_g1	1	4.00996	0.0368719	0.63	0.36	0.76	0.29	0.2	2.15	0.68	0.18	0.43	1.01	0.19	0.88	0	0.46	0	0	0	0	0	0	0	0.24	0.28	0
TRINITY_DN52711_c3_g5	1	4.02313	0.0119852	0	0	0	14.18	0	0	0	0	0	0	0	0	0	0	0	0	0	0	0	0	0	8.05	12.63	0
TRINITY_DN57496_c3_g1	1	4.02598	0.0313575	4.26	5.87	3.91	3.77	2.52	3.07	4.23	11.48	0	0	4.58	7.83	0	0	0	0	0	4.81	2.41	0	5.5	3.86	5.76	4.14
TRINITY_DN45610_c0_g1	1	4.02685	0.0331246	0.83	1.64	3.15	2.03	0	1.56	3.48	1.88	3.79	1.77	4.49	0.74	0.97	0.67	0.62	1.85	1.62	0	0	2.34	0	0.92	1.8	0.95
TRINITY_DN48862_c1_g1	1	4.0339	0.0284883	1.45	0	1.9	0	4.93	5.77	1.04	0	5.53	0	13.67	5.25	0	2.7	0	0	1.12	2.05	0	0	0	0.88	1.22	0
TRINITY_DN53107_c12_g1	1	4.04616	0.0467359	0.87	6.27	4.7	4.89	5.23	0.93	1.17	1.25	0.37	2.47	3.26	1.52	0	2.71	0	3.64	4.91	0	0.8	0	0	0	0.35	0.91
TRINITY_DN35723_c0_g1	1	4.04686	0.0177933	24.07	6.42	0	34.61	116.89	89.42	0	10.38	52.91	0	20.29	33.7	0	0	0	0	13.75	12.59	0	56.05	30.72	29.76	93.56	0
TRINITY_DN35594_c0_g1	1	4.04929	0.0300296	0	19.74	9.03	4.34	0	14.66	0	0	0	0	0	0	0	0	0	0	0	0	0	0	0	0	0	0
TRINITY_DN53939_c0_g1	1	4.0518	0.0349656	1.28	0.54	2.04	0.21	1.72	1	1.04	0.32	1.7	0.49	0.28	2.28	0.03	9.71	0.04	0.14	1.36	0.03	0	0.11	0.1	0.2	0.11	0.13
TRINITY_DN55189_c2_g1	1	4.05217	0.02875	0	0	1.24	0	0	0.9	0	1.49	1.34	2.08	0.38	1.78	0.26	0	0	0	0	0	0	1.25	0.59	0	0	1.31
TRINITY_DN59441_c0_g1	1	4.07294	0.0227228	4.51	21.06	15.16	9.79	5.78	2.36	0.55	0.68	0.6	0.57	0.41	0.21	0.46	6.67	1.7	5.08	3.97	0.47	0.68	0.4	0.1	0.42	0.71	17.44
TRINITY_DN56606_c0_g1	3	4.08425	7.57375e-09	0	0.12	0.3	0	0.36	0	27.9	15.84	21.6	41.07	18.39	33.03	0.09	0.66	0	0.69	0.3	1.08	1.86	0.36	0	0.12	0.84	0.96
TRINITY_DN6879_c0_g1	1	4.10276	0.00643578	0	0	37.24	0	24.21	15.45	19.67	10.74	27.39	10.11	52.48	0	0	0	0	0	0	0	0	0	0	0	0	0
TRINITY_DN43763_c1_g3	1	4.10309	0.00846434	0	0	0	0	0	0	21.19	15.35	9.68	0	15.19	21.44	0	0	0	0	0	0	0	0	0	0	0	0
TRINITY_DN40238_c0_g1	1	4.11943	0.0331411	6.11	33.96	3.72	36.64	5.15	19.69	7.19	17.57	54.08	1.66	4.31	3.95	0	7.64	0	3.18	0.21	2.85	0.38	0	1.59	1.01	0.25	0.2
TRINITY_DN55612_c3_g2	2	4.13986	0.0165575	28.62	15.28	24.88	38.14	15.28	22.46	27.86	38.88	24.38	34.58	26.76	38.9	4.76	8.04	4.3	22.28	9.3	11.14	8.68	10.26	2.72	9.14	12.28	12.82
TRINITY_DN55944_c5_g1	1	4.14639	0.0112776	5.03	1.24	0	0	2.06	1.57	0	1.9	0.76	4.75	0	1.5	0	0	0	0	0	0	0	0	0	0	0	0
TRINITY_DN48562_c0_g1	2	4.16195	0.0304414	18.3	18.32	21.78	33.48	34.46	27.98	18.34	20.2	27.8	27.34	26.28	15.6	14.88	25.88	16.44	18.02	21.06	17.4	5.92	7.86	11.36	10.66	3.4	5.76
TRINITY_DN35969_c1_g1	1	4.17973	0.0324769	0	0	0	0	0	0	0	14.97	0	14.07	73	64.2	0	0	0	0	0	0	0	0	0	0	0	0
TRINITY_DN88074_c0_g1	1	4.18524	0.0270727	0	28.43	3.18	41.98	141.44	16.18	0	2.51	10.81	8.29	15.2	8.74	9.1	0	1.48	0	1.29	7	4.66	1.34	3.95	8.9	0	2.08
TRINITY_DN56998_c1_g3	1	4.19264	0.018713	0	75.44	0	0	60.21	0	0	0	0	0	0	0	0	0	0	52.95	0	0	0	0	0	0	0	0
TRINITY_DN42257_c0_g1	1	4.1947	0.0380983	0.49	0.39	0.19	0.83	0.25	1.36	0.22	0	0.82	0	0.24	0.14	0	0.09	0	0.16	0	0	0	0	0	0.3	0	0
TRINITY_DN52497_c8_g1	1	4.19784	0.0106796	0.46	0	3.6	5.26	1.21	2.32	0.7	0	0	0.26	2.65	0	0.22	0.07	0.06	0.32	0.57	0.44	0.15	0.07	0	0.3	0.07	0.18
TRINITY_DN34516_c0_g1	1	4.20903	0.0030101	0	4.18	17.35	0	0	0	24.6	6.7	8.51	88.5	52.68	80.91	0	10.03	10.32	0	0	7.94	70.43	8.86	0	0	9.74	89.12
TRINITY_DN42027_c1_g2	1	4.21773	0.0398893	0	29.46	10.36	19.95	26.99	17.24	10.93	0	60.93	56.18	23.32	90.15	27.21	0	18.99	17.87	15.88	14.56	85.04	64.81	53.58	91.99	90.45	12.82
TRINITY_DN6173_c0_g1	1	4.2179	0.0460813	3.84	4.07	0	5.4	14.54	101.07	17.94	32.58	8.27	24.58	38.42	0	21.79	0	0	0	0	0	37.87	0	0	0	47.21	0
TRINITY_DN55425_c3_g1	1	4.22354	0.00757063	0	0.15	0	0	0	0.13	0.88	0.33	1.31	0.46	2.15	0.81	0.09	0	0	0.04	0.1	0.03	0	0	0	0.1	0.04	0.17
TRINITY_DN34073_c0_g1	1	4.22766	0.0481774	0	1.27	1.68	4.85	2.17	0	0	0	2.46	3.73	5.93	0	1.94	0	0	2.53	4.45	0	2.02	0	0	1.63	4.81	1.74
TRINITY_DN48959_c0_g1	1	4.23076	0.0354936	2.01	4.61	22.19	2.43	0.54	5.54	15.31	29.56	45.86	4.69	21.6	0.6	21.49	2.54	12.13	9.77	2.04	0.76	3.66	0.45	0	0	0	3.3
TRINITY_DN37940_c1_g1	1	4.23084	0.0225682	0	1.13	0	0.7	0	0	0	0	0	0	0	1.01	1.45	0.98	0	0.92	0	0	0	0	0	0	0.88	0
TRINITY_DN29350_c0_g1	1	4.23148	0.00193874	7.76	42.41	7.59	9.42	112.25	72.53	11.46	9.75	6.22	6.06	20.82	19.95	0	5.15	6.55	2.18	1.44	6.78	1.71	3.47	7.82	7.36	1.36	15.56
TRINITY_DN54396_c1_g2	2	4.24634	0.0461503	4.56	4.18	0	3.82	8.04	2.46	1.12	3.28	2.12	3.6	2.8	2.9	1.26	3.18	1.1	0.86	1.9	3.46	2.02	1.08	1.84	3.48	2	3.26
TRINITY_DN27477_c0_g1	1	4.25172	0.0495062	0.37	0.36	0.45	0.65	0.59	1.63	0	0.54	0	0.51	0.56	0.33	0	0	0	0	0	0.18	0	0	0	0	0	0.18
TRINITY_DN99550_c0_g1	1	4.26199	0.046878	0.15	0.07	0.44	0.25	0.23	0.5	0	0.11	0.12	0.49	0.22	0.38	0	0	0.07	0.15	0	0	0	0	0	0.07	0	0
TRINITY_DN22160_c0_g1	1	4.26522	0.00742871	1.12	4.29	4.92	1.29	27.81	2.33	5.66	2.33	0.21	2.99	2.42	8.69	0.11	0	0	1.33	0.7	1.12	0	2.4	1.64	1.75	0.95	3.03
TRINITY_DN45786_c0_g1	1	4.27049	0.0187626	0.87	1.17	1.26	0.2	0	0	0	0	0.6	0	0	0.3	0	0.22	0	0.8	0.53	0.17	0.16	0	0	0	0	0.17
TRINITY_DN52128_c0_g1	1	4.27983	0.0366128	0.69	0.14	0.35	0.34	0.08	0	0.65	0.42	6.39	0.65	5.13	0.34	1.76	0.32	1.37	0.52	0.21	0.16	0.15	0	0	0.04	0.35	0.09
TRINITY_DN35470_c0_g1	1	4.28535	0.0113645	0	0	0	6.55	0	0.77	0	0	0	0	0	0.74	0	0	0	0	0.54	0	0.48	0	0.55	0	1.19	0
TRINITY_DN27850_c0_g1	1	4.29271	0.0252431	18.67	7.91	0	21.01	0	0	0	0	64.34	0	6.23	6.96	0	0	0	9.26	0	0	7.37	0	0	0	0	19.33
TRINITY_DN51044_c0_g1	1	4.29816	0.0485078	0.66	0.27	2.36	0.43	0.58	0.48	0	0	0.32	0.13	0	0	0.08	0	0	0	0.08	0.24	0.83	0	0.09	0.09	0.1	0.34
TRINITY_DN51734_c56_g1	1	4.3076	0.00498774	343.72	358.67	106.82	313.2	152.15	43.91	72.07	84.09	63.1	94.28	145.42	61.73	24.77	45.56	9.97	37.86	82.21	102.1	102.75	143.44	20.87	53.08	27.36	38.23
TRINITY_DN42183_c0_g1	1	4.30776	0.0474211	1.25	0	3.41	3.29	0	0	0	0	0	0	0	0	0	8.01	0	0	4.54	0	0	0	0	0	0	0
TRINITY_DN51189_c9_g1	1	4.31037	0.0225074	17.87	0	0	0	53.12	0	0	15.58	0	0	0	0	0	23.74	0	0	0	0	18.49	0	0	15.19	23.9	0
TRINITY_DN45612_c0_g1	2	4.32132	0.0276313	7.5	10.98	4.74	9.34	8.72	11.32	5.56	9.58	10.66	7.22	7.8	9.82	2.92	6.62	1.96	4.54	3.24	3.48	4.04	1.52	4.12	10.44	4.68	5.38
TRINITY_DN56785_c0_g1	1	4.32184	0.00172591	4.01	6.27	16.93	2.72	7.29	8.99	0	3.3	0	3.12	0	11.11	0	0	0	4.56	0	0	0	0	0	2.88	0	0
TRINITY_DN53837_c0_g1	2	4.32851	0.0215814	26.96	11.98	21.4	22.64	36.82	30.46	20.46	11.36	8.28	16.68	21.36	15.58	4.6	13.92	2.2	7.94	18.28	10.84	7.68	3.56	4.4	14.16	10.08	19.62
TRINITY_DN37354_c0_g1	1	4.32904	0.0244115	0	0	0	0	0	0	0	0	0	0	0	0	0	0	0	0	0	0	0	0	0	0	0	0
TRINITY_DN45916_c0_g1	1	4.32952	0.0366143	0.28	0.13	0.16	0	0.32	0	0.18	0.49	0.23	0.09	0.31	0.12	0.06	0	0	0	0.06	0	0	0	0.07	0.06	0	0
TRINITY_DN50087_c0_g2	1	4.34211	0.032788	0.99	0	4.11	0	0.53	0	0.91	1.47	0.59	3.68	0	1.17	0	0.5	0	0	0	0	0	0	0	0	0	0.72
TRINITY_DN17187_c0_g1	1	4.34571	0.0123882	0.36	0.17	0.54	0.31	0.7	0.3	0	0.13	0.31	0.12	0.4	0.16	0	0	0	0	0.08	0.16	0	0.09	0	0.08	0	0
TRINITY_DN40101_c0_g1	1	4.35031	0.00161943	1.22	5.48	1.57	7.61	20.43	0	6.92	14.04	10.28	16.74	7.6	15.35	18.39	6.48	6.13	6.1	1.78	4.07	0	0	0	2.14	0.97	2.24
TRINITY_DN39444_c0_g1	1	4.35646	0.0411176	0	0	0	0	0	0	0	0	0	0	0	0	0	0	0	0	0	0	0	0	0	0	0	0
TRINITY_DN46656_c0_g1	1	4.35649	0.0275928	1.03	0.41	0.62	0.2	0	1.02	0.46	0.12	0.15	1.14	0	0.15	0	0.1	0	0	0	0.07	0.2	0	0.08	0	0	0
TRINITY_DN35992_c0_g1	2	4.35851	0.0632155	20.72	8.32	16.76	29.76	44.92	22.62	10	12.48	22.68	8.38	18.42	24.42	3.66	15.38	4.36	11.8	13.52	7.8	6.4	7.72	4.86	9.04	6.56	7.66
TRINITY_DN81556_c0_g1	1	4.36972	0.0160363	0.14	0.06	0	0.23	0.1	0.11	0.18	0.29	0.46	0.45	0.2	0.82	0	0	0	0	0	0.11	0	0	0	0.18	0.07	0.24
TRINITY_DN36947_c0_g1	1	4.37374	0.00701916	1.72	1.17	12.19	3.47	191.68	7.58	19.08	0.82	3.75	41.54	32.87	39.79	0.28	1.03	1.65	4.68	2.89	5.44	2.05	5.4	0.63	18.89	34.58	55.12
TRINITY_DN53918_c0_g1	2	4.37751	0.0264946	6.74	7.74	6.02	6.36	1.82	3.98	7.86	8.92	9.14	19.66	4.02	4.7	0.14	1.36	0	0.34	0.74	1.44	0.14	0.18	0	0.76	0.7	0.92
TRINITY_DN39796_c0_g1	1	4.37943	0.0408576	0	6.64	9.31	0	0	0	49.17	0	13.69	0	31.49	11.62	0	0	0	0	0	0	12.73	0	0	0	0	0
TRINITY_DN37645_c0_g1	1	4.38087	0.0277599	8.39	69.66	52.9	71.09	57.46	92.5	13.22	40.78	22.45	9.05	78.59	47.51	0	0.3	0	65.28	15.94	27.86	0	0.27	0.75	9.11	4.33	18.85
TRINITY_DN55280_c3_g2	1	4.38612	0.00643578	0	7.11	6.43	0	53.99	92.76	0	3.75	0	0	0	0	0	5.41	0	0	4.66	0	0	0	4.93	0	0	0
TRINITY_DN73721_c0_g1	1	4.39203	0.0436439	0.58	0.56	0.94	0.23	0.31	1.02	0.53	0.57	0	1.05	0.59	0.68	0	0	0	0	0	0	0	0	0	0	0.23	0.19
TRINITY_DN36543_c0_g1	1	4.40303	0.029847	1.65	0	0	1.22	0	0.36	4.49	1.21	2.89	2.82	0.94	0.73	0.62	0.28	0	0.25	0.44	0	0	0	0.23	0.21	0.25	0
TRINITY_DN18270_c0_g1	1	4.4101	0.0243798	0	0	0	26.52	35.59	0	18.47	8.03	5.07	15.18	63.55	0	4.33	5.82	0	0	0	0	4.53	0	5.33	7.16	5.51	7.78
TRINITY_DN54033_c0_g1	1	4.4217	0.0455613	0.29	0.14	0.35	0.17	0	0	0.19	0.21	0.5	0.19	0.22	0	0	0	0.16	0	0	0	0.12	0	0	0	0	0
TRINITY_DN51699_c1_g1	1	4.4353	0.0164243	0.11	0.1	0	0.12	0.17	0	1.59	3.72	2.4	4.75	2.75	3.96	0	0	0	0	0.2	0	0.7	0	0	0	0	0.4
TRINITY_DN58348_c2_g1	1	4.43973	0.00485254	0	0	0	0	0	0	0	4.31	0	0	0	0	0	0	0	0	0	0	0	0	0	0	0	12.62
TRINITY_DN27587_c0_g1	1	4.4456	0.0167717	0.3	0.17	0.84	0	0.18	0.4	0.16	0.34	0.3	0.16	0.26	0.93	0	0	0	0.06	0	0	0.09	0.06	0.06	0.11	0.12	0.16
TRINITY_DN30952_c0_g1	2	4.45124	0.00898166	6.8	3.16	9.64	14.1	13.6	7.14	2.44	0.52	0.62	1.7	1.1	1.28	2.36	4.26	1.5	3.74	4.44	3.32	2.18	1.32	1.26	6.4	5.02	7.88
TRINITY_DN57296_c3_g2	1	4.45749	0.0318674	0.68	0.44	1.11	0.27	0	1.21	1.55	0	0.8	0.62	0.69	0.8	0.23	0	0.28	0	0	0	0.22	0	0	0	0	0
TRINITY_DN29355_c0_g1	1	4.45854	0.0344527	0	0	0	0	81.05	0	0	0	0	4.59	0	0	0	0	0	0	0	0	0	0	0	0	0	4.81
TRINITY_DN47142_c0_g1	1	4.46271	0.000791619	3.24	17.8	0.98	2.66	1.05	1.62	0.18	4.09	3.02	1.27	0.2	0.71	0	0.33	0	0.88	0.13	1.24	0.69	0.59	0.69	0.9	1.8	1.41
TRINITY_DN37525_c0_g1	1	4.48565	0.0341583	0.39	0	0.15	1.34	0.8	0	0.52	0.37	0	1.38	0.19	2.03	0	0.16	0	0	0	0	0.11	0	0	0.97	0.57	1.21
TRINITY_DN80205_c0_g1	1	4.48829	0.0471166	0.12	0.24	0.29	0.43	0.19	0.21	0.16	0	0.42	0.66	0.37	0.21	0	0	0	0	0	0	0	0	0	0	0	0
TRINITY_DN90632_c0_g1	1	4.49158	0.0391893	0.33	0.16	0.3	0.1	0.13	0.56	0.78	0	0.14	0.11	0	0.29	0	0	0	0.08	0	0	0	0	0	0	0	0
TRINITY_DN50254_c0_g1	1	4.49571	0.0187123	0.11	2.59	0.83	0.54	0.23	0	0	0.1	0.37	0.24	0.16	0.26	0	0	0	0.14	0.15	0	0	0	0	0	0.04	0.19
TRINITY_DN10734_c0_g1	1	4.50014	0.0440735	0	0.28	0.36	0.34	0	1.04	0	1.71	1.02	0.4	0.88	1.02	0	0	0	0	0	0	0	0	0	0	0.38	0
TRINITY_DN90971_c0_g1	1	4.50175	0.0403942	0.46	0	0.97	0	0	0.39	0.62	0.33	0.39	0.61	0.69	0.2	0	0	0.12	0	0.11	0	0	0	0	0	0	0
TRINITY_DN34094_c0_g1	1	4.50251	0.0202732	0.34	0.39	0.89	0.16	0	1.26	0.27	0.39	0.58	0.09	0.3	0.36	0.06	0	0	0.07	0	0.06	0.16	0	0	0.06	0.07	0
TRINITY_DN39951_c0_g1	1	4.5027	0.0296712	0.16	0.3	0.19	0.18	0.25	0.27	0.85	0.23	1.64	0	0.47	0.55	0	0.2	0	0	0.16	0	0	0	0	0	0.18	0
TRINITY_DN15033_c0_g1	1	4.50992	0.0392781	1.33	0.22	1.36	1.05	1.06	0.78	0.3	0.33	0.39	0.3	0.67	0	0	0.91	0	0	0.24	0.68	0	0	0.25	0	0	0
TRINITY_DN34112_c0_g1	1	4.5221	0.017723	46.63	85.32	19.98	0	0	0	31.64	0	0	0	0	12.44	0	0	0	17.23	15.31	0	27.34	0	0	0	0	0
TRINITY_DN53626_c0_g1	1	4.52527	0.0319653	0.13	0.24	0.38	0.22	0.49	1.27	0.34	0	0.21	0.17	0.47	0.22	0	0	0	0.12	0.05	0	0	0	0.12	0	0.06	0
TRINITY_DN30104_c0_g1	1	4.53679	0.0400848	0.77	1.9	1.93	0.47	0	6.43	0.54	0.58	2.09	0	1.18	3.43	0	0	0	0.56	0	0.45	0.44	0.53	0	0	0	0
TRINITY_DN33639_c0_g1	1	4.54542	0.0471193	0.19	0.18	0.23	0.44	0.15	4.07	0	0.28	0	0.26	0.29	0.17	0	0.11	0.2	0	0	0.08	0	0	0	0.18	0.1	0
TRINITY_DN40063_c0_g1	1	4.54629	0.0165185	0	0.06	0.08	0.18	0	0.38	1.42	0.6	0.87	0.21	0.82	1.02	0.13	0	0.12	0.06	0	0	0.02	0	0.03	0.11	0	0.08
TRINITY_DN36625_c0_g1	1	4.55084	0.0135374	0	0.71	0.38	0.18	0.24	0.88	0.07	0.38	0.45	0	0.39	0.09	0.04	0	0.05	0.05	0	0	0	0.05	0	0.05	0.05	0.09
TRINITY_DN3851_c0_g1	1	4.55617	0.0222677	0.31	0.45	0.19	0.36	0.49	0.27	0.21	0.23	0.81	0	0	0	0	0	0	0	0	0	0	0	0	0.3	0	0
TRINITY_DN53577_c10_g1	3	4.55879	0.0142233	0	0	0	0	0	0	14.16	2.91	4.29	19.47	10.95	19.86	0	0	0	0	0	0	0	0	0	0.93	0	0
TRINITY_DN59128_c0_g1	1	4.56661	0.00516339	0.65	0.07	13.01	0	1.7	0.27	0.83	0.33	0.39	0.91	5.15	0.81	0	0.12	0.13	0.17	0	0.18	0.12	1.74	0.31	0.61	0.97	0.68
TRINITY_DN45997_c0_g1	1	4.58258	0.00659028	0	0.32	1.39	0.48	0.13	2.24	0.22	0.71	0.42	0.88	0.25	1.16	0.21	0.1	0.17	0.17	0.15	0	0.13	0.08	0	0.08	0	0
TRINITY_DN39690_c0_g1	1	4.58493	0.0497818	1.76	0.15	1.74	2.05	1.25	0	0	0	0	0	0	0	0	0.2	0	0.18	0	0.6	0	0	0	0.31	0	0
TRINITY_DN26656_c0_g1	1	4.59166	0.0418808	0.85	0.16	0.21	0.2	0	0	0.23	0.49	0.29	0	0.26	0.3	0.16	0	0	0	0	0	0	0	0	0	0	0
TRINITY_DN38417_c0_g1	1	4.59309	0.0165797	0	0	0	0	36.9	0	0	0	0	0	0	0	0	123.63	0	0	21.66	0	0	0	0	158.44	0	0
TRINITY_DN42537_c0_g1	1	4.59619	0.00811106	3.41	1.33	1.39	4.3	4.34	5.64	1.55	0	0.4	0	3.79	0	0	0.31	0.85	0.56	3.46	0.7	0	0.55	0	0	1.68	0.23
TRINITY_DN52845_c1_g1	1	4.60184	0.0125924	1.84	0.38	1.05	2.02	0.74	0.54	1.49	0.23	1.49	1.17	0.72	0.14	0	0.27	0.08	0	0	0	3.94	0.32	0	3.14	0	0
TRINITY_DN27387_c0_g1	1	4.60977	0.0499036	0	0	0.81	1.04	0	0.78	0	0.65	0	0.3	1	1.56	0	0	0	0	0	0	0	0	0	0.22	0	0
TRINITY_DN53266_c35_g4	1	4.61079	0.00475713	0	0	0	35.84	0	15.45	59.01	0	13.69	0	10.5	11.62	0	0	0	0	0	0	0	0	15.94	0	0	22.88
TRINITY_DN25799_c0_g1	1	4.61868	0.0261917	0.11	0.15	0.56	0.06	0.08	2.2	0.14	0.08	0.45	0.07	0.47	0.92	0	0	0.05	0.05	0	0.13	0	0	0	0.19	0.05	0.05
TRINITY_DN98256_c0_g1	1	4.61998	0.0322924	0	0.09	0.22	0.11	0.44	0.8	0.13	0.13	0.32	0.12	0.56	0.33	0	0	0	0.1	0	0.08	0	0	0	0	0	0
TRINITY_DN43977_c0_g1	1	4.62344	0.040181	0	0.31	0.77	1.3	3.24	0	4.72	0.92	2.75	2.58	0.48	1.12	0.6	0	0	0	0	0.3	0	0.54	0	0	0	0.15
TRINITY_DN57852_c1_g1	1	4.62525	0.0117111	0.15	0	0.18	2.88	0.23	1.18	0	1.01	4.52	5	1.51	1.85	0	0	0.1	0.39	0.09	0.41	0.04	0	0.05	0.32	0.05	0.27
TRINITY_DN40595_c0_g3	1	4.63341	3.54285e-06	4.06	10.69	12.88	7.26	1.39	0	42.27	12.71	23.46	45.57	34.63	19.17	1.15	3.12	0	1.49	1.31	0	20.11	6.8	0	8.02	4.25	19.01
TRINITY_DN48314_c2_g1	1	4.6363	0.00717066	1.73	0	0	0	0	0	6.71	2.59	0	2.42	7.96	4.31	0.39	1.06	0	0	0	0.4	2.29	0.93	0	1.86	1.9	1.14
TRINITY_DN23346_c0_g1	1	4.64014	0.0485775	0	18.38	13.01	12.53	17	21.77	0	0	38.21	0	0	32.1	0	0	0	0	0	18.38	0	0	0	0	0	0
TRINITY_DN52339_c4_g1	2	4.6412	0.0827381	34.74	16.7	22.48	47.36	69.9	53.62	47.66	24.48	31.34	32.02	46.22	41.04	10.6	19.06	15.9	8.66	12.02	7.72	13.58	61.66	21.2	11.46	16.4	12.22
TRINITY_DN13066_c0_g1	1	4.65188	0.0266506	0	0	0	0	0	0	0	0	0	0	0	0	0	0	0	0	0	0	0	0	0	0	0	0
TRINITY_DN34829_c0_g1	1	4.65511	0.0391391	7.4	0	2.17	10.5	11.27	16.62	0	0	0	1.21	7.79	4.48	0	0	0	0	2.65	0	0	0	0	2.03	1.44	0
TRINITY_DN32256_c0_g1	1	4.6563	0.0448632	0.42	0.41	0.53	0.51	0	0.78	1.16	0.63	1.52	0.59	0	0.74	0	0	0	0	0	0	0	0	0	0	0	0
TRINITY_DN40758_c0_g1	1	4.66211	0.0425815	0.51	0.16	0.21	0.6	0.54	0.59	0	0.25	0	0	0.26	0.6	0	0	0	0	0	0	0	0	0	0	0	0
TRINITY_DN20297_c0_g1	1	4.66288	0.0334837	0.52	0.34	0.42	0.2	0.27	0.6	0	0.76	0.6	0.23	1.05	0.3	0	0	0	0	0.18	0	0	0	0	0	0	0
TRINITY_DN74026_c0_g1	1	4.66318	0.0410086	0.33	0.16	0.2	0	0	0.29	0.67	0.24	0.86	0.22	0.25	0	0	0	0	0	0	0	0	0	0	0	0	0
TRINITY_DN6049_c0_g1	1	4.66717	0.0185989	0.86	0.41	0.13	0.25	0.83	0.36	0.14	0.31	0.55	0.43	0.32	0	0	0	0.11	0	0	0	0.09	0.11	0	0	0	0
TRINITY_DN84540_c0_g1	1	4.66803	0.0405627	2.69	0	0	0.85	0	3.98	0.96	0	0	0	1.05	0	0	0	0	0	0	0	0	0	0	0	1.11	0
TRINITY_DN62172_c0_g1	1	4.66966	0.0411232	0.73	0	0.44	0.14	0.38	0.41	0.33	0.17	1.04	0.97	0.18	0	0	0	0	0	0	0	0	0	0	0.11	0	0
TRINITY_DN66570_c0_g1	1	4.68103	0.0477442	0.32	0.78	0.19	0.19	0.5	0.28	0.43	0.23	0.28	0	0.73	0.28	0	0	0	0	0	0	0	0	0	0	0	0
TRINITY_DN1026_c0_g1	1	4.68201	0.0258317	0	0	0	1.19	1.6	0.92	0	1.47	0	1.38	0.75	0	0	0	0	0.75	0	0	0	0.71	4.73	1.09	1.45	1.69
TRINITY_DN41164_c0_g1	1	4.68449	0.0213315	0.43	0.28	0.35	0.17	2.49	0.75	0.78	0	1	0.19	0	0.76	0	0	0	0	0	0.13	0	0.16	0	0	0	0
TRINITY_DN41765_c0_g1	2	4.68471	0.0174145	0.42	7.6	3.34	5.92	6.64	5.1	1.72	0.92	0	1.14	1.6	0.74	1.12	3.54	0.9	2.46	1.18	1.52	1.04	1.34	0.22	3.38	1.84	2.18
TRINITY_DN24817_c0_g1	1	4.68965	0.0484449	0	0.35	0.11	0.21	0	0.31	0.12	0.39	0	0.24	0.68	0.32	0	0.1	0	0	0	0	0	0	0	0	0.1	0
TRINITY_DN57371_c6_g1	2	4.68997	0.0685973	19.02	17.14	27.88	47.9	20.02	29.66	72.26	59.66	61.38	33.62	31.9	36.64	2.64	9.84	3.5	7.7	16	12.34	3.28	1.04	0.66	18.62	19.18	16.24
TRINITY_DN47478_c0_g1	1	4.69353	0.00133561	0.48	1.23	1.14	0.73	0.16	0.71	0.14	0.23	0	0.42	0.08	0.09	0	0.06	0	0	0	0.04	0.24	0	0.05	0.24	0	0.14
TRINITY_DN91061_c0_g1	1	4.69853	0.0328797	0.13	0.13	0.48	0.15	0.41	0.46	0	0.96	0.23	0.53	0	0.23	0	0	0	0.14	0	0	0	0	0	0	0	0
TRINITY_DN36372_c0_g1	1	4.70204	0.0157106	7.6	0	8.4	10.12	18.98	6.61	0	4.93	3.08	2.33	7.37	13.98	0	0	0	3.27	5.78	0	31.4	0	0	0	0	0
TRINITY_DN6645_c0_g1	1	4.70558	0.0487504	0.22	0.86	0.54	0	0.7	0	0.6	0.32	0.77	0	0.67	0.39	0	0	0	0	0	0	0	0	0	0	0	0
TRINITY_DN14814_c0_g1	1	4.70902	0.0253445	0.46	1.55	1.12	0.27	0.73	1.21	0.62	0	0.8	0.31	0.69	1.21	0	0	0	0	0	0.23	0	0	0	0	0	0
TRINITY_DN25541_c0_g1	1	4.71303	0.0121385	0	0.92	2.31	0	0	0	0.26	2.21	0.66	2.06	0.57	5.01	0	0	0	0.22	0	0	0	0.22	0	0	0	0
TRINITY_DN52869_c0_g1	2	4.71673	0.0323221	9.96	5.06	3.92	9.98	13.2	7.42	4.28	3.06	4.02	7.4	8.94	7.76	0.8	3.26	0.74	2.24	2.18	3.48	1.7	1.56	0.5	8.4	8.54	7.68
TRINITY_DN82661_c0_g1	1	4.71886	0.0377957	0.2	0.2	0	0.72	0	0	0	0.3	0.35	0.55	0.61	1.07	0	0	0	0	0	0	0	0	0	0.2	0	0
TRINITY_DN73390_c0_g1	1	4.72116	0.0325455	0	0.13	0.64	0.46	0.41	0	0.36	0	0.68	0	0.4	0.46	0	0.16	0	0	0	0.12	0	0	0	0	0	0
TRINITY_DN65494_c0_g1	1	4.72209	0.0352077	0.16	0	0.78	0	0	0	0.22	0.47	0	0.22	0.49	0.28	0	0	0	0	0	0	0	0	0	0	0.18	0
TRINITY_DN60608_c0_g1	1	4.72762	0.0384762	1.05	2.15	0	2.73	1.83	2.18	1.54	1.67	4.13	0	5.02	5.75	0	0	0	0	0	0	0	0	0	0	0	0
TRINITY_DN75769_c0_g1	1	4.72922	0.0482744	0.26	0.13	0.16	0.31	0.21	0.23	0.35	0.19	0	0.53	0.4	0.69	0	0	0	0	0	0	0	0	0	0	0	0
TRINITY_DN61009_c0_g1	1	4.7307	0.0429528	0.26	0.26	0.97	0.62	1.26	0.47	0.72	0	0.46	0.36	0.8	0.46	0	0	0	0	0	0	0	0	0	0	0	0
TRINITY_DN2859_c0_g1	1	4.73105	0.0481107	0.25	0.12	0.15	0.14	0.19	0.42	0.49	0.18	0.63	0	0.55	0.43	0.11	0	0	0	0	0	0	0	0	0	0	0
TRINITY_DN60201_c0_g1	1	4.73365	0.0278929	0.36	0.34	0.22	0.21	0.56	2.17	0.24	0.78	0.62	0.97	0.27	0.31	0	0	0.21	0	0	0	0	0	0	0	0.21	0
TRINITY_DN56447_c0_g1	2	4.7369	0.0197679	6.9	8.6	7.98	2.34	11.68	6.44	14.32	10	9.92	10.06	14.7	15.14	2.66	4.3	0.96	2.54	4.74	2.14	4.96	1.26	0.3	2.48	1.62	2.74
TRINITY_DN59425_c2_g2	1	4.74214	0.00860598	0.21	0	0	1.26	0	0	4.08	0	0.38	0	0.97	1.89	0.22	0.29	0	0.26	0.23	0.87	0.2	0	0	0.43	0	0
TRINITY_DN25910_c0_g1	2	4.74724	0.0418154	67.44	21.36	58.82	113.78	120.58	88	99.46	60.78	51.14	57.14	96.78	53.22	6.42	20.78	8.12	27.5	43.98	27.36	24.3	9.12	5.84	57.2	57.68	58.12
TRINITY_DN11905_c0_g1	1	4.74803	0.0405084	0.26	0.25	0.31	0.61	1.23	0	1.05	0.38	0.9	1.06	0	0.45	0	0	0	0	0	0	0	0	0	0	0	0
TRINITY_DN30497_c0_g1	1	4.74843	0.0376958	25.45	23.09	15.93	0	0	0	0	0	0	5.81	12.12	6.78	0	0	0	0	7.97	14.5	0	0	0	22.76	17.77	0
TRINITY_DN57196_c2_g1	1	4.75031	0.000798093	6.35	11.07	2.42	9.33	10.95	12.99	27.7	10	1.76	75.51	15.82	16.51	0	0	5.2	6.86	1.51	0	0	18.73	7.72	2.28	0	4.82
TRINITY_DN40891_c0_g1	1	4.75128	0.0459704	1.36	0.9	0	0.55	2.98	0	0	0.68	0	3.22	1.4	0.81	0	0	0	0	0	0	0	0	0	0	0	0
TRINITY_DN21653_c0_g1	1	4.75589	0.0411533	1.68	0	0	0	0	0	0	0	0	0	0	0	0	0	0	0	0	0	0	0	1.64	1.94	0.87	0
TRINITY_DN82136_c0_g1	1	4.75818	0.0384522	0.23	0.23	1.72	0.28	0.74	0.83	0	0.34	0.82	0	1.06	0.82	0	0	0	0	0	0	0	0	0	0	0	0
TRINITY_DN91214_c0_g1	1	4.76233	0.021502	0.53	0.17	0.65	0.62	0.56	0.31	0.24	0.77	0.31	0.48	0	0.62	0	0	0	0	0	0	0	0	0	0	0	0
TRINITY_DN13019_c0_g2	1	4.76443	0.0397485	0.13	0	0.79	0	0	0.67	0.53	0.19	0.45	0.18	0.59	1.37	0	0.32	0	0	0	0	0	0.14	0	0	0	0
TRINITY_DN11714_c0_g1	1	4.76766	0.0405987	0.15	0.14	0.53	0.34	0	0.25	0	0.21	0.25	0	0.66	0	0	0	0	0	0	0	0	0	0	0	0	0
TRINITY_DN32024_c0_g1	3	4.76993	0.0417021	95.31	273.93	33.18	96.27	67.35	9.33	173.64	76.59	99.21	44.16	12.57	133.62	0	0	2.61	0	0	10.44	39.09	0	473.19	0	22.5	3.87
TRINITY_DN36911_c0_g1	1	4.76999	0.0475545	0.54	0.54	2.07	1.34	0	1.04	1.52	1.65	1	0	2.51	0.97	0	0	0	0	0	0	0	0	0	0	0	0
TRINITY_DN103048_c0_g1	1	4.7741	0.0363904	1.32	0	0.92	0.44	0.3	0.33	0.77	0	0.33	0.26	0.57	0.33	0	0	0	0	0	0	0	0	0	0	0	0
TRINITY_DN54333_c0_g1	1	4.7745	0.00101434	8.07	5.02	8.58	19.79	61.2	12.78	205.33	97.74	210.38	291.86	211.75	300.25	13.89	3.8	3.6	1.2	1.68	27.82	0	16.59	5.12	0.85	0	0.53
TRINITY_DN18677_c0_g1	1	4.77517	0.0452824	0.38	0.74	0.47	1.83	0	0.7	0.52	0.57	0.68	0	0.58	1.34	0	0	0	0	0	0	0	0	0	0	0	0
TRINITY_DN56316_c1_g1	2	4.77949	0.0488986	16.72	5.74	14.44	44.8	30.44	31.8	9.56	8.66	14.22	19.14	20.74	12.42	6.5	9.74	3.92	8.28	13.76	6.9	6.46	7.32	2.04	17.52	11.4	7.34
TRINITY_DN24095_c0_g1	1	4.78509	0.0480195	1.3	0	1.28	0.31	0.42	0.93	0.36	0	0.46	0.72	0.79	0	0	0	0	0	0	0	0.26	0	0	0.27	0	0
TRINITY_DN40236_c0_g1	1	4.78532	0.0102793	0.92	0	0.84	4.88	2.19	0.81	0.31	1.01	2.82	2.51	1.74	1.62	0	0	0.28	0.28	0.25	0	0	1.67	0	0.23	0	0.23
TRINITY_DN58357_c2_g1	2	4.78579	0.0284195	11.16	14.2	16.36	14.84	8.32	14.62	3.1	0.96	1.84	3.2	7.1	1.74	2.22	6.54	0.72	1.82	2.58	5.62	2.34	2.68	1.54	2.76	0.74	2.2
TRINITY_DN18453_c0_g1	1	4.78605	0.0449156	1.71	0	0.54	0.52	1.41	0.8	0	3.24	0	1.22	0.66	0.77	0	0	0	0	0	0	0	0	0	0	0	0
TRINITY_DN57314_c1_g2	1	4.78883	0.0389207	0.34	0	2.15	0	0.56	0.63	0.48	0.51	0.62	0.48	0.53	0	0	0	0	0	0	0	0	0	0	0	0	0
TRINITY_DN52284_c0_g2	1	4.78898	0.0376368	0.37	0.37	0	0.45	0	1.39	0	0	0.68	1.58	0.58	0	0	0	0	0	0	0	0	0	0	0	0	0
TRINITY_DN18291_c0_g1	1	4.78976	0.0385592	0	0	0	0	0	0	0	0	0	0	0	0	0	0	0	0	0	0	0	0	0	0	0	0
TRINITY_DN93733_c0_g1	1	4.78984	0.0446689	0.18	0.18	0.22	0.22	0.29	1.28	0.99	0	0.32	0	0.28	0.97	0	0	0	0	0	0	0	0	0	0	0	0
TRINITY_DN30356_c0_g1	1	4.79234	0.0138212	0.48	0.39	0.58	0.09	1	0.82	0	0	0	0.53	0	0.28	0	0	0	0	0.07	0.07	0	0.49	0	0.07	0	0
TRINITY_DN52038_c0_g1	2	4.79636	0.0346988	7.34	3.64	7.56	2.9	24.78	14.36	1.98	2.26	5.38	7.7	3	0.56	0.86	2.22	0.42	2.76	2.42	2.96	2.16	4.18	1.48	4.84	3.42	4.22
TRINITY_DN53298_c6_g1	1	4.79748	0.0268163	0	0	0	0	0	0	0	0	0	0	0	112.83	0	0	0	0	0	0	0	0	0	0	0	0
TRINITY_DN45660_c2_g1	1	4.80023	0.0348557	5.82	18.62	0	0	0	43.16	0	0	0	0	0	0	0	0	0	0	0	0	0	0	0	0	0	0
TRINITY_DN58916_c1_g2	1	4.80072	0.0314779	0.43	0.31	0.25	3.55	0.82	0.54	0	0	0.36	0.42	0	0.19	0	0.13	0	0.22	0.39	0	0	0	0	0.2	0	0
TRINITY_DN73534_c0_g1	1	4.80143	0.0424519	0.2	0.2	0.25	0.72	0	2.52	0.83	0.6	1.07	1.11	0	2.52	0	0	0	0	0	0.2	0	0	0	0	0.25	0
TRINITY_DN17915_c0_g1	1	4.80401	0.0341355	0.31	0	0.5	0.12	0	1.06	0	0.15	0.35	0.14	0.31	0.36	0.09	0	0.11	0.11	0	0.18	0	0	0	0	0	0
TRINITY_DN57307_c5_g3	1	4.8042	0.00328128	0	0.19	0	0.23	0	0	0	1.72	3.42	4	1.78	1.38	0	0	0	0	0	0.39	0.36	0.23	0	0.39	0	0
TRINITY_DN64986_c0_g1	1	4.80527	0.0429221	0.1	0.39	0.24	0.35	0	0	0.27	0.44	0.35	0.14	0.15	0.36	0	0	0	0	0	0	0	0	0	0	0	0
TRINITY_DN81427_c0_g1	1	4.80594	0.0455613	0	0.28	0.17	0.5	0.23	0.5	0.19	0.21	0	0.19	0.22	0.51	0	0	0	0	0	0	0	0	0	0	0	0
TRINITY_DN46393_c0_g1	1	4.80963	0.000170096	12.8	4.34	3.13	5.2	4.7	3.7	0	0.2	1.32	3.95	5.09	0.12	0	0.32	0	0.14	0.74	0.36	0.49	0.07	0.07	1.09	1.46	1.85
TRINITY_DN20787_c0_g1	1	4.8103	0.0366998	0	0.25	0.64	0	0	1.4	0.36	1.16	0.92	0.72	0.4	0.46	0	0	0	0	0	0	0	0	0	0	0	0.27
TRINITY_DN3501_c0_g1	1	4.81228	0.0485723	0.26	0	0.41	0.29	0.13	0.87	0.11	0.12	0.58	0	0.26	0.15	0	0	0	0	0	0	0	0	0	0	0	0
TRINITY_DN48029_c0_g1	1	4.81373	0.0326369	24.19	5.17	0.44	43.65	15.38	91.64	5.34	14.16	91.67	27.03	27.97	99.28	0	0	0.99	5.91	1.73	15.68	0	0	0.9	0	2.41	83.52
TRINITY_DN54140_c2_g1	1	4.81486	0.0247046	6.79	9.49	3.22	0	0	0	6.91	0	0	7.09	0	0	0	0	0	0	4.66	4.22	4.21	0	0	0	0	7.21
TRINITY_DN38028_c1_g1	1	4.81622	0.0181112	0	0	0.13	0.24	0.16	0.9	0.28	0.15	0.18	0.56	0.63	0.74	0	0	0	0	0	0	0	0.11	0	0.1	0	0
TRINITY_DN43082_c0_g1	1	4.81872	0.0358509	34.79	42.16	22.9	18.29	57.6	19.15	22.03	16.07	11.51	17.86	53.58	19.07	0	0	0	8.66	0	0	42.28	0	0	0	0	0
TRINITY_DN66006_c0_g1	1	4.82174	0.0414249	0.31	0	0.18	0	0.24	0	0.21	0.22	0.53	0.41	0.69	0.81	0	0	0	0	0	0	0	0	0	0	0	0
TRINITY_DN65273_c0_g1	1	4.82213	0.0334329	0.23	0.22	0.28	0	0.36	1.38	0	0	0.2	0.15	0.35	0.81	0	0	0	0	0	0	0	0	0	0.22	0	0
TRINITY_DN5547_c0_g1	1	4.82332	0.0461238	0	0.11	1.57	0.14	0	1.02	0.16	0.17	0.41	0.16	0.54	0.62	0	0.14	0	0	0	0	0	0	0.12	0.11	0	0.11
TRINITY_DN81500_c0_g1	1	4.82409	0.0462544	0.2	0	0.99	0.48	0	0.36	0	0.89	0.36	0.55	0.92	0.36	0	0	0	0	0	0	0	0	0	0	0	0
TRINITY_DN3525_c0_g1	4	4.82429	0.000115344	0	0	0	0	0	0	0	0	0	0	0	0	47.48	0	3.04	0	0	0	0	0	0	0	0	0
TRINITY_DN41652_c0_g1	1	4.83387	0.0292849	0	0	0	7.96	0	0	0	3.89	0	0	0	0	0	0	0	2.48	0	0	0	0	0	0	0	0
TRINITY_DN19476_c0_g1	1	4.83438	0.0433518	0	0	11.15	0	0	18.59	0	0	0	12.09	25.08	0	0	0	0	0	0	0	0	0	0	0	0	0
TRINITY_DN94856_c0_g1	1	4.83503	0.0359236	0.31	0	0.38	0.73	0.73	0.27	0.42	0.45	0.54	0	0	0.55	0	0	0	0	0	0	0	0	0	0	0	0
TRINITY_DN73759_c0_g1	1	4.84345	0.0461214	0.31	1.2	1.14	0	0	0	0	0	0.55	0.43	0.94	1.64	0	0.45	0	0	0	0	0	0	0	0	0	0
TRINITY_DN8050_c0_g1	1	4.84429	0.0413348	0.45	0.22	1.1	0.8	0.72	0.4	0	0.33	0	0	0.68	0.4	0	0	0	0	0	0	0	0	0	0	0	0
TRINITY_DN24918_c0_g1	1	4.84692	0.0454943	0.45	0.22	0.55	0.53	0.36	0.8	0.31	0.33	0.4	0.31	0	0.8	0	0	0	0	0	0	0	0	0	0	0	0
TRINITY_DN94875_c0_g1	1	4.84952	0.0483576	0.22	0.64	0.81	0	0.35	0	0.9	0.97	1.16	1.2	0.33	0	0	0	0	0	0	0	0	0	0	0	0	0
TRINITY_DN31748_c0_g1	1	4.851	0.0122674	0.15	0.21	0.8	0.08	0.23	0.12	0	0.21	0.13	0.29	0.33	0.39	0	0	0	0	0	0	0	0	0	0	0	0
TRINITY_DN53402_c3_g1	2	4.85165	0.025467	15.66	9.74	16.64	26.68	29.42	43.16	4.42	1.9	2.26	4.7	7.6	3.46	2.92	6.56	4.18	7.62	7.32	11.92	3.96	4.88	4.4	5.34	5.7	5.52
TRINITY_DN100929_c0_g1	1	4.86662	0.0484424	0.71	0.23	1.17	1.13	0	1.27	0	0.35	0.42	0	0	0.84	0	0	0	0	0	0	0	0	0	0	0	0
TRINITY_DN53107_c13_g3	1	4.87377	0.0400047	3.15	28.96	4.24	8.18	1.83	0	0	3.33	2.06	4.72	6.69	11.5	0	4.3	0	16.53	5.45	0	0	0	0	0	0	2.87
TRINITY_DN84436_c0_g1	1	4.87442	0.0401502	0.16	0.16	0.2	0.19	0.51	1.13	0.88	0.47	0	0.22	0.74	0	0	0	0	0	0	0	0	0	0	0	0	0
TRINITY_DN73834_c0_g1	1	4.87967	0.0349619	0.4	0.13	0.16	0.15	0.41	0.91	0.18	0.19	0.23	0.53	0	0.69	0	0	0	0	0	0	0	0	0	0	0	0
TRINITY_DN44463_c0_g1	2	4.89082	0.00699032	14.74	9.12	12.66	9.76	10.66	10.38	6.36	14.44	16.28	16.94	13.44	11.98	4.3	5.8	8	11.4	17.54	10.08	5.34	2.56	0.54	6.48	2.62	2.48
TRINITY_DN13144_c0_g1	1	4.89141	0.0258503	0	0.12	0.92	0.29	0.2	0.44	0.17	0	0.22	0.34	0.19	0.22	0	0	0	0	0	0	0.11	0	0	0.12	0	0
TRINITY_DN62312_c0_g1	1	4.89163	0.0385997	0	0.24	0.9	0.1	0	0.85	0.11	0.36	0	0.56	0.13	0.29	0.14	0.1	0	0	0	0	0	0	0	0	0.09	0
TRINITY_DN26857_c0_g1	1	4.89173	0.0283027	0	4.83	0	19.37	0	33.11	14.25	15.54	19.76	0	0	0	0	0	0	0	0	0	0	0	0	0	0	0
TRINITY_DN26658_c0_g1	1	4.89243	0.0391424	0.22	0.21	0	0	0.34	0	2.06	0	0.76	0.59	0	1.53	0	0	0	0	0	0	0.21	0	0	0.22	0	0
TRINITY_DN66049_c0_g1	1	4.89889	0.0492755	0.22	0	0	0.25	0	0	0.29	0.63	1.13	0	0	0.38	0	0	0	0	0	0	0	0	0	0	0	0
TRINITY_DN90690_c0_g1	1	4.90303	0.0464602	0.52	0.3	0.37	0	0.64	0	0	0.45	0.53	0.42	0.16	0	0	0	0	0	0	0	0	0	0	0	0	0
TRINITY_DN92795_c0_g1	1	4.90393	0.0398357	0.93	1.38	0.59	0	0	0	1.95	1.4	0.85	0	1.43	0.83	0	0	0	0	0	0	0	0	0	0	0	0
TRINITY_DN68275_c0_g1	1	4.90393	0.0403455	0	0.1	0.26	0.38	0	0.37	0.15	0.31	0.56	0	0.49	0.19	0	0	0	0	0	0	0	0	0	0	0	0
TRINITY_DN22553_c0_g1	1	4.90551	0.0363474	0.21	0	0.12	0.24	0.16	0.88	0.14	0.3	0.7	0.41	0.46	0.36	0	0	0	0	0	0	0	0	0	0	0	0
TRINITY_DN23525_c0_g1	1	4.90651	0.0101269	0.09	0.26	0.97	0.52	0.14	1.22	0.36	0.13	0.15	0.48	0.67	0.47	0	0	0.18	0	0.08	0.08	0	0.09	0	0.41	0.09	0
TRINITY_DN23635_c0_g1	1	4.90845	0.0109674	2.47	0	0	0	9.11	17.01	0	4.11	10.38	0	0	18.38	0	0	0	0	0	0	4.65	0	0	0	0	4.05
TRINITY_DN20168_c0_g1	1	4.91187	0.0486722	0.38	0.18	0.46	0.67	0.3	0.33	0	0.28	0.33	0.26	0.29	0	0	0	0	0	0	0	0	0	0	0	0	0
TRINITY_DN55239_c0_g2	1	4.91241	0.023872	0	0.31	0.4	1.15	0.52	0	0.44	0.48	0.57	0	0.49	0.57	0	0	0	0	0	0	0	0	0	0	0	0
TRINITY_DN58904_c0_g1	2	4.91325	0.0324477	24.86	11.32	32.8	48.9	35	36.68	14.36	6.94	2.76	8.6	35.7	8.9	3.9	20.98	3.5	9	18.64	7.82	8.38	2.62	6.32	21.28	14.22	14.42
TRINITY_DN17040_c0_g1	1	4.92183	0.0249549	0.1	0.28	0.23	0.11	0	0.97	0.13	0.41	0.65	0.25	1	0.33	0	0	0.1	0	0	0	0	0	0	0.09	0	0
[truncated: 3,775 more rows]

## Sheet: JGS_ZY
gene	log2FoldChange	adjp	CN_JGS_AM.a	CN_JGS_AM.b	CN_JGS_AM.c	CN_JGS_BM.a	CN_JGS_BM.b	CN_JGS_BM.c	CN_ZY_AM.a	CN_ZY_AM.b	CN_ZY_AM.c	CN_ZY_BM.a	CN_ZY_BM.b	CN_ZY_BM.c	USA_CT_AM.a	USA_CT_AM.b	USA_CT_AM.c	USA_CT_BM.a	USA_CT_BM.b	USA_CT_BM.c	USA_NJ_AM.a	USA_NJ_AM.b	USA_NJ_AM.c	USA_NJ_BM.a	USA_NJ_BM.b	USA_NJ_BM.c	NR hits
TRINITY_DN58094_c2_g5	-19.2509	1.10766e-10	0	0	0	0	0	0	0	2.82	0	1.76	0	2.25	0	72.16	0	0.43	3.02	0.35	6.09	0	0	146.42	0	1.71
TRINITY_DN33746_c0_g1	-13.2633	0.0378799	0	0	0	0	0	0	0	0	0	0	0	0	70.67	0	24.08	0	0	0	1.22	0	1.4	0.56	0	4.65	TRINITY_DN33746_c0_g1_i0: CAG4968657.1 unnamed protein product [Parnassius apollo]
TRINITY_DN41822_c0_g1	-12.9877	0.0362161	0	0	0	0	0	0	0	0	0	0.11	0	0	3.98	0	8.55	0	0	30.04	21.69	0	0.08	36.47	0	0	TRINITY_DN41822_c0_g1_i0: XP_028177734.1 uncharacterized protein LOC114365378 isoform X1 [Ostrinia furnacalis]
TRINITY_DN65268_c0_g1	-10.7367	0.0104991	0.4	0.39	1	0	0	0.74	2324.04	714.18	200.62	0	677.05	0	0	0	0	0	0	0	0	0	0	0	0	0
TRINITY_DN45863_c0_g1	-10.5867	1.33537e-19	0	0	0	0	0	0	15.46	17.47	13.64	40.42	6.23	16.48	0	0	0	0	0	0	0	0	0	0	0	0
TRINITY_DN34634_c0_g1	-10.2037	1.09401e-13	0	0	0	0	0	0	25.4	24.33	23.61	65.5	3.56	20.56	0	0	0	0	0	0	0	0	0	0	0	0	TRINITY_DN34634_c0_g1_i0: XP_029668180.1 LOW QUALITY PROTEIN: uncharacterized protein LOC115238466 [Formica exsecta]
TRINITY_DN29653_c0_g1	-9.21311	3.29366e-16	0	0	0	0	0	0	13.42	9.07	9.18	16.13	8.06	14.46	0	0	0	0	0	0	0	0	0	0	0	0
TRINITY_DN49556_c0_g1	-8.87126	8.80647e-13	0	0	0	0	0	0	4.48	3.61	4.46	8.53	4.02	9.5	0	0	0	0	0	0	0	0	0	0	0	0
TRINITY_DN103160_c0_g1	-8.07724	4.15335e-10	0	0	0	0	0	0	5.48	2.94	5.9	6.6	2.6	4.82	0	0	0	0	0	0	0	0	0	0	0	0
TRINITY_DN59036_c9_g5	-8.04541	6.41566e-08	0	0	0	0	0	0	11.35	13.06	3.43	8.77	2.94	13.19	0	0	0	0	0	0	0	0	0	0	0	0
TRINITY_DN53289_c3_g1	-8.04388	7.17445e-08	0	0	0	0	0	0	1.67	1.61	1.27	6.04	3.83	5.35	0	0	0	0	0	0	0	0	0	0	0	0	TRINITY_DN53289_c3_g1_i0: CAG9136621.1 unnamed protein product [Plutella xylostella]
TRINITY_DN46098_c3_g2	-7.64789	3.37253e-08	0	0	0	0	0	0	4.03	8.68	4.08	6.94	8.98	10.83	0	0	0	0	0	0	0	0	0	0	0	0
TRINITY_DN68125_c0_g1	-7.60241	2.07538e-05	0	0	0	0	0	0	7.38	12.88	5.19	36.24	1.88	18.17	0	0	0	0	0	0	0	0	0	0	0	0
TRINITY_DN58386_c3_g1	-7.25272	1.094e-06	0	0	0	0	0	0	6.69	3.29	5.57	9.26	5.37	1.56	0	0	0	0	0	0	0	0	0	0	0	0
TRINITY_DN35877_c0_g1	-7.17541	0.000988089	0.07	0	0	0	0	0.11	0	2.19	5.53	11.02	0.99	5.46	0	0	0	0.13	0	0	0	0	0	0.06	0.2	0.24	TRINITY_DN35877_c0_g1_i0: CAB3242512.1 unnamed protein product [Arctia plantaginis]
TRINITY_DN36890_c0_g1	-7.14735	0.0345847	0	0	0	0	0	0	22.54	7.36	1.32	0.34	0	0.44	0	0	0	0	0	0	0	0	0	0	0	0
TRINITY_DN52312_c1_g2	-7.04164	0.00116958	0	0	0	0	0	0	11.21	4.03	7.29	2.83	24.32	9.61	0	0	0	0	0	0	0	0	0	0	0	0
TRINITY_DN56998_c0_g1	-6.81368	0.00996761	0	0	0	0	0	0	0	1.13	5.37	2.1	3.36	4.9	0	0	0	0	0	0.1	0.09	0	0	0	0	0	TRINITY_DN56998_c0_g1_i0: TLO45090.1 reverse transcriptase family protein, partial [Acinetobacter baumannii]
TRINITY_DN42573_c0_g1	-6.71238	0.00517444	0	0	0	0	0	0	2.23	1.61	2.41	6	15.71	2.89	0	0	0	0	0	0	0	0	0	0	0	0
TRINITY_DN40397_c0_g1	-6.66103	3.48225e-08	0	0.15	0.1	0	0	0	5.44	5.27	7.61	8.49	4.18	3.77	0	0	0	0	0	0	0	0	0	0	0	0	TRINITY_DN40397_c0_g1_i0: ADI61813.1 endonuclease-reverse transcriptase [Bombyx mori]
TRINITY_DN53123_c7_g1	-6.65731	0.000397021	0	0	0	0	0	0	5.81	20.46	9.73	28.23	7.91	5.44	0	0	0	0	0	0	0	0	0	0	0	0
TRINITY_DN58222_c11_g4	-6.58793	0.0288609	0	0	0	0	0	0	15.62	11.28	8.69	14.63	0	0	6.53	24.7	8.52	50.59	0	0	17.48	32.26	10.63	24.74	11.23	87.88
TRINITY_DN63866_c0_g1	-6.54662	0.0162979	0	0	0	0	0	0	0.37	8.34	2.86	11.88	2.46	1.9	0	0	0	0	0	0	0	0	0	0	0	0
TRINITY_DN55360_c4_g5	-6.53178	1.99425e-06	0	0	0	0	0	0	0.91	1.54	2.32	3.24	2.48	1.36	4.56	5.57	1.51	6.1	4.31	6.95	4.53	2.02	0.96	6.2	3.51	5.72
TRINITY_DN48132_c2_g2	-6.46866	0.00278764	0	0	0	0	0	0	3.3	0.89	2.32	3.63	1.11	3.45	0	0	0	0	0	0	0	0	0	0	0	0
TRINITY_DN16214_c0_g1	-6.31045	0.00972861	0	0	0	0	0	0	5.52	0.26	0.92	3.37	1.87	2.18	0	0	0	0	0	0	0	0	0	0	0	0
TRINITY_DN53577_c10_g1	-6.30837	0.0055236	0	0	0	0	0	0	4.72	0.97	1.43	6.49	3.65	6.62	0	0	0	0	0	0	0	0	0	0.31	0	0	TRINITY_DN53577_c10_g1_i0: CAG4968657.1 unnamed protein product [Parnassius apollo]
TRINITY_DN55489_c1_g2	-6.3027	0.00406574	0	0	0	0	0	0	0.23	1.63	0.77	1.43	0.43	3.98	0	0	0	0	0	0	0.09	0	0	0	0	0	TRINITY_DN55489_c1_g2_i0: RVE43206.1 hypothetical protein evm_012155 [Chilo suppressalis]
TRINITY_DN4894_c0_g1	-6.26988	0.032307	0	0	0	0	0	0	4.55	0.49	1.17	6.15	1.02	3.25	0	0	0	0	0	0	0	0	0	0	0	0
TRINITY_DN49697_c0_g1	-6.20494	0.0194286	0	0	0.32	0	0	0	0.35	16.34	4.42	3.16	0.07	0	0	0	0.04	0.04	0.04	0	0	0	0	0.04	0	0.12	TRINITY_DN49697_c0_g1_i0: XP_045776082.1 uncharacterized protein LOC123874637 [Maniola jurtina]
TRINITY_DN56606_c0_g1	-6.15656	9.3536e-11	0	0.04	0.1	0	0.12	0	9.3	5.28	7.2	13.69	6.13	11.01	0.03	0.22	0	0.23	0.1	0.36	0.62	0.12	0	0.04	0.28	0.32	TRINITY_DN56606_c0_g1_i0: PZC84949.1 hypothetical protein B5X24_HaOG203270 [Helicoverpa armigera]
TRINITY_DN83788_c0_g1	-6.12345	0.0055236	0	0	0	0	0	0	1.64	1.77	1.07	3.32	0.46	0	0	0	0	0	0	0	0	0	0	0	0	0	TRINITY_DN83788_c0_g1_i0: CAB3222483.1 unnamed protein product [Arctia plantaginis]
TRINITY_DN54073_c7_g1	-6.11905	0.00879509	0	0	0	0	0	0	1.43	3.86	2.82	27.59	3.93	10.92	0	0	0	0	0	0	0	0	0	0	0	0
TRINITY_DN38963_c0_g1	-6.0703	0.012123	0	0	0	0	0	0	0	0	0.81	3.76	1.36	9.48	0	0	0	0	0	0	0	0	0	0	0	0
TRINITY_DN18583_c0_g1	-6.06271	0.00649973	0	0	0	0	0	0	2.36	4.46	12.33	7.18	3.26	3.02	0	0	0	0	0	0	0	0	0	0	0	0
TRINITY_DN37983_c0_g1	-6.02967	0.000554086	0	0	0	0	0	0	6.33	0	0	0	6.77	7.56	0	0	0	0	0	0	0	0	0	6.42	0	0
TRINITY_DN49743_c0_g1	-5.97823	0.000141357	0.08	0	0.38	0	0	0	6.13	1.85	2.6	6.74	6.87	3.37	3.9	6.73	1.7	4.2	8.46	15.45	7.82	2.54	0	12.66	1.26	17.23	TRINITY_DN49743_c0_g1_i0: CAB3222146.1 unnamed protein product [Arctia plantaginis]
TRINITY_DN4292_c0_g1	-5.81234	0.00184208	0	0	0	0	0	0	12.75	2.46	7.1	6.44	2.52	1.76	0.37	3.98	0.91	4.54	5.98	3.34	8.22	4.82	0.41	2.46	0.89	3.95
TRINITY_DN55120_c5_g3	-5.76455	0.00867192	0	0.03	0.04	0	0	0	0.16	0.3	1.7	0.8	0.14	0.85	0.12	0.16	0.03	0.2	0.08	0.42	0.09	0.03	0	0.03	0.12	0.4	TRINITY_DN55120_c5_g3_i0: GBP04929.1 RNA-directed DNA polymerase from mobile element jockey [Eumeta japonica]
TRINITY_DN36930_c0_g1	-5.73205	0.000730522	0	0.82	1.24	0.4	0	0	8.27	18.04	32.42	29.43	4.36	26.29	0	0.88	0	0	0	0	0	0	0	0.5	0	0
TRINITY_DN54806_c5_g2	-5.72231	0.00331756	0	0	0	0	0.3	0	2.17	3.43	1.3	2.42	0.57	1.5	0.08	1.34	0.1	1.37	1.64	1.25	2.6	0.89	0.09	0.79	1.01	0.79
TRINITY_DN51595_c0_g1	-5.37983	0.00178046	0	0	0	0	0.28	0.61	1.9	0.51	1.22	5.95	1.86	1.85	0	0.46	0	0	0	0.51	0	0	0.19	0	0	0.17
TRINITY_DN40587_c0_g1	-5.30332	0.0479537	0	0	0	0.06	0	0	0	0.63	0.84	0.15	0.5	2.03	0.14	0.12	0.05	0.11	0.05	0.14	0.08	0	0	0.1	0.11	0.05	TRINITY_DN40587_c0_g1_i0: CAB3257574.1 unnamed protein product [Arctia plantaginis]
TRINITY_DN55447_c5_g1	-5.20159	5.94098e-05	0.25	0.63	1.22	0.09	0.51	0.48	12.15	10.15	17.99	57.11	10.45	20.59	1.4	3.05	0.39	46.53	1.13	5.54	0.82	0.16	0.68	0.62	0.74	2.39	TRINITY_DN55447_c5_g1_i0: XP_035435942.1 LOW QUALITY PROTEIN: sulfotransferase 1E1-like [Spodoptera frugiperda]
TRINITY_DN54953_c1_g2	-4.91086	0.0198683	0	0	0	0	0	0	5.36	0.36	6.06	2.36	3.73	3.47	0	0	0	0.31	0.27	0.51	0.24	0	0	0.75	0.31	0
TRINITY_DN59735_c5_g2	-4.78238	3.3305e-11	0	0	0	0.68	0	0	9.42	6.33	8.55	9.62	0.88	11.76	0	0	0	0.32	0	0.27	0.13	0	0	0.14	0.16	0	TRINITY_DN59735_c5_g2_i0: KAF9797299.1 hypothetical protein SFRURICE_006281 [Spodoptera frugiperda]
TRINITY_DN59226_c2_g1	-4.4682	3.68592e-06	0.36	0.05	0.42	1.39	0.08	0	15.36	9.8	3.44	18.41	4.1	8.16	1.91	2.63	5.71	4.99	2.5	4.55	6.75	5.64	3.6	6.29	3.18	4.01	TRINITY_DN59226_c2_g1_i0: XP_035441993.1 uncharacterized protein LOC118270499 [Spodoptera frugiperda]
TRINITY_DN55205_c0_g1	-4.42442	0.000238489	0.02	0.03	0	0.04	0.09	0.08	0.42	2.42	0.22	2.03	0.49	0.61	0.15	0.59	0.04	0.18	0.03	0.26	0.19	0.26	0.13	0.57	0.46	0.31	TRINITY_DN55205_c0_g1_i0: PZC80973.1 hypothetical protein B5X24_HaOG213627 [Helicoverpa armigera]
TRINITY_DN53273_c0_g1	-4.14084	0.00189001	0	0	0	0.05	0.06	0	0.22	1.88	0.42	1.8	3.39	0.58	0.03	0	0	0.04	0.03	0.03	0	0	0.04	0	0.04	0	TRINITY_DN53273_c0_g1_i0: XP_026747597.1 uncharacterized protein LOC113508710 [Trichoplusia ni]
TRINITY_DN52875_c0_g1	-3.71667	0.033702	0.19	0.09	0	0	0.75	0	2.97	1.11	2.14	2.18	0.29	2.19	0.08	0.34	0.2	0	0.09	0.25	0.23	0.2	0.47	0.8	0	0.35
TRINITY_DN46197_c0_g1	-3.60961	0.00161522	3.5	1.82	0	4.71	0	3.87	18.47	25.78	28.74	59.55	19.93	16.16	23.77	44.08	3.99	35.01	106.54	49.73	55.97	13.96	32.26	125.89	160.64	132.96
TRINITY_DN58795_c0_g1	-3.48574	0.00561468	0.18	0.17	0.03	0.1	0.31	0.04	0.5	4.93	5.34	4.05	1.6	2.06	0.49	0.31	0.21	0.17	0.02	0.53	0.47	0.19	0.14	0.47	0.33	0.14	TRINITY_DN58795_c0_g1_i0: XP_021190238.1 tigger transposable element-derived protein 6-like [Helicoverpa armigera]
TRINITY_DN56811_c3_g1	-2.91013	0.0451584	0.26	0	0	0.15	0.81	0	2.79	7.13	8.25	9.93	3.12	5.69	0	0.48	0.14	0.42	0	0	0	0.28	0	0.37	0.43	0.74
TRINITY_DN52022_c0_g1	3.56955	0.00017041	2.29	1.35	1.6	3.36	3.74	1.76	0.09	0	0.05	0.08	0.29	0.06	0.56	2.66	0.42	1.53	2.2	3.71	1.41	1.73	0.41	3.98	4.5	3.53	TRINITY_DN52022_c0_g1_i0: XP_033796567.1 DNA-directed RNA polymerase II subunit RPB3 isoform X2 [Geotrypetes seraphini]
TRINITY_DN56863_c1_g1	3.99272	0.0288609	7.13	1.61	3.53	2.57	0.37	2.43	0	0.23	0	0	0	0.56	1.69	4.75	0.08	0.64	0.49	2.25	0.81	1.06	0.08	1.09	0.33	4.56	TRINITY_DN56863_c1_g1_i0: KAG7296492.1 hypothetical protein JYU34_020243 [Plutella xylostella]
TRINITY_DN55463_c1_g1	3.99446	0.0120583	0	0	0	0	0	0	0	0	0	0	0	0	36.62	48.9	51.01	32.06	0	39.13	25.46	101.65	47.82	20.57	16.17	34.32
TRINITY_DN59441_c0_g1	4.07294	0.0227228	4.51	21.06	15.16	9.79	5.78	2.36	0.55	0.68	0.6	0.57	0.41	0.21	0.46	6.67	1.7	5.08	3.97	0.47	0.68	0.4	0.1	0.42	0.71	17.44	TRINITY_DN59441_c0_g1_i0: RVE40746.1 hypothetical protein evm_014604 [Chilo suppressalis]
TRINITY_DN59346_c0_g1	4.16238	0.0110396	0.07	0.23	0.05	0.75	0.35	0.62	0.06	0.02	0.05	0	0.02	0	1.38	1.85	1.23	1.24	1.03	1.28	0.66	1.19	0.94	1.02	1.36	1.46	TRINITY_DN59346_c0_g1_i0: KAG7300844.1 hypothetical protein JYU34_015183 [Plutella xylostella]
TRINITY_DN58519_c2_g1	4.57479	0.00561468	310.17	5736.38	987.4	476.11	97.33	71.21	44.19	40.48	81.32	65.16	25.71	54.18	32.53	571	46.55	1782.19	1013.29	1974.82	618.21	115.74	47.52	230.92	321.4	186.78	TRINITY_DN58519_c2_g1_i0: XP_022826615.1 macrophage mannose receptor 1-like [Spodoptera litura]
TRINITY_DN30468_c0_g1	4.5762	0.0120583	4.09	1.37	3.42	2.82	7.11	5.72	0	0	0.87	0.14	0	0.36	0.36	1.2	0	0.53	1.3	1.52	0.49	0	0	1.04	0.11	0
TRINITY_DN54126_c0_g1	4.64886	0.0410834	3.67	0.16	3.04	0	1.01	1.75	0.04	0.05	0.11	0.09	0	0.06	0.6	0.6	0.31	0.99	0.46	0.53	0.19	0.92	2.4	1.25	0.26	0.2	TRINITY_DN54126_c0_g1_i0: CAB3246703.1 unnamed protein product [Arctia plantaginis]
TRINITY_DN27441_c0_g1	4.75458	0.00376155	3.32	36.08	16.11	5.79	7.79	2.74	0.83	0	1.08	0.84	1.38	0	0.66	4.01	4.07	20.29	15.67	29.95	9.56	2.36	0	3.82	5.2	4.21
TRINITY_DN48893_c0_g1	4.89007	0.0252003	5.76	34.41	13.12	3.47	9.33	0.3	1.18	0.25	0.61	0.47	0	0	0.67	5.65	2.42	24.78	21.42	38.41	11.19	1	0	4.94	6.1	3.08
TRINITY_DN52711_c2_g1	4.99071	3.05726e-07	4.67	5.48	7.88	2.39	1.65	3.1	0	0	0	0	0	0	7.09	12.42	4.72	8.18	4.59	8.11	5.48	15.42	3.14	5.91	3.7	5.26
TRINITY_DN38060_c0_g1	5.1283	0.045764	0.92	0.63	1.11	0.61	1.85	1.81	0	0	0	0	0.2	0	0.6	0.48	1.29	0	0.5	0.6	0.45	0.29	0.94	0.37	0.15	1.24
TRINITY_DN18317_c0_g1	5.3532	0.033702	10.64	1.69	7.83	7.22	0.92	0	0	0	0	0	0.44	0	2.17	4.19	0.76	0.76	0.33	3.44	1.79	1.11	0.35	0.3	1.5	5.2
TRINITY_DN36018_c0_g1	5.50607	0.00406574	2.47	0.67	3.68	1.93	0.65	1.65	0	0	0.36	0	0	0	0.76	3.49	0.49	0.42	0.31	1.65	0.7	0.85	0.07	0.76	0.51	1.77	TRINITY_DN36018_c0_g1_i0: KAG7300441.1 hypothetical protein JYU34_016062 [Plutella xylostella]
TRINITY_DN48073_c1_g3	5.56958	0.0104991	0.82	3.85	1.62	1.64	0.94	0	0	0	0	0	0	0.12	0.23	0.46	0.2	0.13	0.06	0.11	0.16	0.14	0	0.06	0.07	0
TRINITY_DN49982_c0_g1	5.59499	0.0288609	17.41	11.9	0	0	36.6	0	0	0	0	0	0	0	1.8	4.87	0	0	2.06	13.08	3.74	6.35	2.12	16.76	11.16	8.11
TRINITY_DN10152_c0_g1	5.61932	0.0138941	4.22	0.61	4.64	2.73	2.01	2.23	0	0	0	0	0	0	2.11	6.27	0	0.51	0.45	3.83	1.4	1.51	0.24	2.74	0	2.98
TRINITY_DN55700_c2_g2	5.77793	0.000714683	2.88	0.6	1.61	1.61	0.32	0.7	0	0	0	0	0	0	1.11	5.81	0.4	0.85	0.44	2.36	1.37	1.28	0.63	1.82	0.42	4.07	TRINITY_DN55700_c2_g2_i0: CAB3232197.1 unnamed protein product [Arctia plantaginis]
TRINITY_DN53225_c9_g2	5.79309	0.00331756	1.43	7.97	4.35	0.27	2.81	0	0	0	0	0	0.24	0	1.21	1.54	2.07	2.62	1.46	1.89	0.99	0.64	0.91	1.45	0.99	3.08
TRINITY_DN19772_c1_g1	5.86025	0.00204471	25.79	18.38	13.01	0	0	87.07	0	0	0	0	0	0	0	0	0	44.95	99.9	18.38	0	0	45.44	189.46	22.93	65.25
TRINITY_DN56204_c1_g1	5.92123	0.00148679	5	1.31	0	0.8	0	0	0	0	0	0	0	0	0.37	4.04	0	1.85	0	2.26	0	0.89	0	1.07	0	1.82	TRINITY_DN56204_c1_g1_i0: XP_028042663.1 uncharacterized protein LOC114252379, partial [Bombyx mandarina]
TRINITY_DN55952_c7_g2	5.92373	0.00674453	1.93	0.31	0	0.75	2.52	4.17	0	0	0	0	0	0	0.45	1.02	0	2.91	0.16	3.05	0.57	0	0.34	1.55	2.76	1.4
TRINITY_DN39377_c0_g1	5.97324	0.0372997	1.82	3.25	1.31	3.77	4.89	1.03	0	0	0.21	0	0	0	0.11	0	0.13	0	0	0	0	0.39	0.61	0	0	0.11	TRINITY_DN39377_c0_g1_i0: CAB3227197.1 unnamed protein product [Arctia plantaginis]
TRINITY_DN38618_c0_g1	5.9833	0.00356303	9.83	3.46	0	0	0	0	0	0	0	0	0	0	0	0	0	0	0	6.46	0	0	0	0	0	0
TRINITY_DN3340_c0_g1	6.1	0.00226865	23	22.31	5.56	19.67	7.19	5.81	0	0	0	0	0	0	0	0	0	0	2.5	0	0	0	0	1.82	0	0
TRINITY_DN46089_c0_g1	6.29335	0.0378478	0	0.45	1.69	7.9	1.1	0	0	0	0	0	0	0	0.94	19.69	0	9.44	9.55	9	8.29	2.8	1.06	29.37	11.69	39.62
TRINITY_DN18348_c0_g1	6.40362	0.00715053	0	0	0	0	0	0	0	0	0	0	0	0	77.63	87.9	3.35	0	138.69	75.79	26.17	8.83	3	73.16	12.53	4.49
TRINITY_DN58021_c8_g6	6.4428	9.87176e-06	0	0	0	0	0	0	0	0	0	0	0	0	0	19.55	0	0	0	0	0	0	0	0	0	0
TRINITY_DN43957_c0_g1	6.44308	0.0139535	1.09	0.19	0.12	1.25	3.21	3.35	0	0	0	0	0	0	0	0	0	0	0	0	0	0	0	0.09	0	0.09
TRINITY_DN56617_c0_g1	6.54396	8.00522e-06	31.26	16.4	1.7	0.06	0.06	0.92	0.22	0.16	0.03	0.12	0	0.03	0.04	0.12	0.05	0.08	0.06	0.07	0.05	0.03	0.08	0.08	0.07	0.19	TRINITY_DN56617_c0_g1_i0: KAG7298187.1 hypothetical protein JYU34_018980 [Plutella xylostella]
TRINITY_DN46983_c0_g1	6.67587	0.0362161	1.02	0	1.24	3.39	9.11	9.78	0	0	0	0	0	0	0	0	0	0	0	0	0	0	0	0	0	0	TRINITY_DN46983_c0_g1_i0: KAG8104699.1 hypothetical protein SFRUCORN_013505 [Spodoptera frugiperda]
TRINITY_DN46377_c0_g1	6.74386	0.0378478	0	0	0	6.28	0.4	0	0	0	0	0	0	0.07	0.03	0.16	0	0.25	0.12	0.27	0.06	0	0	0.5	0.22	0.39	TRINITY_DN46377_c0_g1_i0: CAB3223788.1 unnamed protein product [Arctia plantaginis]
TRINITY_DN59510_c8_g3	6.75834	0.0104991	3.5	0.32	0.06	0.16	3.74	0	0	0	0	0	0	0	0.19	0.52	0.05	0.14	0.08	0.31	0.21	0	0.04	0.17	0	0	TRINITY_DN59510_c8_g3_i0: KAG6438793.1 hypothetical protein O3G_MSEX000229 [Manduca sexta]
TRINITY_DN59115_c2_g2	6.804	0.000436001	6.87	10.53	0.38	12.89	2.78	15.61	0	0	0	0	0	0	3.52	2.12	5.73	49.53	21.25	12.18	2.4	4.98	0.94	12.26	21.72	100.21
TRINITY_DN58084_c0_g1	6.82588	9.02294e-05	0.42	1.04	0.32	0.25	0.08	0.24	0	0	0	0	0	0	0.13	0.83	0.05	0.3	0.78	0.24	1.17	0.05	0.03	0.18	0.23	0.66	TRINITY_DN58084_c0_g1_i0: KAG6448448.1 hypothetical protein O3G_MSEX005472 [Manduca sexta]
TRINITY_DN50766_c0_g1	6.92801	1.91426e-05	1.26	0.91	6.18	0.75	5.24	1.1	0	0	0	0	0	0	0.89	1.53	0.41	0.17	0.77	1.58	0.27	0.18	0.34	2.2	1.76	0.64	TRINITY_DN50766_c0_g1_i0: AAC72919.1 reverse transcriptase, partial [Lymantria dispar]
TRINITY_DN43500_c0_g1	6.9461	0.033702	13.49	5.62	8.37	3.03	2.71	7.99	0	0	0	0	0	0	0	3.03	0	4.32	3.8	0	11.47	0	0	0	0	2.05
TRINITY_DN40259_c0_g2	7.00769	1.91426e-05	97.11	51.58	26.05	81.4	42.17	42.78	0	0	0	0	0	0	0	0	0	0	0	0	0	0	0	0	0	0
TRINITY_DN44262_c1_g3	7.05391	4.00386e-07	18.66	7.08	7.92	4.65	7.6	17.07	0	0	0	0	0	0	6.87	6.04	4.76	13.15	10.59	18.33	6.88	0.71	4.7	8.11	15.89	12.08
TRINITY_DN50273_c1_g1	7.20127	0.000397259	12.1	31.25	1.24	20.38	1.61	26.73	0	0	0	0	0	0	128.69	81.42	16.11	31.89	17.13	293.62	15.54	299.65	70.22	41.17	52.23	46.01
TRINITY_DN44262_c1_g5	7.37903	4.00192e-06	2.4	1.85	4.44	1.12	3.25	5.81	0	0	0	0	0	0	3.61	2.43	2.35	9.2	5.87	7.86	1.27	0.36	8.64	5.71	7.68	7.73
TRINITY_DN27659_c0_g2	7.71913	2.98051e-07	31.67	7.3	17.83	26.48	37.26	14.83	0	0	0	0	0	0	7.69	2.08	8.08	27.93	24.56	14.31	3.18	0	10.81	14.43	32.25	9.73
TRINITY_DN57384_c1_g1	7.78805	5.18092e-07	60.52	2.78	0.24	0.17	61.36	0.75	0.07	0.07	0.08	0.46	0.07	0	0.86	0.55	0.29	0.14	0.25	0.74	0.08	0.34	0.05	0.04	0.2	0.09	TRINITY_DN57384_c1_g1_i0: CAD6230794.1 GSCOCG00012202001-RA-CDS [Cotesia congregata]
TRINITY_DN49556_c0_g2	8.39869	8.26779e-11	8.34	11.39	5.5	6.1	1.09	3.81	0	0	0	0	0	0	6.49	27.35	10.86	15.68	11.49	11.77	6.8	33.46	9.81	11.55	10.47	27.52
TRINITY_DN48289_c0_g2	8.54889	1.568e-05	15.98	9.16	12.13	10.53	6.88	6.22	0	0	0	0	0	0	18.03	29.95	27.26	4.12	1.06	21.23	12.06	7.3	214.22	1.78	8.81	4.77	TRINITY_DN48289_c0_g2_i0: XP_026763748.1 general odorant-binding protein 56a [Galleria mellonella]
TRINITY_DN24317_c0_g1	8.95739	0.00715053	13.15	1.35	15	0.07	0	0	0	0	0	0	0	0	0	0	0	0.03	0	0.03	0	0	0.03	0.03	0.06	0.09	TRINITY_DN24317_c0_g1_i0: KAF9412320.1 hypothetical protein HW555_009158 [Spodoptera exigua]
TRINITY_DN57000_c0_g1	9.60816	5.83391e-18	8.52	6.98	5.25	12.22	14.71	3.7	0	0	0	0	0	0	3.4	10.61	1.49	11.51	11.82	9.91	5.81	2.07	4.82	17.14	13.47	22.58	TRINITY_DN57000_c0_g1_i0: XP_023935193.1 LYR motif-containing protein 4B [Bicyclus anynana]
TRINITY_DN55628_c1_g1	10.1862	7.15469e-08	5.91	19.25	14.44	6.11	4.44	7.24	0	0	0	0	0.04	0	0.04	6.57	0.85	16.81	7.79	0.3	18.99	0.05	0.02	0.07	0.23	7.05	TRINITY_DN55628_c1_g1_i0: KAG6463038.1 hypothetical protein O3G_MSEX013626 [Manduca sexta]
TRINITY_DN52831_c10_g3	14.7926	0.000224569	0	0	0	0	0	0	0	0	0	0	0	0	30.49	1.79	34.64	0	1.51	9.56	0	1.56	52.48	0	0	2.41
TRINITY_DN57499_c4_g3	21.4188	0.000850335	0	0	0	0	9.36	18.17	0	0	0	0	0	0	0	0	0	0	0	0	0	0	0	0	0	0	TRINITY_DN57499_c4_g3_i0: XP_022905848.1 piggyBac transposable element-derived protein 4-like [Onthophagus taurus]
TRINITY_DN35780_c2_g1	21.4725	0.000714683	0	25.65	2.62	0	0	0	0	0	0	0	0	0	0	0	0	0	0	0	2.33	0	0	0	0	0
TRINITY_DN59192_c2_g1	21.9418	1.76947e-28	4.01	13.13	5.58	0	0.3	2.01	0	0	0	0	0	0	0.19	0.5	0.23	0.68	0	0.19	0	0	0	46.4	0	0.38
TRINITY_DN58819_c0_g2	21.9697	3.98888e-25	0	37.6	5.7	0	0	0	0	0	0	0	0	0	0	0.36	0	0.66	0.29	0	0.26	0	0	0	0	0.27
TRINITY_DN47088_c0_g1	22.891	2.61718e-27	7.09	11.28	14.83	1.32	1.77	3.36	0	0	0	0	0	0	0	3.19	1.3	7.89	3.9	0.09	28.85	0.11	0	0	0	0.19	TRINITY_DN47088_c0_g1_i0: PZC86734.1 hypothetical protein B5X24_HaOG206296 [Helicoverpa armigera]

## Sheet: CT_NJ
gene	log2FoldChange	adjp	CN_JGS_AM.a	CN_JGS_AM.b	CN_JGS_AM.c	CN_JGS_BM.a	CN_JGS_BM.b	CN_JGS_BM.c	CN_ZY_AM.a	CN_ZY_AM.b	CN_ZY_AM.c	CN_ZY_BM.a	CN_ZY_BM.b	CN_ZY_BM.c	USA_CT_AM.a	USA_CT_AM.b	USA_CT_AM.c	USA_CT_BM.a	USA_CT_BM.b	USA_CT_BM.c	USA_NJ_AM.a	USA_NJ_AM.b	USA_NJ_AM.c	USA_NJ_BM.a	USA_NJ_BM.b	USA_NJ_BM.c	NR hits
TRINITY_DN49561_c0_g1	-11.9868	6.54553e-05	6.77	25.91	7.06	1.41	16.55	2.98	19.26	2.06	4.05	11.32	2.97	4.31	0	0	0	0	0.03	0.06	0	0.1	132.41	0	0.03	0	TRINITY_DN49561_c0_g1_i0: XP_035444901.1 opsin-3 [Spodoptera frugiperda]
TRINITY_DN35131_c0_g1	-10.8801	0.00444435	7.22	61.23	14.59	2.97	8.87	4.85	5.31	1.33	2.05	2.34	2.77	0.65	0	0	0	0	0.08	0	0	0	41.97	0	0	0	TRINITY_DN35131_c0_g1_i0: XP_026726765.1 cuticle protein 18.6-like [Trichoplusia ni]
TRINITY_DN57210_c3_g1	-8.91044	0.00123047	0.23	3.2	1.02	0	0	0	0.1	3.01	0.66	2.99	0.12	0.68	0	0	0	0	0	0	0.36	0.63	5	0	0.65	28.13
TRINITY_DN55857_c1_g1	-8.65586	6.88553e-05	0.47	4.62	1.06	0.26	0.36	0.71	2.31	2.76	2.87	0.1	3.12	0.4	0	0	0	0.04	0	0	0.57	10.71	0.04	0.76	0	4.51	TRINITY_DN55857_c1_g1_i0: CAB3229086.1 unnamed protein product [Arctia plantaginis]
TRINITY_DN57792_c0_g1	-8.6189	0.000779975	2.63	4.24	2	0.27	1.28	0.36	3.23	0.39	1.36	1.62	1.06	1.79	0	0.03	0	0.04	0.05	0	0.03	0	12.57	0.02	0.05	0.03	TRINITY_DN57792_c0_g1_i0: XP_022823701.1 transient-receptor-potential-like protein isoform X2 [Spodoptera litura]
TRINITY_DN37195_c0_g2	-8.38114	0.00302973	11.14	0	0	0	13.54	7.72	1.71	0	0	0	7.67	0	0	0	0	0	0	0	14.44	15.1	11.07	13.22	21.36	13.14
TRINITY_DN52653_c0_g2	-8.3673	1.34029e-08	9.45	0.58	11.71	7.07	6.66	2.68	9.75	10.09	11.06	15.58	5.86	6.82	0	0	0	0	0	0	9.6	0.76	0.36	9.92	23.32	19.9
TRINITY_DN32024_c0_g1	-6.3603	0.0316081	31.77	91.31	11.06	32.09	22.45	3.11	57.88	25.53	33.07	14.72	4.19	44.54	0	0	0.87	0	0	3.48	13.03	0	157.73	0	7.5	1.29
TRINITY_DN50466_c0_g2	-6.05996	0.00173345	0.63	0.67	0.19	0.36	0.85	0.92	0.94	1.57	1.86	0.21	0.47	0.68	0	0	0	0	0	0	0.37	0.4	0.23	0.71	1.22	1.56
TRINITY_DN56920_c1_g1	-4.43005	0.022386	10.01	3.87	3.41	9.18	3.39	2.09	2.23	1.75	4.41	4.05	4.71	1.8	0.14	0.29	0.06	0.31	0.8	1.26	4.64	0.07	0.33	1.12	38.32	31.01	TRINITY_DN56920_c1_g1_i0: XP_031764253.1 uncharacterized protein LOC113518676 [Galleria mellonella]
TRINITY_DN57122_c6_g1	-4.0268	0.0161365	0.65	1.1	0.24	0	1.88	0.17	0.5	0.63	0.46	1.21	0.81	0.71	0.27	0.44	0.29	0.48	5.91	0.16	55.45	2.95	2.45	35.87	26.13	39.8	TRINITY_DN57122_c6_g1_i0: CAG4959985.1 unnamed protein product [Parnassius apollo]
TRINITY_DN53927_c8_g1	2.65422	0.000783661	5.78	3.98	2.79	3.96	2.04	2.06	6.23	4.94	5.01	5.8	4.55	3.18	2.91	5.23	2.31	2.2	12.89	8.51	0.25	0.42	0	0.56	0.86	0.37
TRINITY_DN16541_c0_g1	3.91597	0.000378305	3.65	5.21	11.16	7.99	6.98	4.25	4.6	8.41	9.53	10.19	2	12.98	14.11	18.02	10.11	10.54	12.87	8.24	0	0	0	0	0.45	0
TRINITY_DN58508_c2_g2	4.95184	0.0235103	0.19	0	0.05	0	0.11	0.08	0	0	0	0.03	0	0	0.73	1.94	1.31	1.83	0.81	0.02	0	0.02	0.06	0	0	0.02	TRINITY_DN58508_c2_g2_i0: CAB3223817.1 unnamed protein product [Arctia plantaginis]
TRINITY_DN56332_c1_g1	5.22518	0.00947479	2.29	5.72	1.74	2.08	2.94	2.97	3.64	10.74	8.02	5.72	3.13	1.35	22.25	1.35	56.36	10.28	0.19	1.67	0.61	0.27	0.59	1.06	0.09	0.2	TRINITY_DN56332_c1_g1_i0: CAB3225665.1 unnamed protein product [Arctia plantaginis]
TRINITY_DN13977_c0_g1	5.3251	0.0481069	19.18	16.87	9.27	0	77.93	0	9.9	37.71	20.48	40.67	31.84	71.43	23.76	103.61	0	23.38	20.72	25.1	0	0	0	0	0	0
TRINITY_DN51497_c1_g1	5.81091	0.00714662	0.58	0.19	0	0.23	0	0	0	0.28	0	0	0	0	0	0.26	0	0	0.2	0.19	0	0	0	0	0	0	TRINITY_DN51497_c1_g1_i0: ADZ95915.1 reverse transcriptase, partial [Lymantria dispar]
TRINITY_DN54709_c2_g2	5.87478	0.00444435	96.54	41.21	38.57	0	12.55	48.04	0	0	0	31.4	0	0	0	33.78	35.27	33.23	29.53	54.1	0	0	0	0	0	0
TRINITY_DN45665_c0_g1	6.06005	0.000671832	1.39	0.49	0.3	2.49	1.58	1.3	1.36	0.73	0.43	1.36	0.38	1.77	0	3.69	0.82	1.5	2.51	0.8	0	0	0	0	0	0
TRINITY_DN49686_c0_g2	6.20549	0.00159921	5.43	8.16	9.83	14.49	28.63	146.93	7.05	7.42	23.11	10.78	10.93	22.57	0.69	104.07	0.36	0.42	26.27	0.13	0.14	0.18	0.26	0.11	0.09	0.14	TRINITY_DN49686_c0_g2_i0: PZC83855.1 hypothetical protein B5X24_HaOG200055 [Helicoverpa armigera]
TRINITY_DN43214_c0_g1	6.27035	0.0316081	0	0	0	0	0	0	0	0.18	0	0	0.19	0.44	0.34	2.32	0.27	1.23	4.21	2.19	0	0	0	0	0	0	TRINITY_DN43214_c0_g1_i0: KAG8113111.1 hypothetical protein SFRUCORN_013749 [Spodoptera frugiperda]
TRINITY_DN16237_c0_g1	6.63054	0.0254321	0.6	2.76	7.99	14.7	5.42	22.6	2.43	1.09	3.63	0.81	6.79	4.49	0	11.14	0	0.34	17.99	3.8	0	0	0	0	0	0	TRINITY_DN16237_c0_g1_i0: CAF4898744.1 unnamed protein product [Pieris macdunnoughi]
TRINITY_DN44724_c0_g1	6.74762	0.0117493	8.76	65.58	63.08	14.8	0	2.66	0	14.05	19.97	0	10.04	43.54	13.83	16.02	18.34	28.33	9.08	14.38	0	0	0	0	0	0	TRINITY_DN44724_c0_g1_i0: RVE47213.1 hypothetical protein evm_008181 [Chilo suppressalis]
TRINITY_DN54509_c5_g2	6.76488	0.0044619	15.97	6.32	6.48	20.27	23.3	20.1	0	2.74	5.49	3.42	2.82	1.09	0	5.91	0	0	13.84	9.18	0	0	0	0	0	0
TRINITY_DN54973_c0_g1	7.27407	0.00173345	0	0.18	1.02	0	0	0.16	1.02	0.41	0	0.25	0.29	0.17	3	0.26	1.24	0.73	0.2	3.87	0	0	0.04	0	0	0
TRINITY_DN55198_c3_g2	7.53302	0.000566886	0	0	0	0	0	0	0	0	0	0	0	0	1.77	3.15	2.63	1.07	0.95	2	0	0	0	0	0	0
TRINITY_DN40170_c0_g1	7.98747	0.000566886	0	0	0	10.89	0	0	14.37	10.33	30.02	14.11	6.55	9.05	3.14	14.62	6.64	12.91	19.6	9.77	0	0	0	0	0	0
TRINITY_DN58490_c1_g1	23.0588	4.17155e-25	1.02	1.59	3.13	0.18	0.19	0.24	6.57	5.2	2.25	17.45	0.58	3.5	0	0	0	3.99	0	0	0	0	0	0	0	0	TRINITY_DN58490_c1_g1_i0: XP_028166029.1 uncharacterized protein LOC114356863 [Ostrinia furnacalis]
TRINITY_DN11267_c0_g1	23.1861	7.18358e-32	103.4	372.04	29.31	19.3	8.62	106.87	10.17	26.75	60.32	20.8	30.04	28.99	0	0	40.95	389.26	0	0	0	0	0	0	0	0
TRINITY_DN3525_c0_g1	25.6418	4.41158e-05	0	0	0	0	0	0	0	0	0	0	0	0	11.87	0	0.76	0	0	0	0	0	0	0	0	0

## Sheet: JGS_CT
gene	log2FoldChange	adjp	CN_JGS_AM.a	CN_JGS_AM.b	CN_JGS_AM.c	CN_JGS_BM.a	CN_JGS_BM.b	CN_JGS_BM.c	CN_ZY_AM.a	CN_ZY_AM.b	CN_ZY_AM.c	CN_ZY_BM.a	CN_ZY_BM.b	CN_ZY_BM.c	USA_CT_AM.a	USA_CT_AM.b	USA_CT_AM.c	USA_CT_BM.a	USA_CT_BM.b	USA_CT_BM.c	USA_NJ_AM.a	USA_NJ_AM.b	USA_NJ_AM.c	USA_NJ_BM.a	USA_NJ_BM.b	USA_NJ_BM.c	NR hits
TRINITY_DN13504_c0_g1	-24.5811	1.14398e-24	0	0	0	0	0	0	0	0	0	0	0	0	118.15	38	318.33	22.07	3.37	37.13	0	13.71	295.98	1.59	1.2	6.63
TRINITY_DN56697_c1_g2	-24.2544	5.39202e-26	0	0	0	0	0	0	0	0	0	0	0	0	102.44	28.02	245.38	18.81	1.03	24.82	0.46	12.32	382.37	0	0.57	4.54
TRINITY_DN58366_c8_g2	-22.722	8.32228e-06	0	0	0	0	0	0	0	0	0	0	0	0	60.97	0.3	4.36	0	0	0	0	0	0.62	0	0	0.12
TRINITY_DN72186_c0_g1	-22.0571	8.50116e-08	0	0	0	0	0	0	0	0	0	0	0	0	77.62	0.87	112.1	0	0	0	3.84	0	1.46	0	0	0	TRINITY_DN72186_c0_g1_i0: AKJ54509.1 moricin [Spodoptera exigua]
TRINITY_DN33746_c0_g1	-21.7597	9.11198e-10	0	0	0	0	0	0	0	0	0	0	0	0	70.67	0	24.08	0	0	0	1.22	0	1.4	0.56	0	4.65	TRINITY_DN33746_c0_g1_i0: CAG4968657.1 unnamed protein product [Parnassius apollo]
TRINITY_DN3525_c0_g1	-21.707	2.63993e-05	0	0	0	0	0	0	0	0	0	0	0	0	11.87	0	0.76	0	0	0	0	0	0	0	0	0
TRINITY_DN61670_c0_g1	-21.7	2.65188e-05	0	0	0	0	0	0	0	0	0	0	0	0	39.72	0	2.21	0	0	0	0	0	0.21	0	0	0
TRINITY_DN41822_c0_g1	-21.5998	3.37636e-10	0	0	0	0	0	0	0	0	0	0.11	0	0	3.98	0	8.55	0	0	30.04	21.69	0	0.08	36.47	0	0	TRINITY_DN41822_c0_g1_i0: XP_028177734.1 uncharacterized protein LOC114365378 isoform X1 [Ostrinia furnacalis]
TRINITY_DN83020_c0_g1	-21.3626	4.67556e-06	0	0	0	0	0	0	0	0	0	0	0	0	7.39	0.25	5.17	0	0	1.4	0	0.44	11.36	0	0	0
TRINITY_DN23060_c0_g1	-21.0248	3.5002e-06	0	0	0	0	0	0	0	0	0	0	0	0	0	4.13	0	0.02	0.03	2.68	2.68	0	0	4.78	0	0	TRINITY_DN23060_c0_g1_i0: XP_026735683.1 glucose dehydrogenase [FAD, quinone]-like [Trichoplusia ni]
TRINITY_DN65037_c0_g1	-20.8791	6.37618e-05	0	0	0	0	0	0	0	0	0	0	0	0	4.68	0	1.01	0	0	0	0	0	0	0	0	0.04	TRINITY_DN65037_c0_g1_i0: WP_138143267.1 endonuclease/exonuclease/phosphatase family protein, partial [Acinetobacter baumannii]
TRINITY_DN33204_c1_g1	-20.2647	0.000121444	0	0	0	0	0	0	0	0	0	0	0	0	6.65	0	173.81	0	0	0	0	0	0	5.52	0	109.15
TRINITY_DN58094_c2_g5	-19.8228	1.09771e-12	0	0	0	0	0	0	0	2.82	0	1.76	0	2.25	0	72.16	0	0.43	3.02	0.35	6.09	0	0	146.42	0	1.71
TRINITY_DN46409_c0_g1	-16.6874	3.78974e-53	0	0	0	0	0	0	0	0	0	0	0	0	151981	42114.9	188205	67944.2	8225.02	52126.7	62496.2	131570	172701	98888.8	91036.7	48855.6	TRINITY_DN46409_c0_g1_i0: QJB76116.1 polyprotein [Lymantria dispar iflavirus 1]
TRINITY_DN45873_c0_g2	-13.1665	6.08224e-10	0	0.11	1.2	0	0	0	0.3	5.29	0.38	5.2	0.17	1.56	6784.02	56	1340.07	10.18	15.84	3.56	7.12	0.35	0.78	19.43	1.08	1402.45	TRINITY_DN45873_c0_g2_i0: CAB3242699.1 unnamed protein product [Arctia plantaginis]
TRINITY_DN58366_c8_g1	-12.8278	7.62681e-11	0	0.08	0.03	0	0	0	0.68	17.4	4.58	5.21	0.2	0.7	804.76	1.56	100.36	0.03	0.15	0.39	2.36	0.26	5.05	1.28	0.05	12.53	TRINITY_DN58366_c8_g1_i0: CAB3225868.1 unnamed protein product [Arctia plantaginis]
TRINITY_DN99727_c0_g1	-11.063	3.77013e-07	0	3.41	0	0	1.9	0	4.03	2.62	5.32	32.02	1.77	6.14	3404.82	113.15	4168.71	7.45	4.09	8.22	30.98	0	98.93	6.61	0	46.11	TRINITY_DN99727_c0_g1_i0: P50722.1 RecName: Full=Hyphancin-3F; AltName: Full=Cecropin-A2; AltName: Full=Hyphancin-IIIF; Flags: Precursor [Hyphantria cunea]
TRINITY_DN58407_c9_g1	-10.4048	4.43813e-06	0	0	0	0	0	0	0	0	0	0	0	0	356.1	16.92	65.08	3.65	1.78	2	1.59	5.1	11.15	61.04	2.4	123.52	TRINITY_DN58407_c9_g1_i0: CAB3230287.1 unnamed protein product [Arctia plantaginis]
TRINITY_DN59190_c4_g4	-10.2992	0.000584009	0	0	0	0	0	0	0	0	0	0	0	0	629.98	43.06	345.39	5.27	15.05	1.05	3.14	0	31.99	82.86	0	101.15
TRINITY_DN53828_c7_g4	-10.1331	0.000537644	0	1.25	0	0	0	0	3.58	36.92	38.64	29.36	1.94	13.33	713.59	2.57	670.27	0	0	0	0	0	11.25	0	0	6.84	TRINITY_DN53828_c7_g4_i0: QPL23724.1 cecropin B-like protein [Anticarsia gemmatalis]
TRINITY_DN24402_c0_g1	-10.1288	1.39499e-19	0	0	0	0	0	0	0	0	0	0	0	0	8.93	9.08	8.79	9.33	8.54	8.09	9	11.15	7.6	20.68	11.09	8.03	TRINITY_DN24402_c0_g1_i0: XP_006255059.1 myelin basic protein isoform X3 [Rattus norvegicus]
TRINITY_DN43889_c0_g1	-9.98691	4.23136e-19	0	0	0	0	0.14	0	0	0	0	0	0	0	25.01	28.79	28.54	31.75	24.22	25.12	30.68	36.21	26.55	68.31	38.29	23.45	TRINITY_DN43889_c0_g1_i0: ABG11760.1 ATP synthase F0 subunit 6 [Rattus norvegicus]
TRINITY_DN38334_c0_g1	-9.94594	1.97632e-18	0.21	0	0.13	0	0	0	0	0	0	0	0	0	33.55	29.48	32.39	31.3	26.38	33.34	31.33	40.3	29.43	72.38	45.73	31.31	TRINITY_DN38334_c0_g1_i0: AAD15020.1 cytochrome oxidase III [Rattus norvegicus]
TRINITY_DN46226_c0_g1	-9.80803	1.65917e-05	0	0	0	0	0	0	0	0	0	0	0.65	0	44.24	0	13.37	0.32	0.28	0.4	0	0	0	0.14	0.32	3.02
TRINITY_DN42964_c1_g1	-9.78366	2.59725e-05	0	0	0	0	0	0	0	0	0	0	0	0	74.54	4.72	27.17	0.65	0.34	0.11	0.81	0.13	0.62	12.16	1.07	8.93
TRINITY_DN58154_c4_g1	-9.5804	0.000297632	0	0	0	0	0	0	0	0.27	0.58	0.15	0.29	0	15.86	0.54	1.64	0.04	0	0	0.08	0	0.07	1.33	0	0.7	TRINITY_DN58154_c4_g1_i0: XP_034827833.1 peptidoglycan-recognition protein LF-like [Maniola hyperantus]
TRINITY_DN56710_c3_g2	-9.42574	3.38171e-15	0	0	0	0	0	0	0	0	0	0	0	0	29.32	23.91	22.43	19.23	19.94	17.96	19.48	36	19.73	15.81	27.88	22.46
TRINITY_DN57574_c0_g1	-9.15136	2.22761e-15	0	0	0	0	0	0	0	0	0	0	0	0	11.92	12.7	11.59	14.41	11.76	11.01	13.94	14.79	10.56	28.2	15.75	10.17	TRINITY_DN57574_c0_g1_i0: ACP50397.1 NADH dehydrogenase subunit 1 [Rattus norvegicus]
TRINITY_DN36826_c0_g1	-9.13726	0.000156613	0	0	0	0	0	0	0	0	0	0	0	0	95.36	6.03	21.66	0.74	0.86	0.61	1.92	0.24	8.68	31.76	0.49	35.51
TRINITY_DN45473_c0_g2	-9.07634	1.73099e-15	0	0	0	0	0	0	0	0	0	0	0	0	23.24	22.46	24.59	26.86	21.7	19.08	27.89	26.26	21.41	57.11	32.9	20.24	TRINITY_DN45473_c0_g2_i0: YP_009024856.1 cytochrome c oxidase subunit II [Niviventer confucianus]
TRINITY_DN47746_c0_g1	-9.069	7.66745e-06	6.87	4.29	16.7	0	3.03	5.12	5.17	17.67	2.24	0	2.39	0	10790.4	32.07	3636.84	24.17	8.56	20.15	9.33	2.87	186.58	0.66	4.17	388.79
TRINITY_DN81391_c0_g1	-9.06565	3.0537e-15	0	0	0	0	0	0	0	0	0	0	0	0	4.45	5.48	5.23	4.48	4.79	5.31	6.09	7.18	4.96	12.27	11.36	4.32	TRINITY_DN81391_c0_g1_i0: NP_001300997.1 myelin protein P0 isoform L-MPZ precursor [Rattus norvegicus]
TRINITY_DN55289_c1_g2	-9.02329	7.1467e-15	0	0	0	0	0	0	0	0	0	0	0	0	2.61	2.38	2.65	3.11	2.66	2.41	2.83	3.5	2.21	7.64	3.35	2.6	TRINITY_DN55289_c1_g2_i0: YP_004111298.1 cytochrome c oxidase subunit I [Capra hircus]
TRINITY_DN42442_c0_g1	-9.01048	5.73078e-15	0	0	0	0	0	0	0	0	0	0	0	0	5.55	4.95	5.48	5.41	5.32	4.26	5.94	6.3	5.78	13.44	6.82	4.57	TRINITY_DN42442_c0_g1_i0: ABV22517.1 NADH dehydrogenase subunit 4 [Rattus norvegicus]
TRINITY_DN38260_c0_g1	-8.98836	1.11987e-14	0	0	0	0	0	0	0	0	0	0	0	0	13.36	15.66	14.92	16.83	15.18	14.71	13.39	20.44	13.15	34.82	18.34	13.13	TRINITY_DN38260_c0_g1_i0: ABG11762.1 cytochrome b [Rattus norvegicus]
TRINITY_DN58997_c0_g1	-8.95919	1.29486e-14	0	0	0	0	0	0	0	0	0	0	0	0	0.95	1.14	1.35	1.18	1.18	1.11	1.48	1.36	1.01	2.98	1.39	1.18	TRINITY_DN58997_c0_g1_i0: NP_062198.1 myosin-4 [Rattus norvegicus]
TRINITY_DN51072_c0_g2	-8.91935	1.79041e-15	0	0	0	0	0	0	0	0	0	0	0	0	2.64	2.76	2.56	2.52	2.7	2.71	3.06	3.05	2.22	6.93	3.64	2.71	TRINITY_DN51072_c0_g2_i0: ABG11823.1 NADH dehydrogenase subunit 5 [Rattus norvegicus]
TRINITY_DN37627_c0_g1	-8.89607	0.00185884	0	0.5	1.25	0	0	0	0.84	5.87	1.61	2.37	6.43	1.1	423.37	0.37	131.56	0	0	0	0.51	0.33	5.91	0.1	0	3	TRINITY_DN37627_c0_g1_i0: CAB3257846.1 unnamed protein product [Arctia plantaginis]
TRINITY_DN43753_c0_g1	-8.73959	2.15821e-08	0	0	0	0	0	0	0	0	0	0	0	0	11.22	19.6	7.54	13.64	4.27	14.68	10.22	1.39	2.89	24.41	0	3.95
TRINITY_DN94224_c0_g1	-8.62085	2.03268e-10	0	0	0	0	0	0	0.21	0	0	0	0	0	9.5	33.09	14.39	39.23	23.4	7.64	8.76	37.61	1.65	15.16	5.51	5.26	TRINITY_DN94224_c0_g1_i0: KAF9805018.1 hypothetical protein SFRURICE_018923 [Spodoptera frugiperda]
TRINITY_DN44411_c0_g1	-8.54819	7.93874e-14	0	0	0	0	0	0	0	0	0	0	0	0	7.99	7.36	8.29	8.24	7.92	7.84	8.76	10.49	7.81	19.72	11.69	6.74	TRINITY_DN44411_c0_g1_i0: ABG11819.1 NADH dehydrogenase subunit 2 [Rattus norvegicus]
TRINITY_DN76184_c0_g1	-8.48239	8.8e-06	0	0	0	0	0	0	0	0	0	0	0	0	14.74	25.46	0	0	7.73	11.53	4.25	4.33	8.59	11.06	6.15	19.31	TRINITY_DN76184_c0_g1_i0: TLP27356.1 hypothetical protein FEG39_18865, partial [Acinetobacter baumannii]
TRINITY_DN73532_c0_g1	-8.47516	0.00787467	0	0	0	0	0.39	0	0	1.81	1.3	0	0	0	107.58	0	40.31	0.31	1.37	0.52	1.47	0	4.6	0	0.62	2.04
TRINITY_DN59273_c0_g1	-8.46012	7.33817e-14	0	0	0	0	0	0	0	0	0	0	0	0	0.75	0.85	0.73	0.82	0.84	1.57	0.96	0.77	0.66	1.65	1.08	0.75	TRINITY_DN59273_c0_g1_i0: NP_058189.1 gag-pol fusion protein [Saccharomyces cerevisiae S288C]
TRINITY_DN58996_c0_g1	-8.44593	6.5931e-06	0	0	0	0	0	0	0	0	0	0	0	0	4.55	10.15	0	2.89	0	10.48	4.72	1.27	2.41	7.95	4.43	12.2	TRINITY_DN58996_c0_g1_i0: CAB3236374.1 unnamed protein product [Arctia plantaginis]
TRINITY_DN49871_c0_g2	-8.36294	5.50782e-06	0	0	0	0	0	0	0	0	0	0	0	0	18.32	8.19	83.81	16.03	7.1	0	12.78	7.21	207.33	30.39	7.89	0
TRINITY_DN58975_c5_g1	-8.26804	1.45939e-05	0.16	0.13	0.14	0	0.04	0	0.34	0.69	0.16	0.15	0.24	0.68	65.98	8.73	31.47	0.71	0.55	20.9	0.22	0.62	23.33	0.08	0.05	0.08	TRINITY_DN58975_c5_g1_i0: CAB3222276.1 unnamed protein product [Arctia plantaginis]
TRINITY_DN53393_c1_g1	-8.1137	4.74126e-07	0	0	0	0	0	0	0	0	0	0	0	0	13.34	19.5	8.43	12.17	4.62	14.67	11.27	1.95	2.98	24.43	0	2.74	TRINITY_DN53393_c1_g1_i0: CAG5056394.1 unnamed protein product [Parnassius apollo]
TRINITY_DN59418_c8_g1	-8.09026	0.000135362	20.62	145.06	59.42	6.61	3.85	0.53	8.73	409.39	108.36	112.87	5.13	19.87	35861.8	264.06	13536	17.02	132.29	11.91	96.32	13.65	176.43	773.83	26.93	5053.58	TRINITY_DN59418_c8_g1_i0: CAB3220966.1 unnamed protein product [Arctia plantaginis]
TRINITY_DN53111_c1_g2	-8.0792	0.00232966	0	0	0	0	0	0	0	0	0	0	0	0.21	0	35.08	0.13	15.81	88.67	0.11	0	0	0	0	0	27.36	TRINITY_DN53111_c1_g2_i0: KAG7308231.1 hypothetical protein JYU34_006904 [Plutella xylostella]
TRINITY_DN98986_c0_g1	-8.07668	7.69824e-12	0	0	0	0	0	0	0	0	0	0	0	0	2.37	2.34	2.34	2.84	2.15	2.19	2.75	2.68	1.98	5.81	3.39	1.98	TRINITY_DN98986_c0_g1_i0: NP_001125.1 alpha-fetoprotein isoform 1 precursor [Homo sapiens]
TRINITY_DN40074_c0_g1	-8.05848	0.000645257	0	1.26	0.9	0	0	0	0	2.45	0.97	0.5	0	0.33	296.88	2.68	172.67	0	2.1	0.36	0.17	0.22	3.66	5.66	0.22	76.04	TRINITY_DN40074_c0_g1_i0: CAB3220959.1 unnamed protein product [Arctia plantaginis]
TRINITY_DN59418_c7_g1	-8.05844	3.69718e-05	10.92	40.34	29.36	2.85	3.19	0.73	0.55	200.07	49.6	61.12	4.2	13.13	10744.7	89.11	4412.44	2.83	38.73	2.3	29.61	2.16	90.01	247.79	9.38	1535.91	TRINITY_DN59418_c7_g1_i0: XP_022827496.1 attacin-A-like [Spodoptera litura]
TRINITY_DN37413_c1_g1	-7.99659	1.43445e-10	22.02	4.89	2.18	10.5	14.07	13.74	7.07	5.11	15.99	0	5.09	23.17	33.94	0	62.89	23.91	27.13	29.99	10.92	70.55	34.44	28.3	29.43	28.05
TRINITY_DN30351_c0_g1	-7.98213	0.0172938	0	11.58	0	0	0	0	0	88.15	19.08	11.49	0	0	1330.86	4.28	1240.2	16.64	14.71	0	0	0	11.54	71.16	8.01	627.99	TRINITY_DN30351_c0_g1_i0: CAB3225883.1 unnamed protein product [Arctia plantaginis]
TRINITY_DN51245_c0_g1	-7.94176	6.37742e-06	3.41	4.43	18.62	27.07	6.26	3.84	14.18	1221.99	206.7	578.25	20.53	46.31	9550.07	834.5	635.4	9.4	130.12	19.53	15.33	9.52	2.17	386.04	1.84	906.64	TRINITY_DN51245_c0_g1_i0: CAB3233104.1 unnamed protein product [Arctia plantaginis]
TRINITY_DN55422_c13_g1	-7.92253	0.00162172	0	0	0.09	0	0.11	0	0	0	0	0.29	0.11	0.13	0	1.34	0	31.78	0.06	138.43	0.74	0	0	0.47	0.38	0.93	TRINITY_DN55422_c13_g1_i0: CAB3229301.1 unnamed protein product [Arctia plantaginis]
TRINITY_DN54111_c0_g1	-7.90241	0.000534269	0.64	1.04	0.52	0	0	0.38	0.87	22.21	18.32	12.83	2.59	0	581.65	49.16	152.73	0.26	0.46	0.43	3.66	0.26	9.89	19.25	0	56.79	TRINITY_DN54111_c0_g1_i0: PCG78007.1 hypothetical protein B5V51_5597 [Heliothis virescens]
TRINITY_DN57210_c6_g1	-7.78302	5.98336e-07	1.08	41.47	10.23	1.47	0.1	0.11	3.6	25.03	15.01	31.96	5.86	4.48	7417.14	473.85	3718.23	31.92	65.5	26.12	63.26	47.95	368.34	449.88	24.96	3653.51	TRINITY_DN57210_c6_g1_i0: P50722.1 RecName: Full=Hyphancin-3F; AltName: Full=Cecropin-A2; AltName: Full=Hyphancin-IIIF; Flags: Precursor [Hyphantria cunea]
TRINITY_DN5530_c0_g1	-7.76104	1.6821e-09	0	0	0	0	0	0	0	0	0	0	0	0	2.02	2.01	1.93	1.95	1.19	2.1	2.05	2.26	2.69	9.29	2.32	1.55	TRINITY_DN5530_c0_g1_i0: NP_033784.2 albumin preproprotein [Mus musculus]
TRINITY_DN66469_c0_g1	-7.75722	5.45429e-11	0	0	0	0	0	0	0	0	0	0	0	0	2.6	3.15	3.25	3.23	2.49	3.17	4.31	2.94	2.44	7.94	3.8	2.94	TRINITY_DN66469_c0_g1_i0: NP_036662.1 creatine kinase M-type [Rattus norvegicus]
TRINITY_DN56439_c2_g1	-7.72793	0.000130297	0	0.74	0	0	0	0	0	0	5.59	1.07	0	0	76	1.37	19.64	0	1.14	1.04	0	0	0	5.33	0	6.53
TRINITY_DN59471_c1_g5	-7.70205	1.60486e-06	0	0	0	0	0	0	0.61	0	0	0	0	0	10.09	26.89	5.3	10.57	4.15	13.38	10.03	0.55	2.06	20.02	0	2.99	TRINITY_DN59471_c1_g5_i0: KAA5661874.1 hypothetical protein F3G64_34070 [Pseudomonas aeruginosa]
TRINITY_DN53294_c0_g1	-7.69241	4.07635e-11	0	0	0	0	0	0	0	0	0	0	0.17	0	3.29	5.61	1.75	3.13	2.22	4.5	2.26	4.76	1.83	3.63	2.2	3.88	TRINITY_DN53294_c0_g1_i0: KAG7295155.1 hypothetical protein JYU34_022123 [Plutella xylostella]
TRINITY_DN57582_c2_g5	-7.68857	3.57977e-08	0	0.33	0	2.02	0	0	0	5.51	9.65	8.92	4.11	2.39	311.81	7.63	56.01	31.18	1.23	79.86	12.45	5.82	17.41	10.41	4.56	20.93
TRINITY_DN44921_c0_g1	-7.6873	3.83441e-05	0	0	0	0	0	0	0	0	0	0	0	0	2.73	0.66	3.88	2.22	0.22	1.54	0.32	0.34	3.59	0.19	0.22	0.61
TRINITY_DN56897_c1_g1	-7.68062	2.16574e-08	0	0	0	0	0	0	0	0	0	0	0	0	81.66	8.43	94.9	24.74	36.54	6.64	39.43	44.53	39.56	10.42	0	28.57
TRINITY_DN57210_c2_g1	-7.6627	0.00159414	0	0	0	0	0	0	0	0	0	0	0	0	63.07	5.33	6.36	0	0	2.02	0	0	4.54	10.4	1.2	30.89
TRINITY_DN5719_c0_g1	-7.62313	0.0111105	0	0	0	0	0	0	0.27	0.29	0	0.27	0	0	0	0.24	0	5.18	0.18	61.48	0.57	0	0	0.37	3.52	2.22	TRINITY_DN5719_c0_g1_i0: CAB3225851.1 unnamed protein product [Arctia plantaginis]
TRINITY_DN41727_c0_g1	-7.61568	6.37441e-10	0	0	0	0	0	0	0	0	0	0	0	0	1.38	1.27	1.33	1.44	1.42	1.23	1.28	1.66	1.44	2.84	1.56	1.28	TRINITY_DN41727_c0_g1_i0: EDL76872.1 rCG25468, isoform CRA_b [Rattus norvegicus]
TRINITY_DN46484_c0_g1	-7.5985	0.000243912	3.45	29.23	65.34	9.67	13	0	5.36	374.16	74	66.05	17.22	12.86	21094.3	86.69	7530.87	16.97	105.29	0	76.86	7.64	187.52	470.68	8.37	2503.28	TRINITY_DN46484_c0_g1_i0: CAB3220964.1 unnamed protein product [Arctia plantaginis]
TRINITY_DN44457_c0_g1	-7.55541	0.00458867	0	0	0	0	0	0	0	0	0	0	0	0	1.68	3.31	5.01	0	0.61	7.77	4.85	0.33	26.1	4.63	1.51	0.93	TRINITY_DN44457_c0_g1_i0: XP_044057295.1 apolipoprotein A-I-like [Siniperca chuatsi]
TRINITY_DN59497_c25_g1	-7.45384	2.3023e-18	0.42	0.42	0	1.55	0	3.17	0.59	0.64	1.54	1.2	2.6	0.75	17756.3	5394.38	19369.1	7485.78	1059.1	6462.62	6620.47	14384.5	19673	10495.5	10154.7	5942.95	TRINITY_DN59497_c25_g1_i0: QJB76116.1 polyprotein [Lymantria dispar iflavirus 1]
TRINITY_DN55250_c13_g1	-7.39126	0.000465315	0	0	0	0	0	0	0	0	0	0	0	0	21.32	10.17	13.33	7.25	0.35	8.26	0.32	0	0	0	0	0
TRINITY_DN100147_c0_g1	-7.38067	6.30633e-09	0	0	0	0	0	0	0	0	0	0	0	0	7.01	9.06	9.61	8.4	6.78	7.34	9.91	6.31	6.45	21.93	4.87	6.19	TRINITY_DN100147_c0_g1_i0: XP_039103883.1 myosin regulatory light chain 2, skeletal muscle isoform [Hyaena hyaena]
TRINITY_DN47642_c0_g1	-7.37886	4.84007e-17	0	0	0	1.57	2.1	0	0	1.91	0	0	0	0	106534	27825.5	159274	46716.2	5858	33722.7	58837.6	143090	224449	86873.3	91443.5	48956.4	TRINITY_DN47642_c0_g1_i0: UCC70392.1 putative polyprotein [Lymantria dispar iflavirus 1]
TRINITY_DN36416_c0_g1	-7.37154	1.24642e-09	0	0	0	0	0	0	0	0	0	0	0	0	1.04	1.32	1.37	1.27	0.97	1.23	1.48	1.03	0.79	3.2	1.87	1.1	TRINITY_DN36416_c0_g1_i0: pir|S15484| hypothetical protein - rat [Rattus norvegicus]
TRINITY_DN58995_c3_g1	-7.34228	2.06273e-06	0.9	0	0.13	0	1.04	0.38	0.3	1.77	0	0.45	0.34	0.2	217.31	9.49	58.87	0.83	2.38	1.69	2.85	5.45	31.62	29.93	1.45	74.31
TRINITY_DN55360_c4_g5	-7.30708	3.10644e-10	0	0	0	0	0	0	0.91	1.54	2.32	3.24	2.48	1.36	4.56	5.57	1.51	6.1	4.31	6.95	4.53	2.02	0.96	6.2	3.51	5.72
TRINITY_DN54400_c2_g1	-7.29567	0.00605263	0	0	0	0	0	0	0	0.12	0	0	0	0	18.45	5.81	9.46	1.44	1.05	0.79	0.4	0	0	6.4	0.09	25.18
TRINITY_DN93407_c0_g1	-7.2931	9.93446e-05	0	0	0	0	0	0	0	0	0	0	0	0	57.96	4.05	28.38	6.4	0	7.16	10.18	1.18	2.3	4.39	7.33	23.01
TRINITY_DN51236_c0_g1	-7.26324	0.000232785	0	0	0	0	0	0	0	0	0	0	0	0	1.55	6.93	0.92	1.62	3.72	2.82	0.11	0	0.48	0	4.99	3.91
TRINITY_DN36295_c0_g1	-7.20083	0.0340698	0	0.25	0	0	0	0	0	1.91	0	0	0	0	27.72	10.99	49.49	0.99	0.29	0.55	0	0	0	7.18	0	89.02	TRINITY_DN36295_c0_g1_i0: CAB3225886.1 unnamed protein product [Arctia plantaginis]
TRINITY_DN46981_c1_g1	-7.19961	2.39801e-08	0	0	0	0	0	0	0	0	0	0	0	0.1	2.36	1.69	2.63	2.5	1.95	3	2.61	2.95	2.63	3.42	2.73	1.61	TRINITY_DN46981_c1_g1_i0: 5O8W_A CRYSTAL STRUCTURE ANALYSIS OF THE YEAST ELONGATION FACTOR COMPLEX EEF1A:EEF1BA [Saccharomyces cerevisiae]
TRINITY_DN58975_c4_g3	-7.18338	1.32748e-05	0	0	0	0	0	0	0	0	0	0	0	0	1.42	6.99	0	3.53	5.98	7.71	3.67	0.43	0.16	4.96	1.92	5
TRINITY_DN19975_c0_g1	-7.17865	0.000426899	0	0.29	0	0	0	0	0	0	0	0	0	0	14.39	3.2	11.39	0.84	1.03	2.81	0.52	0	1.89	0.43	1.19	1.15
TRINITY_DN56764_c0_g5	-7.17178	0.00222336	0	0	0	0	0	0	0	0	0	0	0	0	37.47	20.71	25.11	15.19	3.81	20.84	6.03	0	0	0	0	0
TRINITY_DN57210_c4_g1	-7.12033	0.0106957	0	0	0	0	0	0	0	0	0	0	0	0	9.6	0.55	5.44	0	0.43	0	0	0.49	0.23	0.41	0	1.03
TRINITY_DN50757_c0_g1	-7.09415	0.000206488	0	0	0	0	0	0	0	0	3.98	0	0	0	7.59	2.84	24.13	1.57	5.51	2.98	9.06	2	9.51	0.8	2.55	1.63
TRINITY_DN20020_c0_g1	-7.09301	5.95949e-09	0	0.02	0	0	0	0	0	0	0	0	0	0.07	1.48	1.59	1.32	1.31	0.95	1.36	1.27	2.04	1.21	3.18	1.64	1.41	TRINITY_DN20020_c0_g1_i0: EPQ08921.1 Myelin proteolipid protein [Myotis brandtii]
TRINITY_DN50545_c7_g1	-7.08812	0.00710913	0	0	0	0	0	0	0	0	0	0	0	0	2.17	2.68	4.83	0.96	0.85	2.81	1.25	0	0	0	0	0.1
TRINITY_DN58910_c5_g2	-7.06786	0.00611949	0	0	0	0	0	0	0	0	0	0	0	0	32.87	0.72	2.87	0.08	0.63	0.54	0.25	0	0	2.9	0	1.51
TRINITY_DN22477_c0_g1	-7.01773	5.05095e-08	0	0	0	0	0	0	0	0	0	0	0	0	3.41	2.97	3.49	2.92	1.94	2.35	3.82	3.76	2.5	6.98	3.69	3	TRINITY_DN22477_c0_g1_i0: XP_043766099.1 myosin light chain 1/3, skeletal muscle isoform isoform X2 [Cervus elaphus]
TRINITY_DN33232_c0_g1	-7.01174	1.80314e-08	0	0	0	0	0	0	0	0	0	0	0	0	1.66	1.94	1.32	1.74	1.57	1.19	1.85	1.26	1.48	2.78	2.31	1.45	TRINITY_DN33232_c0_g1_i0: XP_003939460.2 protein S100-B isoform X1 [Saimiri boliviensis boliviensis]
TRINITY_DN43817_c0_g1	-7.00663	1.9012e-08	0	0	0	0	0	0	0	0	0	0	0	0	2.28	3.71	2.9	2.61	2.79	2.77	4.29	2.26	3.3	6.65	3.37	3.34	TRINITY_DN43817_c0_g1_i0: AAA96442.1 troponin T class Ib beta-2 [Rattus norvegicus]
TRINITY_DN47655_c1_g1	-6.98012	0.000381575	0	0	0	0	0	0	0.22	0	0	0.15	0.17	0	2.71	1.05	1.2	0.65	0.1	2.86	0	0.17	0.58	0	0	0.75	TRINITY_DN47655_c1_g1_i0: XP_022818074.1 ninjurin-2 isoform X2 [Spodoptera litura]
TRINITY_DN66340_c0_g1	-6.94319	9.5174e-06	0	0	0	0	0	0	0	0	0	0	0	0	4.02	9.02	0	1.48	2.05	9.24	0.99	1.81	2.22	1.9	1.86	3.49
TRINITY_DN58873_c3_g1	-6.92889	9.84083e-07	0.49	8.08	1.76	0.25	0.23	0.2	0.98	2.83	7.02	1.73	0.59	1.27	468.2	109.7	369.4	27.31	4.8	49.19	26.65	208.89	73.67	10.84	9.21	4.82	TRINITY_DN58873_c3_g1_i0: CAB3221376.1 unnamed protein product [Arctia plantaginis]
TRINITY_DN31542_c0_g1	-6.89188	3.90608e-05	0	1.79	4.8	0	0	0	0	0	0	0	0	0	145.33	160.76	27.32	137	110.92	1212.74	103.42	13.66	7.01	159.46	189.91	156.08
TRINITY_DN39374_c0_g1	-6.85059	0.018358	0	0	1.62	0	0.56	0.15	2.05	0.13	0	0	0	0	93.18	0.73	39.59	0.46	0.73	0.08	0.22	0	6.16	0.17	0.48	3.3
TRINITY_DN26513_c0_g2	-6.84814	0.00793889	0	0	0	0	0	0	0	0	0	0	0	0	21.7	0	4.19	0.35	0.31	0.29	0	0.68	1.6	3.62	0.69	2.54
TRINITY_DN53886_c0_g1	-6.83789	2.0693e-08	0	0	0	0	0	0	0	0	0	0	0	0	2.07	3.07	1.63	2.31	2.03	3.14	1.75	2.16	2.05	3.34	2.93	2.11	TRINITY_DN53886_c0_g1_i0: NP_012483.3 glyceraldehyde-3-phosphate dehydrogenase (phosphorylating) TDH1 [Saccharomyces cerevisiae S288C]
TRINITY_DN56673_c1_g1	-6.82587	6.91953e-08	0	0	0	0	0	0	0	0	0	0	0	0	6.06	5.16	5.89	7.44	3.44	6.43	4.61	2.66	5.38	6.78	10.42	5.02	TRINITY_DN56673_c1_g1_i0: GFP85310.1 ribulose bisphosphate carboxylase small chain chloroplastic [Phtheirospermum japonicum]
TRINITY_DN52311_c4_g1	-6.81092	0.000410368	0	0	0	0	0	0	0	0	0	0	0	0	3.47	12.24	0	2.99	0	13.09	4.9	1.57	2.16	7.6	6.84	11.07
TRINITY_DN58222_c11_g4	-6.8069	0.000782657	0	0	0	0	0	0	15.62	11.28	8.69	14.63	0	0	6.53	24.7	8.52	50.59	0	0	17.48	32.26	10.63	24.74	11.23	87.88
TRINITY_DN46458_c0_g1	-6.8042	0.0211892	0	0.43	0	0.09	0	0	0	0.06	0.48	0	0	0	46.09	6.83	21.21	0.39	0.1	1.95	0.12	13.03	0.11	0	0	0	TRINITY_DN46458_c0_g1_i0: RVE41606.1 hypothetical protein evm_013746 [Chilo suppressalis]
TRINITY_DN84183_c0_g1	-6.78527	2.96156e-05	0.21	0	0	0	0	0	0	0	0.35	0	0	0.18	1.43	7.61	1.28	14.78	14.12	9.19	5.4	4.07	2.64	15.89	11.73	0	TRINITY_DN84183_c0_g1_i0: CAB3231560.1 unnamed protein product [Arctia plantaginis]
TRINITY_DN73527_c0_g1	-6.77512	7.74361e-08	0	0	0	0	0	0	0	0	0	0	0	0	0.76	1.23	1.04	0.81	0.68	1.68	0.88	0.8	0.98	1.55	1.12	0.78	TRINITY_DN73527_c0_g1_i0: WP_227227203.1 hypothetical protein [Streptococcus gordonii]
TRINITY_DN20083_c0_g1	-6.75665	1.32628e-07	0	0	0	0	0	0	0	0	0	0	0	0	0.8	0.8	0.66	0.46	0.71	0.8	0.87	0.69	0.57	1.76	0.78	0.69	TRINITY_DN20083_c0_g1_i0: EDL17360.1 ATPase, Ca++ transporting, cardiac muscle, fast twitch 1, isoform CRA_d, partial [Mus musculus]
TRINITY_DN67049_c0_g1	-6.75175	0.00891555	0	0	0	0	0	0	0	0	0	0	0	0	2.55	3.43	0	0	1.5	2.61	0.05	0.72	0.8	0	1.04	1.62
TRINITY_DN11261_c0_g1	-6.748	0.020456	0	0	0	0	0	0	0	0	0	0	0	0	0	0	0	13.47	12.61	18.76	0	0	0	0	0	0
TRINITY_DN51913_c2_g3	-6.74305	0.0123086	0	0	0.09	0	0	0	0	0	0	0	0.11	0	4.78	1.95	6.71	0	0	0.13	0.06	0	0.14	0.07	0	0.47	TRINITY_DN51913_c2_g3_i0: ABG72696.1 cecropin-like protein [Antheraea mylitta]
TRINITY_DN24524_c0_g1	-6.72852	6.24756e-08	0	0	0	0	0	0	0	0	0	0	0	0	2.56	4.48	3.85	4.51	2.88	5.15	3.61	4.88	2.9	9.24	4.29	3	TRINITY_DN24524_c0_g1_i0: NP_015028.3 Fit3p [Saccharomyces cerevisiae S288C]
TRINITY_DN65133_c0_g1	-6.71724	0.00198761	0	0	0	0	0	0	0	1.84	0	0	0	0	16.68	0.35	12.73	5.08	0.56	1.31	5.48	11.16	1.76	2.81	0.32	7.52
TRINITY_DN59418_c5_g1	-6.71625	0.0286867	3.12	17.26	9.03	0	0	0	0	68.71	19.95	0	0	0	5941.04	28.91	2074.26	2.06	20.15	0	30.22	0	56.78	197.41	0	799.53	TRINITY_DN59418_c5_g1_i0: CAB3225886.1 unnamed protein product [Arctia plantaginis]
TRINITY_DN55144_c4_g1	-6.70923	0.00318866	0	0.25	0	0	0.41	0	0	0	0	0	0	0	15.39	1.46	17.39	1.58	0	0	0.9	0	0.54	3.51	0	0.25	TRINITY_DN55144_c4_g1_i0: KAA5786677.1 hypothetical protein F3H09_30885, partial [Pseudomonas aeruginosa]
TRINITY_DN66553_c1_g1	-6.70383	9.19938e-07	0	0	0	0	0	0	0	0	0	0	0	0	0.62	4.77	1.81	2.46	0.87	3	0.77	1.08	1.58	1.64	0.85	1.7
TRINITY_DN50611_c0_g2	-6.67653	0.0172984	0	0	0	0	0	0	0	0	0.12	0	0	0	0.51	0.53	1.18	0	0.2	1.46	1.54	0.07	6.18	1.26	0.24	0.26	TRINITY_DN50611_c0_g2_i0: XP_044075040.1 transferrin-a [Siniperca chuatsi]
TRINITY_DN55198_c3_g2	-6.67638	0.000115772	0	0	0	0	0	0	0	0	0	0	0	0	1.77	3.15	2.63	1.07	0.95	2	0	0	0	0	0	0
TRINITY_DN20245_c0_g1	-6.66069	2.14585e-07	0	0	0	0	0	0	0	0	0	0	0	0	1.75	1.73	1.62	1.66	1.11	1.46	1.61	1.39	1.27	4.08	2.27	1.25	TRINITY_DN20245_c0_g1_i0: XP_013819958.1 PREDICTED: osteopontin isoform X1 [Capra hircus]
TRINITY_DN67263_c0_g1	-6.63336	2.66793e-07	0	0	0	0	0	0	0	0	0	0	0	0	7.04	6.12	7.17	10.18	8.7	7.76	7.76	10.26	7.91	13.29	8.52	8.2
TRINITY_DN55899_c6_g1	-6.6245	2.15484e-05	0	0	0	0	0	0	0	0	0	0	0	0	7.4	15.85	0	2.29	3.62	10.68	7.7	2.26	1.71	9.17	4.14	7.88
TRINITY_DN66553_c0_g1	-6.62168	1.48541e-07	0	0	0	0	0	0	0	0	0	0	0	0	0.72	1.68	1.03	1.39	0.9	1.63	1.34	1.73	1.21	2.31	1.97	1.02	TRINITY_DN66553_c0_g1_i0: NP_009890.1 glucokinase [Saccharomyces cerevisiae S288C]
TRINITY_DN5307_c0_g1	-6.56234	1.03297e-06	0	0	0	0	0	0	0	0	0	0	0	0	3.74	2.52	5.02	3.76	3.18	3.05	4.24	4.18	3.43	7.19	5.26	3.04	TRINITY_DN5307_c0_g1_i0: XP_007999281.1 troponin I, fast skeletal muscle isoform X1 [Chlorocebus sabaeus]
TRINITY_DN43324_c1_g1	-6.54134	0.0238758	0	0	7.58	0	0	0	0	22.06	0	0	0	0	474.28	12.88	248.15	18.85	16.69	0	0	0	0	0	0	0
TRINITY_DN58878_c4_g1	-6.53207	0.000374686	0	0	0	0	0	0	0	0	0	0.14	0	0	22.95	0.12	0	0	0.19	15.81	0.09	0	0.1	0	0	0
TRINITY_DN89716_c0_g1	-6.49721	1.08044e-06	0	0	0	0	0	0	0	0	0	0	0	0	0.63	0.81	1.04	0.86	0.73	0.61	0.55	0.61	0.57	2.09	0.87	0.66	TRINITY_DN89716_c0_g1_i0: AAX36126.1 albumin, partial [synthetic construct]
TRINITY_DN59032_c2_g4	-6.46225	3.68717e-13	0.04	0.35	0.1	0.14	0.06	0	0.05	0	0	0	0.3	0	8.24	24.82	13.24	30.09	21.11	7.42	6.68	24.82	2.04	12.43	3.1	4.64	TRINITY_DN59032_c2_g4_i0: XP_035453973.1 uncharacterized protein LOC118278746 [Spodoptera frugiperda]
TRINITY_DN82881_c0_g1	-6.45079	8.08838e-07	0	0	0	0	0	0	0	0	0	0	0	0	3.87	3.26	4.34	3.03	3.17	3.65	5.75	5.05	2.46	10.83	4.27	4.02	TRINITY_DN82881_c0_g1_i0: XP_026643075.1 troponin C, skeletal muscle [Microtus ochrogaster]
TRINITY_DN98290_c0_g1	-6.44395	1.0952e-06	0	0	0	0	0	0	0	0	0	0	0	0	1.09	0.87	0.87	0.79	0.88	0.98	0.67	1.31	0.77	1.73	1.38	0.77	TRINITY_DN98290_c0_g1_i0: NP_116711.3 hexokinase 1 [Saccharomyces cerevisiae S288C]
TRINITY_DN51152_c2_g1	-6.41219	0.024016	0	0	0	0	0	0	0	0	0	0	0	0	0	1.45	0	0	0	0	0	0	0	0	0	0	TRINITY_DN51152_c2_g1_i0: BAM18532.1 unknown unsecreted protein [Papilio xuthus]
TRINITY_DN52576_c0_g1	-6.40653	0.000147768	0	0	0	0	0	0	0	0	0	0	0	0	0.64	0.43	0.26	1.44	0.1	0.42	0.26	0.12	0	1.07	0.98	1.35	TRINITY_DN52576_c0_g1_i0: KAG7297047.1 hypothetical protein JYU34_019980 [Plutella xylostella]
TRINITY_DN44095_c1_g1	-6.3941	0.0287439	0	0	0	0	0	0	0	0	0	0	0	0	1.56	2.71	0	1.95	0.94	3.03	2.54	0.78	0	0	1.24	0
TRINITY_DN6152_c0_g1	-6.39116	0.000178369	0	0	0	0	0	0	0	0	0	0	0	0	18.34	34.7	9.7	16.72	8.41	28.56	17.16	2.16	6.49	37.2	0	11.55
TRINITY_DN20250_c0_g1	-6.39001	0.000748074	0	0	0	0	0	0	0	0	0	0.08	0	0	1.66	1.12	1.96	0.57	0.51	0.64	0.09	2.4	0.61	0.16	0.12	0.47	TRINITY_DN20250_c0_g1_i0: XP_022823350.1 neuropeptides capa receptor-like [Spodoptera litura]
TRINITY_DN67323_c0_g1	-6.38178	1.06843e-06	0	0	0	0	0	0	0	0	0	0	0	0	1.94	2.72	1.95	2.91	1.71	2.77	2.27	2.23	2.03	4	2.38	1.59	TRINITY_DN67323_c0_g1_i0: NP_009628.1 chaperone protein HSP26 [Saccharomyces cerevisiae S288C]
TRINITY_DN57074_c1_g1	-6.37141	0.00246429	2.99	34.01	9.13	2.14	0.49	0	0.67	11.61	4.86	17.5	1.09	1.99	3376.1	140.92	1159.6	6.06	21.01	2.57	14.47	5.09	166.9	144.37	3.3	645.87
TRINITY_DN58809_c6_g1	-6.36025	0.00548881	0	0	0	0	0	0	0	0	0	0	0	0	5.32	0	21.84	0	0	73.01	0	0	0	0	0	0
TRINITY_DN59674_c0_g1	-6.3523	0.0299817	0	0	0	0	0	0	0	0	0	0	0	0	41.04	0	27.24	0	0	0	0	0	0	17.26	0	11.05
TRINITY_DN53743_c0_g1	-6.34954	1.10191e-05	0	0	0	0	0	0	0	0	0	0	0	0	0.99	1.12	1.45	0.93	1.11	0.83	0.8	1.33	1.35	4.82	1.37	0.69	TRINITY_DN53743_c0_g1_i0: AAH09818.1 Serine (or cysteine) peptidase inhibitor, clade A, member 1C [Mus musculus]
TRINITY_DN59497_c11_g1	-6.33554	0.000443436	0	0	0	0	0	0	0	0	0	0	0	0	0	0	0	0	0	0	0	0	0	0	54.34	0	TRINITY_DN59497_c11_g1_i0: QJB76116.1 polyprotein [Lymantria dispar iflavirus 1]
TRINITY_DN97841_c0_g1	-6.30285	0.0455949	0	0	0	0	0	0	0.24	0	0	0	0	0	10.99	0.69	4.76	0	0	0	0.65	0	0	2.27	0.42	2.63
TRINITY_DN56200_c2_g3	-6.29835	3.21107e-05	0	0	0	0	0	0	0.19	0.29	0.14	0.34	0.04	0	0.57	0.58	0.46	1.87	0.89	0.16	2.04	0.14	0.13	1.82	1.01	1.37	TRINITY_DN56200_c2_g3_i0: CAB3228646.1 unnamed protein product [Arctia plantaginis]
TRINITY_DN9095_c0_g1	-6.29577	8.46698e-05	0	0	0	0	0	0	0	0	0	0	0	0	5.06	8.04	0	2.61	1.72	9.45	1.19	1.29	1.02	4.02	1.97	5.33
TRINITY_DN31283_c1_g1	-6.29068	0.0007994	0	0	0	0	0	0	0	0	0	0	0	0	9.62	5.08	8.32	4.67	0.91	3.8	0.41	0	2.36	0.79	0.51	1.62
TRINITY_DN56584_c3_g4	-6.28748	0.00511638	0	0	0	0	0	0	0	0	0	0	0	0	16.34	9.74	4.23	4.22	1.24	1.15	1.11	0	13.69	5.42	0	3.7	TRINITY_DN56584_c3_g4_i0: CAB3222957.1 unnamed protein product [Arctia plantaginis]
TRINITY_DN18951_c0_g1	-6.28496	4.11129e-05	0	0	0	0	0	0	0.08	0	0.1	0	0	0	1.73	2.4	0.82	0.41	0.41	2.08	0.32	0.59	1.29	0.48	0.85	1.44
TRINITY_DN11758_c0_g1	-6.27745	4.49415e-06	0	0	0	0	0	0	0	0	0	0	0	0	0.25	1.54	0.37	0.34	0.36	1.09	0.5	0.51	0.13	0.32	0.43	1.19
TRINITY_DN98494_c0_g1	-6.27564	7.18858e-06	0	0	0	0	0	0	0	0	0	0	0	0	0.52	0.45	0.51	0.45	0.36	0.45	0.69	0.48	0.48	0.86	0.52	0.29	TRINITY_DN98494_c0_g1_i0: PQE22660.1 phosphoketolase protein [Rutstroemia sp. NJR-2017a BVV2]
TRINITY_DN59632_c1_g1	-6.2504	1.62825e-05	0	0	0	0	0	0	0	0	0	0	0	0	4.43	2.39	4.55	6.78	1.98	5.42	7.17	4.18	3.05	8.63	6.45	5.74	TRINITY_DN59632_c1_g1_i0: CAH0718914.1 unnamed protein product, partial [Brenthis ino]
TRINITY_DN86866_c0_g1	-6.24217	2.43136e-06	0	0	0	0	0	0	0	0	0	0	0	0	4.99	3.5	6.52	4.82	4.66	6.42	4.15	5.7	3.14	10.8	5.32	5.04	TRINITY_DN86866_c0_g1_i0: NP_116640.1 lipid-binding protein HSP12 [Saccharomyces cerevisiae S288C]
TRINITY_DN45025_c0_g1	-6.22031	0.0488421	0	0	0	0	0	0	0	0	0	0	0.31	0	4.09	2.2	6.93	0.25	0	1.64	0.19	0	0	0	0	2.27
TRINITY_DN46956_c0_g1	-6.20807	0.000137869	0	0	0	0	0	0	0	0	0	0	0	0	2.41	7.71	0	0.9	1.74	4.08	2.68	1.61	1.69	8.33	1.83	3.09
TRINITY_DN49751_c0_g1	-6.20209	1.10904e-06	0	0	0	0.14	0	0	0	0	0	0.08	0	0	2.4	2.6	1.92	2.21	2.22	2.62	2.83	3.44	2.26	8.47	4.05	2.31	TRINITY_DN49751_c0_g1_i0: XP_021023220.1 apolipoprotein E [Mus caroli]
TRINITY_DN56835_c6_g1	-6.19233	0.0010073	0	0	0	0	0	0	0	0	0	0	0	0	0	0	0	0	0	0	0	23.14	0	49.61	0	0
TRINITY_DN34047_c0_g1	-6.17607	4.37748e-06	0	0	0	0	0	0	0	0.32	0	0	0	0	4.64	11.03	4.56	14.74	4.47	20.68	7.35	2.63	1.24	3.52	4.82	8
TRINITY_DN54249_c1_g1	-6.13918	0.00204684	0	0	0	0	0	0	0	0	0	0.99	0	0.85	7.72	0.67	4.85	1.21	0.8	0.5	1.9	1.18	0.56	0.74	0	0.99
TRINITY_DN29089_c0_g1	-6.13443	0.000362166	0.2	0	0	0	0	0	1.94	0	0	0.28	0	0	6.3	7.95	5.42	2.95	0.86	7.16	2.89	0.97	6.4	0.61	1.97	3.7
TRINITY_DN6132_c0_g1	-6.11646	0.0385627	0	0	0	0	0	0	0	0	0	0	0	0	0.33	0.79	0.05	0.73	0.38	1.37	0.5	0	0	0.54	0	0	TRINITY_DN6132_c0_g1_i0: CAH0717097.1 unnamed protein product, partial [Brenthis ino]
TRINITY_DN815_c0_g1	-6.09917	3.70306e-06	0	0	0	0	0	0	0	0	0	0	0	0	1	1.27	1.25	1.97	1.33	1.62	1.89	1.47	1.71	3.2	1.64	1.49	TRINITY_DN815_c0_g1_i0: ERE78754.1 sarcoplasmic/endoplasmic reticulum calcium ATPase 1 isoform 1 [Cricetulus griseus]
TRINITY_DN57300_c1_g1	-6.09511	0.0442611	0	0	0	0	0	0	0	0	0	0	0	0	5.53	0	3.37	0.81	0	0	0.1	0.13	0.25	0.59	1.79	1.06
TRINITY_DN59551_c1_g1	-6.09295	0.000841757	0	0	0	0	0	0	0	0	0	0	0	0	0.55	0.82	0.26	0.45	1.08	1.58	0.13	0.47	0.6	0	1.98	0.84	TRINITY_DN59551_c1_g1_i0: KOB73631.1 Uncharacterized protein OBRU01_10434 [Operophtera brumata]
TRINITY_DN1264_c0_g1	-6.07799	4.55153e-06	0	0.07	0	0	0	0	0	0	0	0	0	0	0.82	2.33	0.11	1.6	1.1	2.43	0.89	1.13	0.45	0.8	0.94	1.35
TRINITY_DN32266_c0_g1	-6.06102	0.0383761	0	0	0	0	0	0	2.63	0	0.57	0.44	0.49	0.57	0	0.48	0.43	0.87	0	23.44	1.02	0	0	0.34	0.43	14.81	TRINITY_DN32266_c0_g1_i0: CAB3259607.1 unnamed protein product [Arctia plantaginis]
TRINITY_DN89799_c0_g1	-6.04646	6.80921e-06	0	0	0	0	0	0	0	0	0	0	0	0	0.75	1.05	0.63	0.66	0.58	1.06	0.83	0.79	0.68	1.27	0.62	0.54	TRINITY_DN89799_c0_g1_i0: NP_011460.3 stearoyl-CoA 9-desaturase [Saccharomyces cerevisiae S288C]
TRINITY_DN65728_c0_g1	-6.04125	1.33401e-05	0	0	0	0	0	0	0	0	0	0	0	0	5.39	5.13	8.18	8.55	6.14	10.21	4.27	5.65	3.92	11.02	6.13	3.74	TRINITY_DN65728_c0_g1_i0: NP_013431.1 Tma10p [Saccharomyces cerevisiae S288C]
TRINITY_DN67895_c0_g1	-6.0376	0.00154229	0	2.64	0.42	0	0	0	0.46	1	4.83	0	3.6	0	125.56	6.61	15.87	47.01	0.82	1.52	1.46	2.69	0	0.72	0	3.3	TRINITY_DN67895_c0_g1_i0: XP_026743308.1 uncharacterized protein LOC113504983 [Trichoplusia ni]
TRINITY_DN57617_c1_g3	-6.01882	0.00263229	0	0	0	0	0	0	0	0	0	0	0	0	0.44	5.61	0	2.65	6.99	7.7	3.53	0.78	0	4.79	1.33	6.16
TRINITY_DN36104_c0_g1	-6.00703	0.00302852	0	0	0	0	0	0	0	0	0	0	0	0	893.53	39.42	424.6	8.51	22.58	6.81	0	0	0	0	0	0
TRINITY_DN76341_c0_g1	-5.99848	0.000106429	0	0	0	0	0	0	0	0	0	0	0	0	1.42	6.23	2.55	3.67	1.74	1.9	0.55	2.97	2.67	2.59	1.3	1.11
TRINITY_DN49743_c0_g1	-5.97027	5.70635e-06	0.08	0	0.38	0	0	0	6.13	1.85	2.6	6.74	6.87	3.37	3.9	6.73	1.7	4.2	8.46	15.45	7.82	2.54	0	12.66	1.26	17.23	TRINITY_DN49743_c0_g1_i0: CAB3222146.1 unnamed protein product [Arctia plantaginis]
TRINITY_DN19559_c0_g1	-5.96635	1.71029e-05	0	0	0	0	0	0	0	0	0	0	0	0	0.3	0.28	0.42	0.39	0.4	0.31	0.4	0.48	0.38	0.89	0.36	0.39	TRINITY_DN19559_c0_g1_i0: XP_032759428.1 titin isoform X1 [Rattus rattus]
TRINITY_DN57707_c2_g3	-5.95514	3.27809e-05	0	0	0	0	0	0	0	0	0	0	0	0	1.36	0.65	1.15	2.18	1.21	0.97	1.17	1.39	1.09	2.45	1.54	0.41	TRINITY_DN57707_c2_g3_i0: KAH6765247.1 light-harvesting chlorophyll-protein complex II subunit B1 [Perilla frutescens var. frutescens]
TRINITY_DN29486_c0_g1	-5.95094	0.0296643	0	0	0	0	0	0	0.36	0	0	0	0	0	2.21	4.1	2.71	8.78	1.78	0	0.53	0	0	0	0	0
TRINITY_DN28139_c0_g1	-5.94033	0.0258647	0	0	0.12	0	0	0	0	0	0	0	0	0	5.34	1.32	1.91	0	0.09	0.54	1.65	0	0.2	0.19	0.33	0.28
TRINITY_DN32943_c0_g1	-5.93738	1.43015e-05	0	0	0	0	0	0	0	0	0	0	0	0	0.51	0.43	0.55	0.41	0.36	0.44	0.51	0.35	0.42	0.93	0.66	0.41	TRINITY_DN32943_c0_g1_i0: NP_036770.1 glycogen phosphorylase, muscle form [Rattus norvegicus]
TRINITY_DN57530_c2_g1	-5.89005	0.0246286	0.22	0.51	1.21	0.6	0	0.3	1.64	2.08	2.76	5.54	7.19	1.62	0	4.54	0	21.91	0.81	53.93	7.81	0	0	2.64	4.99	40.7	TRINITY_DN57530_c2_g1_i0: CAB3260258.1 unnamed protein product [Arctia plantaginis]
TRINITY_DN56248_c1_g2	-5.87698	0.000944258	0	0.16	0.03	0.06	0	0	0	0.17	0	0.06	0	0	2.85	0.71	5.17	1.57	0.18	0.51	1.49	12.21	1.97	1.3	0.46	0.98	TRINITY_DN56248_c1_g2_i0: XP_026731374.1 phenoloxidase subunit 2-like [Trichoplusia ni]
TRINITY_DN33097_c0_g1	-5.87384	8.83444e-06	0	0	0	0	0	0	0	0	0	0	0	0	12.92	13.57	13.7	18.18	21.53	18.98	26.63	14.43	14.73	29.12	20.09	11.44	TRINITY_DN33097_c0_g1_i0: YP_665636.1 NADH dehydrogenase subunit 3 [Rattus norvegicus]
TRINITY_DN100128_c0_g1	-5.86859	3.16577e-05	0	0	0	0	0	0	0	0	0	0	0	0	5.25	3.54	3.19	3.71	4.66	9.69	5.4	4.95	6.15	6.54	5.04	5.72	TRINITY_DN100128_c0_g1_i0: CAA61688.1 L2919 [Saccharomyces cerevisiae]
TRINITY_DN54104_c2_g1	-5.85338	0.00195248	0	0	0	0	0	0	0	0.41	1.96	2.67	0	0.98	1.47	1.99	0.36	2.16	3.17	2.67	0.28	0	0	6.59	0	0
TRINITY_DN39800_c0_g1	-5.85227	0.000198694	0	0	0	0	0	0	0	0	0	0	0	0	32.98	88.15	30.56	129.97	38.48	11.73	0	78.39	42.83	9.24	0	71.76
TRINITY_DN1321_c0_g1	-5.8484	1.88688e-05	0	0	0	0	0	0	0	0	0	0.04	0	0	0.57	0.98	0.12	0.33	0.37	1.14	0.4	0.28	0.15	0.43	0.38	0.37	TRINITY_DN1321_c0_g1_i0: ADZ95917.1 reverse transcriptase, partial [Lymantria dispar]
TRINITY_DN6120_c0_g1	-5.84333	2.22518e-05	0	0	0	0	0	0	0	0	0	0	0	0	14.94	17.67	19.78	9.73	12.86	27.16	17.49	10.98	11.03	28.4	13.9	6.72	TRINITY_DN6120_c0_g1_i0: KAF7480825.1 actin alpha skeletal muscle [Marmota monax]
TRINITY_DN39703_c0_g1	-5.83313	2.6357e-05	0	0	0	0	0	0	0	0	0	0	0	0	1.79	2.41	2.54	2.67	2.58	1.91	2.29	3.07	3.79	6.68	4.91	3.15	TRINITY_DN39703_c0_g1_i0: KAG8373728.1 hypothetical protein BUALT_Bualt11G0055000 [Buddleja alternifolia]
TRINITY_DN58039_c0_g1	-5.83183	1.81681e-05	0	0	0	0	0	0	0	0	0	0	0	0	0.36	0.44	0.27	0.76	0.44	0.46	0.63	0.74	0.41	1.4	0.68	0.6	TRINITY_DN58039_c0_g1_i0: GFP81753.1 ribulose bisphosphate carboxylase/oxygenase activase chloroplastic [Phtheirospermum japonicum]
TRINITY_DN65288_c0_g1	-5.82719	1.91801e-05	0	0	0	0	0	0	0	0	0	0	0	0	0.54	0.56	0.35	0.66	0.4	0.54	0.65	0.8	0.31	0.79	0.39	0.4	TRINITY_DN65288_c0_g1_i0: NP_012705.1 Jen1p [Saccharomyces cerevisiae S288C]
TRINITY_DN23082_c0_g1	-5.82449	0.00151847	0	0	0	0	0	0	0	0.21	0	0	0	0.39	1.77	1.11	0.67	0.89	0.26	1.08	0.06	0	0.07	0	0.08	0	TRINITY_DN23082_c0_g1_i0: XP_045455382.1 uncharacterized protein LOC123665078 [Melitaea cinxia]
TRINITY_DN20110_c0_g1	-5.80248	0.0199526	0	0	0.13	0	0	0	0	0	0.18	0	0	0	5.43	1.14	2.68	0	0.49	0.85	0.43	4.81	0	1.39	0.11	0.1	TRINITY_DN20110_c0_g1_i0: XP_037869876.1 uncharacterized protein LOC119629123 [Bombyx mori]
TRINITY_DN51045_c0_g1	-5.79754	7.87879e-05	0	0	0	0	0	0	0	0	0	0	0	0	0.85	0.24	1	0.79	1.11	1.25	0.74	1.18	0.61	1.51	1.15	0.63	TRINITY_DN51045_c0_g1_i0: NP_011770.3 phosphopyruvate hydratase ENO1 [Saccharomyces cerevisiae S288C]
TRINITY_DN48523_c0_g1	-5.79599	3.97701e-05	0	0	0	0	0	0	0	0	0	0	0	0	0.52	1.68	0.25	1.22	1.13	2.03	0.29	0.37	0	0.9	0.89	0.73	TRINITY_DN48523_c0_g1_i0: CAB3243872.1 unnamed protein product [Arctia plantaginis]
TRINITY_DN60264_c0_g1	-5.7914	4.84986e-05	0	0	0	0	0	0	0	0	0	0	0	0	0.94	0.97	0.85	0.95	0.51	1.04	0.62	0.97	0.87	1.03	1	0.53	TRINITY_DN60264_c0_g1_i0: NP_012130.1 Om45p [Saccharomyces cerevisiae S288C]
TRINITY_DN59725_c9_g1	-5.7902	0.0163433	0	0	0	0	0	0	0	0	0	0	0	0	5.24	0	1.58	0	0.59	0.94	0.18	0.22	0.21	0.38	1.13	0
TRINITY_DN38753_c0_g1	-5.77473	0.00360778	0	0	0	0	0	0	0	0	0	0	0	0	0.23	1.15	0.92	0.06	0.08	0.05	0.23	0.15	0.09	0.36	0.19	0.19	TRINITY_DN38753_c0_g1_i0: AAQ19302.1 L4 pVIII [Human mastadenovirus C]
TRINITY_DN16273_c0_g1	-5.77292	8.59266e-05	0	0	0	0	0	0	0	0	0	0	0	0	1.17	0.93	1.47	2.19	1.07	1.31	1.9	1.48	1.79	4.14	1.69	1.17	TRINITY_DN16273_c0_g1_i0: NP_067599.1 myoglobin [Rattus norvegicus]
TRINITY_DN15790_c0_g1	-5.76868	0.00398523	0	0.02	0	0	0	0	0	0	0	0	0	0	0.74	0.8	0.16	0.58	0.1	0.5	0.06	1.52	0.04	0.28	0.14	0.07	TRINITY_DN15790_c0_g1_i0: XP_021196885.1 neuroligin-4, Y-linked-like [Helicoverpa armigera]
TRINITY_DN51529_c0_g1	-5.76397	0.000103398	0	0	0	0	0	0	0	0	0	0	0	0	2.33	1.57	1.6	2.2	1.23	1.67	2.03	1.98	2.06	4.06	2.02	1.36	TRINITY_DN51529_c0_g1_i0: GFQ07338.1 metallothionein-like protein type 2 [Phtheirospermum japonicum]
TRINITY_DN53123_c9_g1	-5.75603	0.00809075	0	13.85	4.76	0	0	0	0	33.19	84.13	36.53	5.45	12.21	677.88	40.97	150.86	0	0	12.91	0	21.64	46.07	111.42	0	321.86
TRINITY_DN11721_c0_g1	-5.74674	5.59376e-05	0	0	0	0	0	0	0	0	0	0	0	0	0.54	3.13	0.28	2.84	0.81	2.33	2.71	1.11	0.18	2.32	1.14	1.48
TRINITY_DN102428_c0_g1	-5.7467	4.72584e-05	0	0	0	0	0	0	0	0	0	0	0	0	1.13	1.59	0.83	1.01	0.89	1.02	1.33	1.29	1.4	1.98	1.85	0.75	TRINITY_DN102428_c0_g1_i0: WP_198433957.1 class II fructose-bisphosphate aldolase, partial [Virgibacillus massiliensis]
TRINITY_DN56379_c3_g1	-5.71907	2.31723e-05	0	0	0	0	0	0	0.04	0.04	0	0.4	0.04	0.1	0.77	1.1	0.36	0.88	0.68	1.15	0.62	0.53	0.1	1.25	1.17	0.77	TRINITY_DN56379_c3_g1_i0: AQU42768.1 VP1 [Morris orbivirus]
TRINITY_DN57948_c1_g1	-5.71644	0.0242089	0	0	0	0	0	0	0	0	0	0	0	0	2.91	2.28	2.65	0.88	3.36	3.41	0.23	0	0	1.43	0	0
TRINITY_DN5039_c0_g1	-5.7108	3.59997e-05	0	0	0	0	0	0	0	0	0	0	0	0	0.84	1.28	1.18	0.99	0.44	1.48	0.68	1.01	0.78	1.34	1.4	0.74	TRINITY_DN5039_c0_g1_i0: 1FLO_A FLP Recombinase-Holliday Junction Complex I [Saccharomyces cerevisiae]
TRINITY_DN34080_c0_g2	-5.6975	6.26077e-05	0	0	0	0	0	0	0	0	0	0	0	0	1.82	1.83	1.9	2.57	1.66	2.28	2.22	1.35	1.67	4.39	1.24	2.37	TRINITY_DN34080_c0_g2_i0: KAA0876164.1 hypothetical protein EYC94_25585 [Enterobacter hormaechei]
TRINITY_DN67972_c0_g1	-5.69142	0.029461	0	0	0	0	0	0	0	0	0	0	0	0	26.52	1.79	15.59	0	0	0	5.47	0	0	1.14	1.63	8.44
TRINITY_DN49292_c0_g1	-5.68055	4.58958e-05	0	0	0	0	0	0	0	0	0	0	0	0	0.6	0.42	0.22	0.24	0.46	0.63	0.55	0.28	0.39	0.81	0.84	0.46	TRINITY_DN49292_c0_g1_i0: ABW76624.1 hexose transporter 7 [Saccharomyces cerevisiae]
TRINITY_DN93102_c0_g1	-5.67576	0.000200187	0	0	0	0	0	0	0	0	0	0	0	0	0.93	1.51	1.33	1.25	1.03	0.69	1.03	1.42	1.13	1.88	0.46	0.93	TRINITY_DN93102_c0_g1_i0: XP_037197125.1 putative 30 kda heat shock protein [Botrytis fragariae]
TRINITY_DN3836_c0_g1	-5.67562	0.0140838	0	0	0	0	0	0	0	0	0	0	0	0	0.66	1.62	0.24	0.49	0.73	1.29	0.83	0	0.05	0.27	0	0.09
TRINITY_DN56495_c2_g3	-5.66898	0.0154885	0	0	0	0	0	0	0	0	0	0	0	0	6.83	1.84	4.35	0.33	1.17	3.85	0.52	0	0	0.27	0	0	TRINITY_DN56495_c2_g3_i0: PCG73253.1 hypothetical protein B5V51_14996 [Heliothis virescens]
TRINITY_DN10715_c0_g1	-5.66648	2.0724e-05	0	0	0	0	0	0	0.73	0.78	0	0	0	0	1.39	3.73	2.09	4.79	2.38	3.31	1.96	1.44	0.78	4.74	1.89	2.29
TRINITY_DN49293_c0_g2	-5.66105	0.0271569	0	0	0	0	0	0	0	0	0	0.18	0	0	0.87	5.84	0.74	1.48	1.82	3.24	0	0	0.42	0	4.68	4.25
TRINITY_DN45232_c0_g1	-5.65766	0.0247138	0	0.09	0	0	0	0	0.17	0	0	0.08	0	0	0.15	0.93	0	2.98	0.34	5.35	0.02	0	0	1.73	0.54	0.25	TRINITY_DN45232_c0_g1_i0: CAB3252302.1 unnamed protein product [Arctia plantaginis]
TRINITY_DN56016_c2_g2	-5.64613	0.00390161	0	0	0	0	0.21	0	0	0	0	0	0	0	0.87	0.23	2.08	0.95	0	0.29	0.05	3.95	1.18	1	0.28	10.24	TRINITY_DN56016_c2_g2_i0: KAG4211951.1 hypothetical protein ERO13_A02G134101v2 [Gossypium hirsutum]
TRINITY_DN48309_c0_g1	-5.63625	0.000222267	0	0	0	0	0	0	0	0	0	0	0	0	0.45	0.48	0.77	0.42	0.23	0.46	0.65	0.35	0.48	1.18	0.76	0.42	TRINITY_DN48309_c0_g1_i0: NP_062165.2 carbonic anhydrase 3 [Rattus norvegicus]
TRINITY_DN10515_c0_g1	-5.62902	0.000147737	0	0	0	0	0	0	0	0	0	0	0	0	0.93	1.07	1.26	1.25	0.62	2.06	1.1	1.11	1.2	2.57	1.22	0.64	TRINITY_DN10515_c0_g1_i0: XP_033768882.1 Por1 [Saccharomyces paradoxus]
TRINITY_DN55360_c2_g1	-5.61422	8.24552e-05	0	0	0	0	0	0	3.33	7.2	4.37	2.03	0.73	0	5.25	7.87	0.74	6.59	1.93	8.28	8.1	1.38	1.32	9.1	4.96	7.75
TRINITY_DN45169_c0_g1	-5.60928	0.0416112	0	0	0	0	0	0	0	0	0	0	0	0	5.1	1.37	5.86	1.25	0.73	1.71	0	0.4	1.91	0.65	0	0
TRINITY_DN54398_c0_g2	-5.60632	2.28364e-06	0.11	1.54	2.24	2.21	0.77	0.74	0.66	0.32	1.22	3.95	0.91	1.35	143.27	18.65	79.76	10.12	2.26	11.83	12.28	7.86	10.93	15.27	4.54	30	TRINITY_DN54398_c0_g2_i0: CAB3259112.1 unnamed protein product [Arctia plantaginis]
TRINITY_DN65225_c0_g1	-5.59966	0.000101436	0	0	0	0	0	0	0	0	0	0	0	0	0.5	0.55	0.42	0.97	0.24	0.56	0.54	0.49	0.54	1.27	0.36	0.51	TRINITY_DN65225_c0_g1_i0: EGA85775.1 Pdc1p [Saccharomyces cerevisiae VL3]
TRINITY_DN83953_c0_g1	-5.58857	0.000102198	0	0	0	0	0	0	0	0	0	0	0	0	0.89	4.78	0.61	1.81	1.33	2.67	1.54	0.45	0.57	1.05	0.92	0.66
TRINITY_DN39703_c0_g2	-5.58687	7.75154e-05	0	0	0	0	0	0	0	0	0	0	0	0	2.28	1.78	2.01	1.86	1.77	2.17	2.02	2.72	2.17	6.14	3.08	2.5	TRINITY_DN39703_c0_g2_i0: KAG8384084.1 hypothetical protein BUALT_Bualt04G0081200 [Buddleja alternifolia]
TRINITY_DN2358_c0_g1	-5.58528	0.000278467	0	0	0	0	0	0	0	0	0	0	0	0	1.74	1.01	1.18	0.59	1.3	2.17	2.15	2.18	1.97	3.1	2.44	1.23	TRINITY_DN2358_c0_g1_i0: XP_038943926.1 apolipoprotein D isoform X1 [Rattus norvegicus]
TRINITY_DN99203_c0_g1	-5.58155	7.77223e-05	0	0	0	0	0	0	0	0	0	0	0	0	0.47	0.54	0.63	0.74	0.48	0.63	0.73	0.72	0.8	1.28	0.66	0.51	TRINITY_DN99203_c0_g1_i0: NP_009931.1 citrate (Si)-synthase CIT2 [Saccharomyces cerevisiae S288C]
TRINITY_DN58596_c4_g1	-5.57412	0.00684977	0	0	0	0	0	0	0	0	0.56	0.29	0	0	0.96	0.65	0.23	2.06	1.41	0	1.25	0.23	0	3.67	4.59	3.35	TRINITY_DN58596_c4_g1_i0: XP_022819758.1 estrogen sulfotransferase-like [Spodoptera litura]
TRINITY_DN82100_c0_g1	-5.56821	9.29898e-05	0	0	0	0	0	0	0	0	0	0	0	0	0.8	1.28	0.87	0.95	1.29	3.07	0.94	1.74	1.4	2.66	1.25	1.32	TRINITY_DN82100_c0_g1_i0: EDZ71034.1 YKL152Cp-like protein, partial [Saccharomyces cerevisiae AWRI1631]
TRINITY_DN54766_c0_g1	-5.56511	0.000409088	0	0	0	0	0	0	0	0	0	0.11	0	0	0.46	1.88	0.24	0.47	0.51	0	0.15	0.68	0.15	0.26	0.49	0.79	TRINITY_DN54766_c0_g1_i0: XP_039285363.1 uncharacterized protein LOC120351585 [Nilaparvata lugens]
TRINITY_DN57352_c2_g2	-5.56356	0.000275796	0	0.04	0.05	0.05	0	0	0	0.06	0	0.12	0.07	0	2.41	1.86	1.34	3.62	0.26	1.74	1.43	0.6	0	4.87	6.29	6.27	TRINITY_DN57352_c2_g2_i0: RVE42602.1 hypothetical protein evm_012743 [Chilo suppressalis]
TRINITY_DN59144_c9_g3	-5.55438	0.0136251	0	0.11	0.14	0	0	0	0	0	0.4	0.62	0.17	0	4.36	0.14	6.56	0.37	0.33	0.42	0.29	0.5	0.59	0.22	0.51	0.33
TRINITY_DN78821_c0_g1	-5.55296	0.00602088	0	0	0	0	0	0	0	0	0	0	0	0	4.08	9.89	0	1.33	2.62	4.92	1.04	0.97	3.97	2.92	0.99	2.7
TRINITY_DN3203_c0_g1	-5.535	4.37645e-05	0	0	0	0	0	0	0	0	0	0	0	0	0.75	0.94	0.7	0.82	0.89	1.77	0.74	0.77	0.67	1.51	1.51	0.81	TRINITY_DN3203_c0_g1_i0: NP_014555.1 alcohol dehydrogenase ADH1 [Saccharomyces cerevisiae S288C]
TRINITY_DN99180_c0_g1	-5.53332	0.0285037	0	0	0	0	0	0	0	0	0	0	0	0	0.82	1.51	0.3	0.9	0.63	1.18	0.89	0	0	0.78	0	0.11	TRINITY_DN99180_c0_g1_i0: PCG72026.1 hypothetical protein B5V51_1238 [Heliothis virescens]
TRINITY_DN55885_c1_g1	-5.52865	0.0233597	0.35	0	0	0	0	0	0	0	0.31	0.24	0	0	5.62	4.59	7.8	0.61	0.54	3.25	0.8	0.2	3.64	0.35	0	0
TRINITY_DN65887_c0_g1	-5.52626	0.0178164	0.17	0	0	0	0	0	0	0	0	0	0	0	0.5	4.74	0.4	1.81	1.24	2.86	0	0	0.38	0	1.83	2.4
TRINITY_DN54982_c2_g3	-5.52501	0.0158285	0	0	0	0	0	0	0.12	0	0	0	0	0.32	1.95	1.47	0.93	0.37	0.16	1.96	0	0.47	0.88	0.17	0	0.41
TRINITY_DN52111_c6_g1	-5.5175	0.01455	0	0	0	0	0	0	0	0	0	0	0	0	0.51	0.14	0.24	2.56	0.64	3.91	0.57	0	0.12	0.86	0	0	TRINITY_DN52111_c6_g1_i0: CAG4970592.1 unnamed protein product [Parnassius apollo]
TRINITY_DN89896_c0_g1	-5.50333	0.000283853	0	0	0	0	0	0	0	0	0	0	0	0	0.35	0.24	0.28	0.46	0.34	0.53	0.34	0.5	0.57	0.65	0.51	0.24	TRINITY_DN89896_c0_g1_i0: NP_010905.1 1,4-alpha-glucan branching enzyme [Saccharomyces cerevisiae S288C]
TRINITY_DN52650_c0_g1	-5.50292	0.0489672	0.51	0	0	0	0	0	0	0.25	0	0.46	0	0	29.87	0.22	16.41	0.2	0.86	0.33	0	0	5.85	0.99	0	5.98
TRINITY_DN100439_c0_g1	-5.5016	0.000152881	0	0	0	0	0	0	0	0	0	0	0	0	0.58	0.56	0.36	0.39	0.46	0.44	0.53	0.56	0.41	0.89	0.41	0.36	TRINITY_DN100439_c0_g1_i0: NP_012655.3 F1F0 ATP synthase subunit beta [Saccharomyces cerevisiae S288C]
TRINITY_DN50289_c2_g2	-5.49906	0.000348654	0	0	0	0	0	0	0	0	0	0	0	0	0.53	0.39	0.45	0.48	0.33	0.23	0.37	0.6	0.27	1.58	0.43	0.22	TRINITY_DN50289_c2_g2_i0: XP_043302987.1 keratin, type II cytoskeletal 8 [Cervus canadensis]
TRINITY_DN73514_c0_g1	-5.47765	0.000105736	0	0	0	0	0	0	0	0	0	0	0	0	0.47	0.67	0.37	0.59	0.42	0.91	0.4	0.53	0.53	1.07	0.69	0.54	TRINITY_DN73514_c0_g1_i0: QHB07048.1 Ape3 [Saccharomyces cerevisiae]
TRINITY_DN98373_c0_g1	-5.47651	0.000169249	0	0	0	0	0	0	0	0	0	0	0	0	0.5	0.32	0.45	0.45	0.49	0.68	0.71	0.78	0.54	0.85	0.55	0.45	TRINITY_DN98373_c0_g1_i0: NP_013578.1 Msc1p [Saccharomyces cerevisiae S288C]
TRINITY_DN36592_c2_g1	-5.46613	0.0275669	0	0	0	0	0	0	0	0	0	0	0	0	1.82	14.74	3.51	15.09	28.53	19.49	1.84	0	0	7.23	16.64	0
TRINITY_DN53094_c0_g1	-5.46549	0.00119742	0	0	0	0	0	0	0	0	0	0	0	0	0.93	1.48	2.82	1.1	0.88	1.19	0.78	0.71	0.19	0.09	0.1	0.63	TRINITY_DN53094_c0_g1_i0: XP_004927137.3 uncharacterized protein LOC101738214 [Bombyx mori]
TRINITY_DN35129_c0_g1	-5.459	0.00169017	0.38	5.31	1.45	2.8	0.63	0	0	3.47	1.4	5.96	0	1.37	233.26	9.06	210.98	0	2.93	2.26	7.89	1.06	4.55	15.96	0	32.8
TRINITY_DN75939_c0_g1	-5.45767	0.000351428	0	0	0	0	0	0	0	0	0	0	0	0	0.62	0.75	0.61	0.61	0.29	0.35	0.82	0.62	0.94	1.48	0.72	0.64	TRINITY_DN75939_c0_g1_i0: KAB8291788.1 hypothetical protein EYC80_006583 [Monilinia laxa]
TRINITY_DN60206_c0_g1	-5.4521	0.000400293	0	0	0	0	0	0	0	0	0	0	0	0	0.69	0.34	0.41	0.48	0.33	0.79	0.4	0.49	0.4	0.59	0.23	0.45	TRINITY_DN60206_c0_g1_i0: EDZ73761.1 YBR126Cp-like protein, partial [Saccharomyces cerevisiae AWRI1631]
TRINITY_DN17027_c0_g1	-5.45056	0.00016646	0	0	0	0	0	0	0	0	0	0	0	0	0.39	0.67	0.46	0.32	0.43	0.44	0.51	0.4	0.6	0.95	0.92	0.45	TRINITY_DN17027_c0_g1_i0: XP_008850940.1 pleckstrin homology domain-containing family B member 1 [Nannospalax galili]
TRINITY_DN98400_c0_g1	-5.4503	0.000456962	0	0	0	0	0	0	0	0	0	0	0	0	0.39	0.39	0.65	0.53	0.4	0.68	0.24	0.98	0.33	0.54	0.36	0.39	TRINITY_DN98400_c0_g1_i0: NP_009362.1 pyruvate kinase CDC19 [Saccharomyces cerevisiae S288C]
TRINITY_DN82490_c0_g1	-5.44124	0.000365038	0	0	0	0	0	0	0	0	0	0	0	0	2.49	4.19	3.26	4.26	1.76	4.17	2.75	4.69	4.19	3.52	5.77	2.51	TRINITY_DN82490_c0_g1_i0: NP_011077.1 Spi1p [Saccharomyces cerevisiae S288C]
TRINITY_DN81944_c0_g1	-5.42833	0.000209266	0	0	0	0	0	0	0	0	0	0	0	0	1.98	2.67	3.25	7.3	1.42	3.33	3.19	6.28	4.46	3.82	5.2	2.59	TRINITY_DN81944_c0_g1_i0: WP_205626113.1 hypothetical protein, partial [Photobacterium aquae]
TRINITY_DN49491_c0_g1	-5.4191	0.00239104	0.75	0.83	0.53	0	0.05	0	1.11	1.02	1.06	1.41	1.43	0.57	13.73	2.92	45.7	2.2	2.14	0.07	2.13	0.06	0.24	1.29	0	0.81	TRINITY_DN49491_c0_g1_i0: CAB3235175.1 unnamed protein product [Arctia plantaginis]
TRINITY_DN49974_c0_g1	-5.41666	0.000627097	0	0	0	0	0	0	0	0	0	0	0	0	0.92	0.95	0.92	1.42	0.81	0.85	0.26	1.1	1.12	4.33	0.95	1.28	TRINITY_DN49974_c0_g1_i0: NP_001034633.1 major urinary protein 3 precursor [Mus musculus]
TRINITY_DN43214_c0_g1	-5.41371	0.0059575	0	0	0	0	0	0	0	0.18	0	0	0.19	0.44	0.34	2.32	0.27	1.23	4.21	2.19	0	0	0	0	0	0	TRINITY_DN43214_c0_g1_i0: KAG8113111.1 hypothetical protein SFRUCORN_013749 [Spodoptera frugiperda]
TRINITY_DN36175_c0_g1	-5.40493	0.000357692	0	0.06	0	0	0	0	0	0	0.23	0	0.2	0	0.68	2.21	0.13	2	0.76	2.44	0.62	0.68	1.35	1.6	1.18	1.09	TRINITY_DN36175_c0_g1_i0: KAF9812649.1 hypothetical protein SFRURICE_018079 [Spodoptera frugiperda]
TRINITY_DN56509_c0_g1	-5.40376	7.51298e-05	0	0	0	0	0	0	0	0	0	0	0	0	0.41	0.48	0.31	0.35	0.55	0.36	0.51	0.53	0.27	1.08	1.31	0.58	TRINITY_DN56509_c0_g1_i0: GFP86075.1 cytochrome p450 cyp72a219 [Phtheirospermum japonicum]
TRINITY_DN94201_c0_g1	-5.38659	0.000167104	0	0	0	0	0	0	0	0	0	0	0	0	1.98	1.78	1.9	1.89	2.63	1.46	1.85	1.26	1.34	3.14	2.73	2.32	TRINITY_DN94201_c0_g1_i0: PQE08021.1 hypothetical protein CJF30_00011188 [Rutstroemia sp. NJR-2017a BBW]
TRINITY_DN63432_c0_g1	-5.38379	0.000294433	0	0	0	0	0	0	0	0	0	0	0	0	2.84	2.23	3.46	3.74	3.28	4.76	3.38	3.38	3.19	4.22	5.16	1.42	TRINITY_DN63432_c0_g1_i0: NP_013978.1 Hor7p [Saccharomyces cerevisiae S288C]
TRINITY_DN57848_c3_g8	-5.38038	0.00461934	0	0	0	0.05	0	0	0	0	0	0	0.12	0	1.08	1.9	0.27	0.88	0.24	1.02	0.21	2.32	0.86	0.65	0.16	0.21	TRINITY_DN57848_c3_g8_i0: PZC74016.1 hypothetical protein B5X24_HaOG208430 [Helicoverpa armigera]
TRINITY_DN56687_c0_g2	-5.37851	6.70751e-05	0	0	0	0	0	0	0	0	0	0	0	0	0.56	0.59	0.19	0.8	0.62	0.64	0.29	0.43	0.18	0.87	0.59	0.35	TRINITY_DN56687_c0_g2_i0: GFP85937.1 probable fructose-bisphosphate aldolase 2 chloroplastic [Phtheirospermum japonicum]
TRINITY_DN39479_c1_g1	-5.37427	0.016183	0	8.85	0	48.19	0	0	0	43.2	0	0	0	0	444.66	65.79	253.69	64.81	38.41	88.27	51.29	176.74	65.39	55.96	88.05	15.65
TRINITY_DN73677_c0_g1	-5.36982	0.00534126	0	0	0	0	0	0	0	0	0	0	0	0	0.11	1.12	0.3	0.15	0.06	0.16	0.02	0.11	0.06	0.24	0.09	0.1	TRINITY_DN73677_c0_g1_i0: QDE55214.1 hexon protein, partial [Human mastadenovirus C]
TRINITY_DN52420_c4_g1	-5.36711	0.00825427	0	0	0	0	0	0	1.89	0.18	0	0.17	1.15	0	1.39	2.96	0.14	0.55	2.06	1.98	0.11	0	1.05	0.48	0.85	0.6	TRINITY_DN52420_c4_g1_i0: CAB3246112.1 unnamed protein product [Arctia plantaginis]
TRINITY_DN22735_c0_g1	-5.36607	0.000787123	0	0	0	0	0	0	0	0	0	0	0	0	0.48	0.32	0.56	1.08	0.49	0.8	0.29	0.72	0.73	2.49	0.59	0.47	TRINITY_DN22735_c0_g1_i0: KAG5203179.1 hypothetical protein JEQ12_002762 [Ovis aries]
TRINITY_DN54712_c2_g1	-5.36395	0.00874105	0	0	0	0	0	0	0	0	0	0	0	0	1.56	1.56	1.21	0	0.28	0.61	0.56	0.16	0	0.44	1.33	1.16
TRINITY_DN8709_c0_g1	-5.36213	0.000150783	0	0	0	0	0	0	0	0	0	0	0	0	0.19	0.14	0.13	0.36	0.14	0.24	0.29	0.29	0.19	0.67	0.22	0.21	TRINITY_DN8709_c0_g1_i0: XP_008763475.1 myosin-binding protein C, slow-type isoform X6 [Rattus norvegicus]
TRINITY_DN51387_c0_g2	-5.3618	0.00019539	0	0	0	0	0	0	0	0	0	0	0	0	0.24	0.57	0.4	0.34	0.23	0.25	0.43	0.49	0.23	1.07	0.44	0.31	TRINITY_DN51387_c0_g2_i0: NP_596915.1 alpha-actinin-3 [Rattus norvegicus]
TRINITY_DN67325_c0_g1	-5.35244	0.00286644	0	0	0	0	0	0	0	0	0	0	0	0	3.32	13.44	0	0	0	24.38	0	0	4.03	11.02	4.2	14.88
TRINITY_DN100934_c0_g1	-5.34842	9.88538e-05	0	0	0	0	0	0	0	0	0	0	0	0	0.5	0.62	0.45	0.79	0.56	1.14	0.65	0.55	0.53	1.56	0.98	0.68	TRINITY_DN100934_c0_g1_i0: NP_014239.1 Ygp1p [Saccharomyces cerevisiae S288C]
TRINITY_DN97960_c0_g1	-5.34831	0.011135	0	0	0	0	0	0	0	0	0.07	0	0	0	0.64	0.91	0.59	0.17	0.04	0.04	0.16	0.38	0.12	0.23	0.09	0.23
TRINITY_DN55142_c1_g1	-5.34493	0.00893526	0.1	1.01	0.11	0.11	0	0	0	0	0.49	0.38	0	0.33	32.24	1.78	16.08	0	0.26	0.66	0.76	0.2	0.09	6.59	1.72	7.86	TRINITY_DN55142_c1_g1_i0: AAN15786.1 peptidoglycan recognition-like protein B, partial [Galleria mellonella]
TRINITY_DN92162_c0_g1	-5.3431	0.000293801	0	0	0	0	0	0	0	0	0	0	0	0	6.06	5.16	2.35	5.87	4.12	6.75	6.15	4.17	3.59	4.62	3.47	4.08	TRINITY_DN92162_c0_g1_i0: NP_014589.1 Ddr2p [Saccharomyces cerevisiae S288C]
TRINITY_DN66708_c0_g1	-5.33554	0.000563206	0	0	0	0	0	0	0	0	0	0	0	0	0.48	1.14	0.86	0.93	0.44	1.34	0.56	0.58	0.62	0.98	0.82	0.58	TRINITY_DN66708_c0_g1_i0: NP_010159.1 aldo-keto reductase superfamily protein [Saccharomyces cerevisiae S288C]
TRINITY_DN99084_c0_g1	-5.33341	0.024979	0.39	0	0	0	0	0	0	0	0	0	0	0	14.25	0	1.72	1.14	0.5	0	0.9	0	0	1.29	0	3.1
TRINITY_DN47039_c1_g1	-5.32917	0.000879541	0	0	0	0	0	0	0.24	0	0	0	0	0	1.51	1.81	1.42	1.62	0.18	2.2	1.42	1	1.14	0.85	0.2	2.23
TRINITY_DN85945_c0_g1	-5.30976	0.00121953	0	0	0	0	0	0	0	0	0	0	0	0	1.97	1.66	1.77	2.65	0.9	1.49	0.92	1.32	1.67	1.92	1.35	1.02	TRINITY_DN85945_c0_g1_i0: Q7LHD1.2 PUTATIVE PSEUDOGENE: RecName: Full=Putative covalently bound cell wall protein 22; Flags: Precursor [Saccharomyces cerevisiae S288C]
TRINITY_DN103127_c0_g1	-5.30779	0.00369296	0	0	0	0	0	0	0	0	0	0	0	0	2.27	2.21	2.42	0.75	0.8	1.65	0.59	0.75	0	0.39	2.46	2.36
TRINITY_DN2161_c0_g1	-5.29923	0.0254924	0	0	0	0	0	0	0	0	0	0	0.35	0.16	0.12	1.76	0.18	0.5	0.71	0.27	0.84	0	0	0.13	0.14	0.21
TRINITY_DN89832_c0_g1	-5.29327	0.00125265	0	0	0	0	0	0	0	0	0	0	0	0	0.56	0.69	0.77	0.6	0.53	0.42	0.3	0.78	1.06	1.27	0.74	0.5	TRINITY_DN89832_c0_g1_i0: QID82972.1 lipid-binding protein [Saccharomyces pastorianus]
TRINITY_DN80288_c0_g1	-5.28761	0.00012224	0	0	0.24	0.08	0	0	0	0	0	0	0.1	0	1.96	6.49	1	0.86	1.51	5.51	1.03	0.74	0.32	0.79	3.86	3.31
TRINITY_DN9271_c0_g1	-5.28413	0.0235748	0	0	0	0	0	0	0	0	0	0	0	0	0.81	0.73	2.76	2.27	1.57	2.86	0.63	1.61	0.61	0	0	1.82
TRINITY_DN58755_c0_g1	-5.27845	0.00361662	2.8	0	0	0	0	0	0	0	0	4.26	0	0	0	33.62	9.04	62.06	52.12	51.87	47.23	5.32	2.7	79.6	87.46	89.24
TRINITY_DN65795_c0_g1	-5.27696	0.0250165	0	0	0	0	0	0	0	0	0	0	0	0	21.33	5.76	8.51	30.62	19.63	11.1	0	7.52	17.74	0	7.96	26.79	TRINITY_DN65795_c0_g1_i0: CAB3237278.1 unnamed protein product [Arctia plantaginis]
TRINITY_DN30818_c0_g1	-5.26496	0.0012073	0	0	0	0	0	0	0	0	0	0	0	0	4.6	4.13	5.22	6.62	2.91	3.86	4.09	5	3.45	17.84	4.17	3.73	TRINITY_DN30818_c0_g1_i0: NP_001292478.1 apolipoprotein A-II preproprotein [Mus musculus]
TRINITY_DN55324_c1_g1	-5.25666	0.0179681	0	0	0	0	0	0	0	0	0	0	0	0	2.23	0.24	0.93	0.28	0.25	0.48	0.22	0	0.14	0.33	0.15	0.91
TRINITY_DN5749_c0_g1	-5.25165	0.000664395	0	0	0	0	0	0	0	0	0	0	0	0	0.19	0.2	0.23	0.16	0.17	0.21	0.45	0.27	0.12	0.78	0.22	0.2	TRINITY_DN5749_c0_g1_i0: EDM07480.1 myosin binding protein C, fast-type (predicted) [Rattus norvegicus]
TRINITY_DN98827_c0_g1	-5.24739	0.000299863	0	0.07	0.09	0	0	0	0	0	0	0	0.11	0	0.94	0.84	0.74	1.03	0.71	1	0.75	0.75	0.71	2.36	1.61	0.87	TRINITY_DN98827_c0_g1_i0: EDL37773.1 ubiquitin carboxy-terminal hydrolase L1, isoform CRA_b, partial [Mus musculus]
TRINITY_DN57834_c6_g2	-5.24713	0.00362741	0	0	0	0	0	0	0	0	0.29	0	0	0.3	2.1	3.05	1.36	2.14	0.17	1.46	0.3	0.19	0.91	1.81	0.39	1.99	TRINITY_DN57834_c6_g2_i0: XP_026739204.1 phosphoserine phosphatase isoform X1 [Trichoplusia ni]
TRINITY_DN47841_c0_g1	-5.2401	1.93104e-08	0.24	2.81	0.37	0.67	0.05	0.17	1.15	0.64	0.23	0.32	0.57	2.41	28.42	83.12	13.53	50.65	61.31	150.87	29.64	6.17	2.21	56.57	78.24	130.6	TRINITY_DN47841_c0_g1_i0: AHH92928.1 cytochrome P450 CYP6AB37 [Lymantria dispar]
TRINITY_DN54023_c0_g1	-5.23565	0.00152696	0	0	0	0	0.08	0.09	0	0	0	0	0	0	0.59	0.92	0.91	1.38	0.47	0.68	1.33	0	0.05	1.29	0.28	0.73	TRINITY_DN54023_c0_g1_i0: KAF9822846.1 hypothetical protein SFRURICE_000915 [Spodoptera frugiperda]
TRINITY_DN57124_c6_g2	-5.23527	0.000965242	0.27	0	0	0	0	0	0.37	0	0	0	0.62	0.24	2.01	3.04	0.15	1.05	2.37	1.26	1.99	1.05	0.14	2.08	0.76	1.17	TRINITY_DN57124_c6_g2_i0: TLL71529.1 reverse transcriptase family protein [Acinetobacter baumannii]
TRINITY_DN58044_c0_g2	-5.23213	0.0267516	0	0	0.22	0	0	0	0	0	0	0	0	0.16	1.04	0.43	3.34	3.71	0.08	2.18	0.07	0.1	1.36	0.09	0.3	0
TRINITY_DN55357_c10_g2	-5.2285	0.0310871	0.19	0	0	0	0	0	0	0	0	0	0	0	1.14	0.51	0.69	0.46	0.2	0	0.54	0.68	0.86	0	0	0.39
TRINITY_DN59763_c8_g1	-5.22274	0.00257734	0	0	0	0	0	0	0	0	0	0	0	0	6.96	14.07	0	0	0	10.95	3.65	4.09	0	0	0	6.24
TRINITY_DN57041_c0_g1	-5.22149	0.00181457	0	0	0	0	0	0	0	0	0	0	0	0	0.98	0.88	0.77	0.92	0.47	0.2	0.6	0.7	0.66	1.47	1.44	0.49	TRINITY_DN57041_c0_g1_i0: GFP80974.1 oxygen-evolving enhancer protein 1 chloroplastic [Phtheirospermum japonicum]
TRINITY_DN73916_c0_g1	-5.22145	0.000670157	0	0	0	0	0	0	0	0	0	0	0	0	0.6	0.3	0.3	0.41	0.36	0.73	0.29	0.57	0.43	0.62	0.58	0.58	TRINITY_DN73916_c0_g1_i0: NP_015264.1 aldehyde dehydrogenase (NADP(+)) ALD6 [Saccharomyces cerevisiae S288C]
TRINITY_DN43045_c0_g1	-5.22063	0.000468683	0	0	0	0	0	0	0	0	0	0	0	0	2.47	3.03	3.27	4.63	3.11	1.36	3.41	3.74	1.77	8.7	4.08	2.93	TRINITY_DN43045_c0_g1_i0: NP_037228.1 hemoglobin subunit alpha-1/2 [Rattus norvegicus]
TRINITY_DN60901_c0_g1	-5.2112	0.000297387	0	0	0	0	0	0	0	0	0	0	0	0	1.3	2.53	1.56	2.43	1.37	2.62	2.17	1.55	1.3	4.01	2.46	1.49	TRINITY_DN60901_c0_g1_i0: AJU88581.1 Sed1p [Saccharomyces cerevisiae YJM1252]
TRINITY_DN56987_c1_g1	-5.20898	0.0407666	0.09	0	0	0	0	0	0	0	0	0	0	0	2.6	1.86	2.27	0	0.08	1.54	0	0.09	1.04	0	0.66	1.38
TRINITY_DN46934_c0_g1	-5.20814	0.00435624	0	0	0	0	0	0	0.36	0.49	0.23	0.09	0.1	0.36	0.57	0.23	1.28	0.07	0.06	0.11	0.73	0.2	0.06	0.06	0.21	0.18
TRINITY_DN56233_c1_g2	-5.18933	0.00309073	0	0	0	0	0	0	0	0	0	0	0	0	1.05	0.61	0.36	0.18	0.55	0.98	0.48	0.45	0.68	0.24	0.92	0.24	TRINITY_DN56233_c1_g2_i0: AQP33831.1 hypothetical protein PN49_13025 [Vibrio anguillarum]
TRINITY_DN41419_c0_g1	-5.1871	0.00946299	0.05	0	0	0	0	0	0	0	0.17	0	0	0.09	0.73	1.98	0.14	0.24	0.04	1.19	0.22	0	0	0.49	0.05	0.31
TRINITY_DN13712_c0_g1	-5.18532	0.00117468	0	0	0	0	0	0	0	0	0	0	0	0	1.29	1.01	1.41	1.15	1.69	1.3	2.2	1.41	1.46	4.28	4.19	0.67	TRINITY_DN13712_c0_g1_i0: EDL24877.1 synuclein, gamma, partial [Mus musculus]
TRINITY_DN89839_c0_g1	-5.16406	0.00153998	0	0	0	0	0	0	0	0	0	0	0	0	0.41	0.4	0.38	0.16	0.25	0.33	0.35	0.42	0.28	0.66	0.37	0.21	TRINITY_DN89839_c0_g1_i0: NP_009538.1 acetyl-CoA hydrolase [Saccharomyces cerevisiae S288C]
TRINITY_DN39126_c0_g1	-5.16381	0.00558203	0	0	0	0	0	0	0	0	0	0	0	0	1.18	2.78	2.65	0.88	0.93	1.04	1.24	1.75	1.66	5.14	1.43	0.45	TRINITY_DN39126_c0_g1_i0: GAU26721.1 hypothetical protein TSUD_314980 [Trifolium subterraneum]
TRINITY_DN42199_c0_g2	-5.16079	0.00188492	0	0	0	0	0	0	0	0	0	0	0	0	0.26	0.19	0.34	0.36	0.12	0.5	0.19	0.37	0.24	0.63	0.44	0.1	TRINITY_DN42199_c0_g2_i0: NP_009396.2 Hsp70 family ATPase SSA1 [Saccharomyces cerevisiae S288C]
TRINITY_DN82779_c0_g1	-5.15704	0.000355361	0	0	0	0	0	0	0	0	0	0	0	0	2.23	2.11	1.9	4.6	2.62	3.6	3.39	2.92	2.51	5.11	5.14	2.47	TRINITY_DN82779_c0_g1_i0: NP_013825.1 Spg4p [Saccharomyces cerevisiae S288C]
TRINITY_DN55823_c1_g1	-5.15468	0.00500777	0	0	0	0.06	0.17	0	0.15	0	0	0	0	0	1.47	0.62	2.28	0.27	0.14	1.06	0.38	0.49	0.68	0.4	0.39	1.73	TRINITY_DN55823_c1_g1_i0: CAB3235600.1 unnamed protein product [Arctia plantaginis]
TRINITY_DN59045_c3_g2	-5.1532	0.00230697	0.03	0	0	0	0	0	0	0	0	0	0	0.06	0.76	0.59	0.19	0.26	0.34	0.36	0.32	0.07	0.03	0.39	0.07	0.66
TRINITY_DN53743_c0_g2	-5.148	0.000872959	0	0	0	0	0	0	0	0	0	0	0	0	0.59	0.59	0.58	0.75	0.51	0.64	0.58	1	0.67	1.6	0.96	0.42	TRINITY_DN53743_c0_g2_i0: 3NE4_A 1.8 Angstrom structure of intact native wild-type alpha-1-antitrypsin [Homo sapiens]
TRINITY_DN53545_c0_g1	-5.12074	0.00685939	0	0.1	0	0.02	0	0	0.09	0	0	0.06	0.39	0.04	0.05	2.58	0.08	0.16	2.1	2.66	0.57	0.06	0.1	0.08	0.13	0.26	TRINITY_DN53545_c0_g1_i0: CAB3245105.1 unnamed protein product [Arctia plantaginis]
TRINITY_DN54188_c2_g1	-5.11046	0.00592779	0	16.59	0.83	0	0	0	0	0	0	0	0	0.54	157.05	107.47	123.52	59.43	22.57	76.55	26.42	386.52	21.26	55.63	47.82	31.86	TRINITY_DN54188_c2_g1_i0: CAB3255898.1 unnamed protein product [Arctia plantaginis]
TRINITY_DN82456_c0_g1	-5.10263	0.0174567	0	0	0	0	0	0	0	0	0	0	0	0	1.17	1.09	0.86	0.53	0.19	1.09	0.42	0	0.1	0.29	0.44	0
TRINITY_DN51393_c2_g1	-5.07997	0.014636	0	0	0	0.2	0	0	0	0	0.3	0	1.58	0	2.68	1.36	3.43	0	0.18	5.22	2.21	1.6	1.89	2.39	0.61	1.54	TRINITY_DN51393_c2_g1_i0: CAG9137745.1 unnamed protein product [Plutella xylostella]
TRINITY_DN38834_c0_g1	-5.07816	0.00741288	0	0	0	0	0	0	0.17	0	0.66	0.94	0	0.34	0.27	1.59	0.45	0.13	0.28	0.86	0.44	0.26	0.43	0	0.33	0.35
TRINITY_DN81475_c0_g1	-5.07034	0.0270529	0	0	0	0	0.17	0	0	0	0	0	0	0	0.1	2.81	0.59	1.77	3.63	1.79	0.28	0	0	5.13	2.18	2.4
TRINITY_DN59198_c4_g1	-5.0642	0.0461753	0	0	0	0	0	0	0	0	0	0	0	0	0	0	0	0	14.76	0	13.19	0	0	64.02	0	35.63
TRINITY_DN46413_c0_g1	-5.06178	0.00473641	0	0	0	0	0	0	0	0	0	0	0	0	0.38	0.35	0.76	0.35	0.35	0.51	0.59	0.77	0.49	1.73	0.26	0.32	TRINITY_DN46413_c0_g1_i0: KAG5210229.1 hypothetical protein JEQ12_015423, partial [Ovis aries]
TRINITY_DN50963_c0_g1	-5.04981	0.000668159	0	0	0	0	0	0	0	0	0	0	0	0	6.36	6.14	3.51	9.29	5.1	5.57	4.61	5.36	6.26	10.45	8.88	5.89	TRINITY_DN50963_c0_g1_i0: AAV31040.1 NADH dehydrogenase subunit 2 [Rattus norvegicus]
TRINITY_DN56164_c3_g1	-5.04747	0.00309073	0	0	0	0	0	0	0	0	0	0.25	0.28	0	0.9	2.9	1.08	0.65	0.76	3.6	0.51	0.21	0.2	0.36	0.87	2.19
TRINITY_DN78285_c0_g1	-5.04216	0.00123538	0	0	0	0	0	0	0	0	0	0	0	0	2.7	4.09	4.99	3.73	2.18	4.76	3.91	2.41	3.8	5.19	3.67	3.64	TRINITY_DN78285_c0_g1_i0: 2GRG_A Solution NMR Structure of Protein YNR034W-A from Saccharomyces cerevisiae. Northeast Structural Genomics Consortium Target YT727; Ontario Center for Structural Proteomics Target yst6499. [Saccharomyces cerevisiae]
TRINITY_DN27531_c0_g1	-5.0419	0.00940059	0.07	0.03	0.11	0.3	0.41	0.35	0.16	0	0.12	0.12	0.4	0.15	0.03	13.4	0.07	16.84	19.8	20.3	6.03	0.03	0.08	31.77	0.03	0.21	TRINITY_DN27531_c0_g1_i0: PZC70739.1 hypothetical protein B5X24_HaOG214992 [Helicoverpa armigera]
TRINITY_DN65012_c0_g1	-5.03709	0.00183443	0	0	0	0	0	0	0	0	0	0	0	0	1.18	1.74	1.03	0.89	1.57	1.4	1	1.28	1.7	2.48	0.79	1.57	TRINITY_DN65012_c0_g1_i0: AAS56283.1 YLR155C [Saccharomyces cerevisiae]
TRINITY_DN10090_c0_g1	-5.03371	0.0015935	0	0	0	0	0	0	0	0	0	0	0	0	0.96	5.18	0	2.45	1.08	3.92	5.85	1.13	1.1	3.38	0	2.66
TRINITY_DN49677_c0_g1	-5.02485	0.00639583	0	0	0	0	0	0	0.28	0	0	0.57	0.32	0.74	0.21	2.54	0.51	4.05	1.11	5.47	2.58	0.25	0	5.44	3.04	3.8
TRINITY_DN59865_c0_g1	-5.02299	0.00120853	0	0	0	0	0	0	0	0	0	0	0	0	0.65	0.62	0.55	0.54	0.57	0.51	0.47	0.33	0.47	1.16	0.46	0.6	TRINITY_DN59865_c0_g1_i0: CAD6472500.1 Y55_G0009350.mRNA.1.CDS.1 [Saccharomyces cerevisiae]
TRINITY_DN101080_c0_g1	-5.022	0.0184715	0	0	0	0	0	0	0	0	0	0	0	0	9.32	2.57	3.22	0.71	0.1	1.31	0.46	0	0.57	0.84	0.61	3.26
TRINITY_DN15776_c0_g1	-5.02101	0.0032468	0	0.16	0	0	0	0	0	0	0	0	0	0	2.85	3.63	2.48	0.38	0.67	2.55	0.3	0.94	0.54	2.1	3.08	2.27
TRINITY_DN98496_c0_g1	-5.0178	0.000705788	0	0	0	0	0	0	0	0	0	0	0	0	0.25	0.22	0.19	0.35	0.21	0.35	0.23	0.33	0.18	0.87	0.31	0.35	TRINITY_DN98496_c0_g1_i0: AJU39899.1 Prb1p [Saccharomyces cerevisiae YJM693]
TRINITY_DN5039_c0_g2	-5.01462	0.00297711	0	0	0	0	0	0	0	0	0	0	0	0	0.92	0.8	0.39	0.38	0.39	1.2	0.6	0.84	0.99	1.56	0.82	0.47	TRINITY_DN5039_c0_g2_i0: WP_022618806.1 MULTISPECIES: hypothetical protein [Bacteria]
TRINITY_DN22872_c0_g1	-5.01046	0.00366457	0	0	0	0	0	0	0	0	0	0	0	0	0.29	0.35	0.38	0.27	0.09	0.35	0.37	0.42	0.23	0.67	0.25	0.35	TRINITY_DN22872_c0_g1_i0: XP_016815803.1 retinal dehydrogenase 1 isoform X1 [Pan troglodytes]
TRINITY_DN54797_c2_g1	-4.99688	0.00675334	0	0	0	0	0	0	0.14	0	0	0	0	0	0.63	0.8	0.45	0	0.13	0.42	0.12	0.3	0.43	0.19	0.16	0.64
TRINITY_DN15615_c0_g1	-4.99443	0.0271787	0	0	0	0	0	0	0	0	0	0	0	0	0.23	0.13	0.25	0.11	0.24	0.19	0.23	0.07	0.71	0.17	0	0.19	TRINITY_DN15615_c0_g1_i0: MBB4620110.1 transposase [Sphingomonas abaci]
TRINITY_DN56782_c1_g1	-4.99016	0.0206454	0	0	0	0	0	0	0	0	0	0	0.31	0	0.74	0.25	7.88	0.22	0.19	0.09	0.17	0	0.21	0.49	0	0.19
TRINITY_DN57768_c0_g3	-4.98955	0.000773335	0.02	0	0.09	0	0	0	0	0	0	0	0.21	0.21	1.73	2.15	0.81	2.69	0.14	1.16	0.76	0.27	0	3.17	3.66	4.14	TRINITY_DN57768_c0_g3_i0: PCG73652.1 hypothetical protein B5V51_14575 [Heliothis virescens]
TRINITY_DN85756_c0_g1	-4.98788	0.00205302	0	0	0	0	0	0	0	0	0	0	0	0	1.32	1.94	1	0.71	1.26	1.57	1.12	1.86	1.22	2.25	1.02	0.87	TRINITY_DN85756_c0_g1_i0: CAD6638196.1 SX2_G0028250.mRNA.1.CDS.1 [Saccharomyces cerevisiae]
TRINITY_DN13683_c0_g1	-4.9714	0.0160271	0	0.53	0.04	0	0	0	0.59	0	0	0	0	0.06	1.02	0.85	0.85	9.49	13	1.02	0.14	2.56	0.96	0.7	2.18	11.33	TRINITY_DN13683_c0_g1_i0: AHH92929.1 cytochrome P450 CYP6AE51, partial [Lymantria dispar]
TRINITY_DN102044_c0_g1	-4.96808	0.00530864	0	0	0	0	0	0	0	0.55	0	0	0	0	2.04	2.5	0.67	1.57	0.98	2.05	1.92	1.1	2.29	0.56	1.57	1.32
TRINITY_DN89623_c0_g1	-4.96691	0.000795229	0	0	0	0	0	0	0	0	0	0	0	0	0.4	0.61	0.53	0.48	0.61	0.68	0.54	0.32	0.36	0.98	0.94	0.58	TRINITY_DN89623_c0_g1_i0: NP_010907.3 amino acid starvation-responsive transcription factor GCN4 [Saccharomyces cerevisiae S288C]
TRINITY_DN73320_c0_g1	-4.96677	0.00214684	0	0	0	0	0	0	0	0	0	0	0	0	0.28	0.46	0.33	0.33	0.38	0.43	0.39	0.59	0.81	1.16	0.95	0.44	TRINITY_DN73320_c0_g1_i0: AAA41693.1 heavy neurofilament polypeptide, partial [Rattus norvegicus]
TRINITY_DN56404_c1_g2	-4.9652	0.0339115	0	0	0	2.45	0	0	0	0	0	0	0	0	594.73	21.06	132.45	4.07	3.59	32.51	0	3.65	0	5.16	0	94.88	TRINITY_DN56404_c1_g2_i0: WP_138142583.1 hypothetical protein [Acinetobacter baumannii]
TRINITY_DN52224_c7_g1	-4.96357	0.0101296	0.08	0	1.17	0.19	0.13	0	0.44	0	0	0.22	0	0.57	31.05	2.24	11.44	0.16	0.86	0.63	0.51	0.08	0	2.98	0.51	3.62
TRINITY_DN67741_c0_g1	-4.96067	0.00192153	0	0	0	0	0	0	0	0	0	0	0	0	0.46	0.61	0.54	0.63	0.26	0.25	0.34	0.5	0.52	1.18	0.87	0.67	TRINITY_DN67741_c0_g1_i0: NP_001102984.1 myelin P2 protein [Rattus norvegicus]
TRINITY_DN60742_c0_g1	-4.96024	0.00150093	0	0	0	0	0	0	0	0	0	0	0	0	0.51	3	2.06	1.44	2.17	3.1	1.93	2.24	1.54	3.99	3.53	1.4	TRINITY_DN60742_c0_g1_i0: NP_010439.1 peptidylprolyl isomerase CPR1 [Saccharomyces cerevisiae S288C]
TRINITY_DN2063_c0_g1	-4.95908	0.0011424	0	0	0	0	0	0	0	0	0	0	0	0	1.04	0.94	0.83	1.66	1.94	1.74	2.05	2.07	1.96	4.23	1.83	1.93	TRINITY_DN2063_c0_g1_i0: XP_012966510.2 parvalbumin alpha [Mesocricetus auratus]
TRINITY_DN42904_c0_g1	-4.94398	0.00279095	0	0	0	0	0	0	0.06	0	0.08	0	0	0	0.27	0.41	0.05	0.72	0.56	0.42	0.25	0.41	0	0.76	0.14	0.46	TRINITY_DN42904_c0_g1_i0: CAB3243872.1 unnamed protein product [Arctia plantaginis]
TRINITY_DN54718_c5_g5	-4.94103	0.00114143	0	0	0	0	0	0	0	0	0	0	0	0	0.51	1.92	0.61	1.33	0.85	2.04	1.32	0.49	0.23	2.14	1.12	1.49
TRINITY_DN90411_c0_g1	-4.92918	0.0040558	0	0	0	0	0	0	0	0	0	0	0	0	0.34	0.31	0.45	0.49	0.51	0.46	0.45	0.23	0.52	0.84	0.56	0.17	TRINITY_DN90411_c0_g1_i0: AJO94959.1 Gdh3p [Saccharomyces cerevisiae YJM1199]
TRINITY_DN12201_c0_g1	-4.92388	0.00889698	0	0.36	0	0	0	0	0	0	0	0	0	0	2.5	3.61	2.37	6.44	1.13	1.97	1.18	18.47	1.2	2.89	4.11	3.08
TRINITY_DN34367_c0_g2	-4.92035	0.0254936	0	0	0	0	0	0	0	0.11	0	0	0	0	0.8	0.45	0.47	0.94	0.14	0.87	1.04	0	0	0.07	0.16	0.85
TRINITY_DN23919_c0_g1	-4.9167	0.0212309	0	0	0	0	0	0	0.04	0	0	0	0	0.1	0.14	0.35	0	0.19	0.68	0.38	0.32	0.06	0	0.5	0.29	0.18
TRINITY_DN42105_c0_g1	-4.90613	0.00629684	0	0	0	0	0	0	0	0	0	0	0	0	0.61	0.27	0.2	0.16	0.28	0.24	0.87	1.1	0.19	1.01	0.33	0.37
TRINITY_DN59588_c2_g1	-4.90205	0.0316637	0	0	0	0	0	0	0	0	0	0	0	1.74	0	5.69	0	2.27	7.96	15.26	4.78	5.7	2.05	3.3	6.58	10.83
TRINITY_DN64991_c0_g1	-4.89244	0.00314295	0	0	0	0	0	0	0	0	0	0	0	0	0.24	0.47	0.28	0.25	0.17	0.27	0.27	0.39	0.15	0.5	0.4	0.15	TRINITY_DN64991_c0_g1_i0: AJV64694.1 Gsy2p [Saccharomyces cerevisiae YJM1439]
TRINITY_DN57764_c5_g1	-4.89112	0.00248424	0	0.06	0.07	0	0	0	0	0	0	0	0	0	1	0.88	0.71	0.24	0.26	0.6	0.23	0.48	0.34	0.33	0.19	0.54
TRINITY_DN54382_c3_g1	-4.88617	0.0423565	0	0	0	0	1.16	0	0	0	0	0	0	0	0	2.52	0	0	7.33	0	9.48	0	0	0	0	1.73
TRINITY_DN56924_c2_g1	-4.88608	0.0113142	0	0.59	0.75	0	0	0	0	0	0	0.85	0.91	1.05	28.18	5.14	9.72	9.67	9.33	17.05	1.53	0	3.48	6.15	3.71	8.54
TRINITY_DN39957_c0_g1	-4.87537	0.0463201	0.03	0.08	0	0	0	0	0	0	0	0.16	0	0	0.21	2.39	0.2	1.25	0.15	2.02	1.79	0.09	0.08	1.36	0.23	0	TRINITY_DN39957_c0_g1_i0: XP_026732267.1 uncharacterized protein LOC113497030 [Trichoplusia ni]
TRINITY_DN45945_c0_g1	-4.86327	0.0251047	0	0	0	0	0	0	0	0	0	0.33	0	0	0.78	0.48	0.08	0	0.88	0.78	0.78	0.34	0	0.08	0	0
TRINITY_DN56469_c3_g1	-4.86206	0.00187098	0.03	0.06	0.07	0.07	0.18	0.05	0	0	0	0.04	0.04	0.15	7.59	0.86	4.09	0.19	0.54	0.28	0.3	0.03	0.11	1.7	0.41	3.27
TRINITY_DN55142_c1_g3	-4.85636	0.00270094	78.17	178.12	139.76	51.19	33.07	11.96	14.2	272.38	104.32	138.88	12.79	35.56	6537.31	497.24	3452.77	100.94	116.08	116.43	161.57	17.86	68.15	438.36	72.8	2492.91	TRINITY_DN55142_c1_g3_i0: CAB3239445.1 unnamed protein product [Arctia plantaginis]
TRINITY_DN56248_c1_g3	-4.85178	0.000317916	0.09	0.49	0.28	0.08	0.04	0.12	0.03	0.23	0.43	0.03	0.24	0.32	5.92	1.56	11.08	4.89	0.83	1.4	2.55	0.55	7.07	3.75	1.32	2.44	TRINITY_DN56248_c1_g3_i0: ABS59653.1 prophenoloxidase [Spodoptera exigua]
TRINITY_DN78192_c0_g1	-4.84489	0.0342885	0	0	0	0	0	0	0	0	0	0	0	0	1.08	6.8	0.89	1.78	0.78	3.27	0.35	0	0	1.38	0.44	2.46
TRINITY_DN90005_c0_g1	-4.84286	0.00496598	0	0	0	0	0	0	0	0	0	0	0	0	0.16	0.25	0.31	0.37	0.19	0.32	0.22	0.41	0.3	0.78	0.23	0.2	TRINITY_DN90005_c0_g1_i0: PQE13311.1 pyruvate decarboxylase protein [Rutstroemia sp. NJR-2017a BVV2]
TRINITY_DN59254_c11_g1	-4.84273	0.00369296	0	0	0	0	0	0	0	0	0	0	0	0	0.77	1.42	1.25	0.79	0.7	0.96	0.62	0.91	0.43	1.11	1.05	0.6	TRINITY_DN59254_c11_g1_i0: WP_224170001.1 hypothetical protein, partial [Mycoplasma hominis]
TRINITY_DN59229_c4_g3	-4.83741	0.0453106	0	0.2	0	0	0	0	0	0	0.12	0.09	0	0.12	4.05	0.47	1.17	0.07	0.06	0.76	0.16	0.42	0.2	0.94	0	0.44
TRINITY_DN50749_c5_g1	-4.83623	0.0157694	0	0	0	0.03	0.05	0	0	0	0.05	0	0	0	1.12	0.22	0.84	0.06	0	7.91	0	0	0	0.03	0	0.05	TRINITY_DN50749_c5_g1_i0: XP_028171209.1 reticulocyte binding protein 2 homolog b-like [Ostrinia furnacalis]
TRINITY_DN86258_c0_g1	-4.83575	0.0128128	0	0	0	0	0	0	0	0	0	0	0	0	2.44	0.82	4.48	3.36	1.64	4.29	0.29	3.62	2.74	3.84	2.58	1.5	TRINITY_DN86258_c0_g1_i0: KAF4005015.1 ATPase-stabilizing factor 15 kDa protein [Saccharomyces cerevisiae]
TRINITY_DN33108_c0_g1	-4.82961	0.0163364	0	0	0	0	0	0	0	0	0	0	0	0	1.57	0.81	0.58	0.29	0.25	2.67	0.9	0.58	0.55	0.63	0.29	0.13
TRINITY_DN63225_c0_g1	-4.82923	0.00390925	0	0	0	0	0	0	0	0	0	0	0	0	5.08	6	2.41	6.4	6.31	4.51	3.79	9.02	3.61	6.94	5.4	1.8	TRINITY_DN63225_c0_g1_i0: AAT01102.1 rpL23-yEF1A fusion protein [rpL23-fusion expression vector pyEF1A]
TRINITY_DN59781_c7_g1	-4.82821	3.24794e-08	0.16	0.1	0.07	0.02	0.02	0.05	0.18	0.06	0	0.08	0.09	0.1	3.93	2.76	2.07	1.45	1.15	2.85	1.34	3.28	1.05	1.46	1.45	1.5	TRINITY_DN59781_c7_g1_i0: ADI61815.1 endonuclease-reverse transcriptase [Bombyx mori]
TRINITY_DN54201_c1_g1	-4.82732	0.0132671	0	0	0	0.06	0	0	0	0.43	0	0	0	0.17	0.57	0.5	0.19	0.63	0.34	0.99	0.23	0.05	0	0.09	0.4	0.4
TRINITY_DN23460_c0_g1	-4.82647	2.11649e-06	0.26	0	0.15	0.3	0.2	0	0.69	0	0.22	0	0.19	0	6.29	6.59	6.95	5.41	5.61	6.32	6.61	8.47	5.26	11.42	8.94	4.97	TRINITY_DN23460_c0_g1_i0: NP_036969.1 cystatin-C precursor [Rattus norvegicus]
TRINITY_DN43399_c0_g1	-4.82592	0.0151013	0	0.1	0	0	0	0	0	0	0	0	0.08	0.38	9.36	1.26	2.2	0.47	0.18	0.71	0.16	0	0.05	0.34	0	0.62
TRINITY_DN57984_c1_g3	-4.8258	0.0431272	0	0	0	0	0	0	0	0	0	0	0	0	3.88	1.31	4.25	0.6	0	1.47	3.34	1.15	2.74	2.26	4.7	1.86
TRINITY_DN42956_c0_g1	-4.82237	0.0236482	0	0	0	0	0	0	0.43	1.39	2.22	0.43	0	0	3.76	1.38	3.8	1.68	0	1.72	0	0.81	1.54	0.33	0.83	0.67
TRINITY_DN50534_c0_g2	-4.82093	0.00303966	0	0.06	0.07	1.9	0.95	0	0.08	0	0	0	0	0	38.47	9.92	29.4	2.53	0.79	2.36	3.43	38.6	17.66	3.78	3.71	5.12
TRINITY_DN68772_c0_g1	-4.82085	0.00416547	0	0	0	0	0	0	0	0	0	0	0	0	1.11	1.35	1.2	0.93	1.4	0.78	0.72	1.33	1.13	1.05	1.36	0.93	TRINITY_DN68772_c0_g1_i0: NP_015101.1 Gre1p [Saccharomyces cerevisiae S288C]
TRINITY_DN56985_c10_g1	-4.82038	0.000768559	0.96	1.52	0.87	0.03	0.08	0.37	0.62	0.24	0.87	0	0.07	0	7.91	12.03	2.38	87.41	30.22	5.7	1.93	4.23	0.78	2.77	18.55	41.26	TRINITY_DN56985_c10_g1_i0: XP_026745101.1 trimethyllysine dioxygenase, mitochondrial-like [Trichoplusia ni]
TRINITY_DN58264_c1_g4	-4.81183	0.0136746	0	0	0	0	0	0	0	0	0	0	0	0	0.58	1.51	0.17	0.06	0.3	0.64	0.36	0.18	0.39	0.32	0.42	0.16	TRINITY_DN58264_c1_g4_i0: CAG5003198.1 unnamed protein product [Parnassius apollo]
TRINITY_DN100917_c0_g1	-4.80861	0.0454871	0	0	0	0	0	0	0	0	0	0.1	0	0	0.96	0.08	0.21	0	0.13	0.42	0	0.07	0	0.07	0	0.13
TRINITY_DN90849_c0_g1	-4.80737	0.00780588	0	0	0	0	0	0	0	0	0.43	0	0	0	3.46	3.16	0.53	2.79	4.32	3.36	3.01	1.86	0	3.85	0.14	1.98
TRINITY_DN55043_c0_g1	-4.80548	0.0040459	0	0	0	0	0	0	0	0	0	0	0	0	0.51	0.41	0.42	0.42	0.32	0.62	0.66	0.43	0.12	1	0.5	0.55	TRINITY_DN55043_c0_g1_i0: GFQ02943.1 cinnamoyl-coa reductase 1 [Phtheirospermum japonicum]
TRINITY_DN30453_c0_g1	-4.8028	0.00261474	0	0	0	0	0	0	0	0	0	0	0	0	0.32	0.28	0.31	0.09	0.19	0.24	0.41	0.19	0.18	0.67	0.42	0.34	TRINITY_DN30453_c0_g1_i0: EDM00439.1 nebulin (predicted) [Rattus norvegicus]
TRINITY_DN25415_c0_g1	-4.80231	0.0491538	0	0	0	0	0	0	0	0	0	0	0	0	1.31	1.76	10.22	3.37	2.96	0	0	0	0	2.25	0	2.38	TRINITY_DN25415_c0_g1_i0: RVE40851.1 hypothetical protein evm_014499 [Chilo suppressalis]
TRINITY_DN81750_c0_g1	-4.80017	0.00428897	0	0	0	0	0	0	0	0	0	0	0	0	0.15	0.2	0.28	0.35	0.28	0.54	0.16	0.36	0.31	0.43	0.4	0.26	TRINITY_DN81750_c0_g1_i0: NP_014026.1 carboxypeptidase C PRC1 [Saccharomyces cerevisiae S288C]
TRINITY_DN18950_c0_g1	-4.7979	0.00271619	0	0	0	0	0	0	0	0	0	0	0	0	0.45	1.7	1.07	0.54	0.75	0.91	1.09	0.75	0.92	1.53	1.21	0.76	TRINITY_DN18950_c0_g1_i0: A6ZQH3.1 RecName: Full=Cell wall mannoprotein HSP150; AltName: Full=150 kDa heat shock glycoprotein; AltName: Full=Covalently-linked cell wall protein 7; AltName: Full=Protein with internal repeats 2; Flags: Precursor [Saccharomyces cerevisiae YJM789]
TRINITY_DN82397_c0_g1	-4.79712	0.0026439	0	0	0	0	0	0	0	0	0	0	0	0	0.24	0.44	0.14	0.38	0.63	0.9	0.19	0.44	0.14	0.71	0.35	0.22	TRINITY_DN82397_c0_g1_i0: NP_009938.2 phosphoglycerate kinase [Saccharomyces cerevisiae S288C]
TRINITY_DN59257_c1_g2	-4.7951	0.00164957	0.03	0.04	0.12	1.18	0.1	0.06	0.1	0.27	0.17	0.77	0.1	0.33	19.89	16.73	0.06	0.87	0.83	1.49	4.69	1.2	0.55	7.91	0.85	1.66	TRINITY_DN59257_c1_g2_i0: PCG74073.1 hypothetical protein B5V51_13913 [Heliothis virescens]
TRINITY_DN43547_c0_g2	-4.78477	0.0369909	0	0	0	0	0	0	0	0	0.09	0.07	0	0.09	0	0.51	0.79	0.05	0.09	0.46	0	0	0	0	0.15	0.09	TRINITY_DN43547_c0_g2_i0: PCG73652.1 hypothetical protein B5V51_14575 [Heliothis virescens]
TRINITY_DN86359_c0_g1	-4.7807	0.00382732	0	0	0	0	0	0	0	0	0	0	0	0	2.13	14.38	0	3.59	3.15	3.61	2.84	0.84	0	5.76	6.04	10.65
TRINITY_DN48514_c0_g1	-4.77887	0.00516831	0	0	0	0	0	0	0	0	0	0	0	0	0.22	0.34	0.21	0.8	0.34	0.72	0.69	0.56	0.58	1.03	0.4	0.24	TRINITY_DN48514_c0_g1_i0: KAG2504159.1 LOW QUALITY PROTEIN: Y' element ATP-dependent helicase protein 1 copy 7 [Saccharomyces cerevisiae]
TRINITY_DN74032_c0_g1	-4.77687	0.0058971	0	0	0	0	0	0	0	0	0	0	0	0	0.62	0.76	0.6	0.53	0.23	0.45	0.42	0.47	0.45	0.43	0.97	0.36	TRINITY_DN74032_c0_g1_i0: NP_012771.1 NADHX dehydratase [Saccharomyces cerevisiae S288C]
TRINITY_DN40315_c0_g1	-4.77575	0.0381833	0	0	0	0	0	0	0.07	0	0	0.28	0.08	0	0.87	0.53	0.15	0.05	0.09	0.13	0.08	0.16	0	0.1	0	0
TRINITY_DN101127_c0_g1	-4.76725	0.00351434	0	0	0	0	0	0	0	0	0	0	0	0	0.89	0.54	0.57	0.57	0.34	0.65	0.59	0.58	0.27	1.72	1.38	1.11	TRINITY_DN101127_c0_g1_i0: EDL81716.1 rCG20812 [Rattus norvegicus]
TRINITY_DN50256_c0_g1	-4.76362	0.00629138	0.06	0	0	0	0	0	0	0	0	0	0	0	0.56	0.34	0.48	0.6	0.37	0.41	0.28	0.61	0.41	0.89	0.5	0.28	TRINITY_DN50256_c0_g1_i0: XP_042027921.1 glutamine synthetase cytosolic isozyme [Salvia splendens]
TRINITY_DN57449_c1_g3	-4.76231	0.0392865	0	0	0	0	0	0	0	0.33	0	0	0.47	0	0.96	0.69	0.53	0.38	0.26	0.26	0.65	0	0	0.35	0.16	0.21	TRINITY_DN57449_c1_g3_i0: CAG9582898.1 unnamed protein product [Danaus chrysippus]
TRINITY_DN49929_c2_g1	-4.76194	0.0308852	0	0	0	0	0	0	0	0	0	0	0	0	0	0	4.93	0	0	3.83	0	8.58	4.45	0	4.62	0
TRINITY_DN59523_c0_g2	-4.7597	0.0235748	0	0	0	0	0	1.15	0	0.47	0	0	0	0	6.25	4.68	5.57	0.85	0.75	2.1	4.37	0.41	3.13	2	3.78	8.16
TRINITY_DN62589_c0_g1	-4.7597	0.01156	0	0	0	0	0	0	0	0	0	0	0.29	0	0	1.8	0	3.91	4.24	1.92	0.54	2.49	0.64	6.14	2.77	2.32
TRINITY_DN90446_c0_g1	-4.74918	0.00989139	0	0	0	0	0	0	0	0	0	0	0	0	1.33	1.57	1.8	2	0.88	1	1.56	3.36	2.06	7.44	2.22	0.68	TRINITY_DN90446_c0_g1_i0: NP_038725.1 transthyretin precursor [Mus musculus]
TRINITY_DN52462_c4_g1	-4.74367	0.0207763	0	0	0	0	0	0	0.11	0.48	0	0.11	0	0	0.64	0.96	0.34	0.17	1.03	0.93	0	0	0	0.3	0.17	0.23
TRINITY_DN16193_c0_g1	-4.74212	0.00297812	0	0.03	0	0	0	0.05	0	0	0	0	0	0	0.19	0.26	0.2	0.49	0.18	0.22	0.22	0.41	0.33	0.84	0.45	0.35	TRINITY_DN16193_c0_g1_i0: NP_001257791.1 protein NDRG2 isoform a [Rattus norvegicus]
TRINITY_DN22885_c0_g1	-4.73841	0.0379853	0.04	0.04	0.26	0	0.07	0	0.35	0.13	0	0.06	0	0	2.01	0	6.37	2.95	1.37	0	4.84	0.04	2.05	2.01	3.54	4.06
TRINITY_DN51954_c0_g1	-4.73804	0.023306	0	0	0	0	0	0	0	0	5.73	2.17	0	2.61	0	3.12	0	39.2	2.66	12.03	19.28	2.71	0	5.8	2.88	4.14
TRINITY_DN58867_c4_g2	-4.72551	1.45913e-06	0.08	0.15	0.11	0.3	0.24	0.18	0.07	0.06	0.12	0.16	0.19	0.1	0.56	0.62	19.38	8.05	3.36	16.68	4.02	6.05	0.2	18.07	3.98	0.57	TRINITY_DN58867_c4_g2_i0: KAG6461494.1 hypothetical protein O3G_MSEX012673 [Manduca sexta]
TRINITY_DN58339_c0_g1	-4.72333	0.0117949	0.07	0.1	0.13	0.08	1	0	0	0	0	0.05	0.49	0	0.49	17.99	0	9.75	45.52	0.47	0.4	0.14	0.07	0.35	0.22	18.64	TRINITY_DN58339_c0_g1_i0: XP_028166266.1 uncharacterized protein LOC114357040 [Ostrinia furnacalis]
TRINITY_DN87732_c0_g1	-4.71949	0.00701786	0	0	0	0	0	0	0	0	0	0	0	0	1.05	0.81	1.8	1.08	0.63	2.26	0.98	1.61	1.01	3.53	1.46	1.08	TRINITY_DN87732_c0_g1_i0: AJT30244.1 hypothetical protein H824_YJM1450N00121 [Saccharomyces cerevisiae YJM1450]
TRINITY_DN81456_c0_g1	-4.71295	0.00798217	0	0	0	0	0	0	0	0	0	0	0	0	0.57	0.19	0.21	0.29	0.22	0.32	0.16	0.25	0.16	0.31	0.39	0.15	TRINITY_DN81456_c0_g1_i0: NP_014873.3 transcriptional modulator [Saccharomyces cerevisiae S288C]
TRINITY_DN84659_c0_g1	-4.71154	0.0129711	0	0	0	0	0	0	0	0	0	0	0	0	0.69	0.93	1.99	1.49	0.58	0.97	1.16	2.64	1.09	1.28	2.02	1	TRINITY_DN84659_c0_g1_i0: NP_012032.1 mitochondrial pyruvate carrier [Saccharomyces cerevisiae S288C]
TRINITY_DN2236_c0_g1	-4.70975	0.027053	0	0	0	0	0	0	0	0	0	0	0	0	0.35	0.33	0.35	0.35	0.15	0.7	0.68	0.24	0.06	0.76	0.24	0
TRINITY_DN66066_c0_g1	-4.70297	0.00190113	0	0	0	0	0	0	0	0	0	0	0	0	0.21	0.28	0.18	0.28	0.43	0.42	0.3	0.32	0.1	0.3	0.29	0.36	TRINITY_DN66066_c0_g1_i0: NP_015019.1 aldehyde dehydrogenase (NADP(+)) ALD4 [Saccharomyces cerevisiae S288C]
TRINITY_DN47361_c1_g1	-4.69962	0.00827523	0	0	0	0	0	0	0	0	0	0	0	0	0.52	0.41	0.46	0.31	0.22	0.26	0.4	0.31	0.35	1.09	0.53	0.52	TRINITY_DN47361_c1_g1_i0: NP_001153066.1 calsequestrin-1 precursor [Rattus norvegicus]
TRINITY_DN29978_c0_g2	-4.69931	0.0181406	0.09	1.28	0.32	0.61	0	0	0.71	0.38	1.06	1.42	0.4	0	29.94	3.08	20.45	1.26	0.08	0.46	0.56	0.36	3.28	2.85	0.09	2.59	TRINITY_DN29978_c0_g2_i0: RVE40503.1 hypothetical protein evm_014848 [Chilo suppressalis]
TRINITY_DN49862_c0_g1	-4.69595	0.000626486	107.16	1093.36	243.39	44.13	72.73	86.14	2173.01	571.14	461.65	86.38	34.81	100.2	1449.27	6687.07	279.33	15276.9	6365.55	46112.5	4155.22	328.4	443.51	5357.67	1845.65	2521.82	TRINITY_DN49862_c0_g1_i0: P83418.2 RecName: Full=Megourin-2 [Megoura viciae]
TRINITY_DN83663_c0_g1	-4.6881	0.00512975	0	0	0	0	0	0	0	0	0	0	0	0	0.58	0.66	0.16	0.47	0.37	0.49	0.57	0.37	0.61	1.02	0.6	0.48	TRINITY_DN83663_c0_g1_i0: APA15480.1 hypothetical protein sscle_15g102500 [Sclerotinia sclerotiorum 1980 UF-70]
TRINITY_DN61111_c0_g1	-4.68648	0.00418358	0	0	0	0	0	0	0	0	0	0	0	0	0.32	0.25	0.16	0.34	0.11	0.35	0.41	0.38	0.33	0.65	0.3	0.41	TRINITY_DN61111_c0_g1_i0: NP_013976.1 glutamate decarboxylase GAD1 [Saccharomyces cerevisiae S288C]
TRINITY_DN90708_c0_g1	-4.67012	0.0225074	0	0	0	0	0.13	0	0.12	0	0	0	0	0	0.43	1.1	0.55	0.38	0.59	0.39	0.33	0.04	0.04	0.04	0.4	0.23
TRINITY_DN54985_c4_g5	-4.66873	0.00607327	0	0	0	0	0	0	0	0.53	0.64	0	0	0	1.21	7.1	0	4.01	0.88	3.27	3.15	2.88	0	2.68	0.98	1.18
TRINITY_DN55019_c1_g1	-4.66846	0.0438863	0	0.39	0	0	0	0	0	0.3	0	0	0.92	0	2.83	1.09	0.98	0.24	0	1.42	0.77	0.72	0.45	0.61	0.25	0.61
TRINITY_DN83121_c0_g1	-4.66085	0.00610833	0	0	0	0	0	0	0	0	0	0	0	0	0.47	0.14	0.17	0.34	0.44	0.47	0.49	0.17	0.33	0.79	0.66	0.31	TRINITY_DN83121_c0_g1_i0: NP_011842.1 Aim17p [Saccharomyces cerevisiae S288C]
TRINITY_DN51290_c0_g1	-4.65399	0.00716291	0	0	0	0	0	0	0	0	0	0	0	0	0.24	0.2	0.38	0.28	0.24	0.27	0.27	0.39	0.3	0.88	0.33	0.48	TRINITY_DN51290_c0_g1_i0: P07759.2 RecName: Full=Serine protease inhibitor A3K; Short=Serpin A3K; AltName: Full=Contrapsin; AltName: Full=SPI-2; Flags: Precursor [Mus musculus]
TRINITY_DN30472_c0_g1	-4.65168	0.0255457	0	0	0	0	0	0	0	0	0	0	0	0	1.08	0.48	0	0.65	3.24	2.35	0	0	0	0.91	0	0.18	TRINITY_DN30472_c0_g1_i0: AAO72078.1 reverse transcriptase/integrase [Lymantria dispar]
TRINITY_DN22571_c0_g2	-4.65079	0.0139236	0	0	0	0	0	0	0	0	0	0	0	0	0.76	0.21	0.45	0.81	0.72	1.23	0.85	1.56	1.82	5.73	0.84	0.81	TRINITY_DN22571_c0_g2_i0: NP_033822.2 apolipoprotein A-I preproprotein [Mus musculus]
TRINITY_DN4292_c0_g1	-4.64682	0.00664795	0	0	0	0	0	0	12.75	2.46	7.1	6.44	2.52	1.76	0.37	3.98	0.91	4.54	5.98	3.34	8.22	4.82	0.41	2.46	0.89	3.95
TRINITY_DN51429_c8_g1	-4.6388	0.0335456	0.11	0.86	0.38	0	0	0	1.7	0	0.99	0.7	0.64	0.09	8.02	1.7	30.98	1.23	1.44	0.18	1.24	0.05	0	0.52	0	0.61
TRINITY_DN73553_c0_g1	-4.63442	0.00689057	0	0	0	0	0	0	0	0	0	0	0	0	0.24	0.29	0.29	0.43	0.31	0.15	0.17	0.36	0.52	0.74	0.34	0.4	TRINITY_DN73553_c0_g1_i0: NP_014398.1 citrate (Si)-synthase CIT1 [Saccharomyces cerevisiae S288C]
TRINITY_DN75572_c0_g1	-4.63131	0.00618108	0	0	0	0	0	0	0	0	0	0	0	0	4.05	1.09	2.07	1.03	1.81	4.12	2.45	2.87	0.93	5.78	3.95	2.26	TRINITY_DN75572_c0_g1_i0: EAW77636.1 hCG2004614 [Homo sapiens]
TRINITY_DN39432_c0_g1	-4.63044	0.0374752	0	0	0	0	0	0	3.96	1.71	12.51	2.42	0	0	5.03	11.63	3.65	0.91	1.6	2.92	1.44	3.4	8.18	2.59	13.98	6.73
TRINITY_DN67231_c0_g1	-4.61905	0.0106013	0	0	0	0	0	0	0	0	0	0	0	0	0.24	0.57	0.5	0.71	0.25	1.09	0.55	0.5	0.27	0.39	0.3	0.32	TRINITY_DN67231_c0_g1_i0: 3CQ0_A Crystal Structure of TAL2_YEAST [Saccharomyces cerevisiae]
TRINITY_DN101302_c0_g1	-4.61536	0.00687152	0	0	0	0	0	0	0	0	0	0	0	0	0.92	2.97	0.89	1.11	2.53	2.22	1.21	2.63	1.65	2.97	2.45	0.93	TRINITY_DN101302_c0_g1_i0: NP_012638.1 superoxide dismutase SOD1 [Saccharomyces cerevisiae S288C]
TRINITY_DN49022_c2_g3	-4.61076	0.0489453	0	0	0	0	0	0	0.13	0	0	0.39	0.44	0.34	1.26	0.57	0.1	0.4	0.96	0.76	0.7	0	0.48	0.72	0	0.27
TRINITY_DN57327_c1_g1	-4.61069	0.0283683	0	0	0	0	0	0	0	0.21	0	0	0	0	1.7	1.41	0.63	0.47	0.14	2.36	0.24	0.31	0	0.27	0.64	0.54
TRINITY_DN24689_c0_g1	-4.60764	0.0387447	0	0	0	0	0	0	0	0.36	0	0.07	0	0.18	0.33	0.39	0.19	0.19	0.21	1.49	0.04	0.05	0.09	0	0.51	1.29
TRINITY_DN17363_c0_g1	-4.60518	0.0211681	0	0.22	0.28	0	0	0	0	0	0	0	0	0	1.4	2.83	2.27	1.7	0.75	6.33	1.33	0.55	0.79	0.23	1.13	3.27
TRINITY_DN98696_c0_g1	-4.6009	0.0157552	0	0	0	0	0	0	0	0	0	0	0	0	0.29	0.19	0.51	0.34	0.22	0.18	0.23	0.47	0.49	0.87	0.35	0.43	TRINITY_DN98696_c0_g1_i0: PQE05809.1 gpi anchored cell wall protein [Rutstroemia sp. NJR-2017a BVV2]
TRINITY_DN57527_c6_g1	-4.60064	0.0154614	0	0	0	0	0	0	0	0	0	0.53	0.15	0	0.34	0.69	0.51	0.31	0.09	0.69	0.16	0.31	0.1	0.18	0.52	0.09	TRINITY_DN57527_c6_g1_i0: WP_047927793.1 reverse transcriptase family protein, partial [Piscirickettsia salmonis]
TRINITY_DN55167_c0_g1	-4.59993	0.00872639	0	0	0	0	0	0	0	0	0	0	0	0	1.04	1.05	0.62	0.78	0.82	0.13	0.48	0.62	0.29	1.48	0.63	0.54	TRINITY_DN55167_c0_g1_i0: GER43577.1 early light-induced protein [Striga asiatica]
TRINITY_DN54162_c2_g1	-4.58646	0.000576766	0.53	0.13	0.32	0	0.62	0.68	0.53	0.19	0.46	0.36	0.2	0.23	0.84	6.83	21.62	7.34	0.63	14.54	0.9	17.11	2.45	2.51	4.85	24.08	TRINITY_DN54162_c2_g1_i0: EPS74505.1 hypothetical protein M569_00222, partial [Genlisea aurea]
TRINITY_DN39709_c0_g1	-4.58172	0.00485666	0	0	0	0	0	0	0	0	0	0	0	0	0.35	0.34	0.42	0.47	0.47	0.5	0.51	0.48	0.17	0.93	0.56	0.33
TRINITY_DN49328_c1_g2	-4.57812	0.0240416	0	0.4	0.75	0	0.33	0	0	0	0	0	0	0	16.83	2.49	8.2	1.49	0.44	2.48	0.19	0.24	3.23	0.21	0.99	1.24	TRINITY_DN49328_c1_g2_i0: RVE52335.1 hypothetical protein evm_002973 [Chilo suppressalis]
TRINITY_DN18003_c0_g1	-4.57192	0.00888558	0	0	0	0	0	0	0	0	0	0	0	0	1.07	0.55	0.29	0.97	0.77	0.66	0.61	1.27	0.74	3.85	1.1	0.78	TRINITY_DN18003_c0_g1_i0: ATN95501.1 ATP synthase F0 subunit 6 [Capra hircus]
TRINITY_DN100541_c0_g1	-4.56881	0.0192509	0	0	0	0	0	0	0	0	0	0	0	0	0.34	0.13	0.51	0.28	0.25	0.48	0.35	0.46	0.27	0.73	0.24	0.31	TRINITY_DN100541_c0_g1_i0: AJR83119.1 Pil1p [Saccharomyces cerevisiae YJM470]
TRINITY_DN54068_c0_g1	-4.56797	1.41825e-10	0.33	0.02	0.31	0.38	0.18	0.16	0.28	0	0.12	0.31	0.18	0	6.53	9.03	3.9	8.87	5.62	10.29	1.91	7.7	2	3.29	3.23	5.24	TRINITY_DN54068_c0_g1_i0: XP_026475836.1 uncharacterized protein LOC113381059 [Ctenocephalides felis]
TRINITY_DN42028_c0_g1	-4.56002	0.0168379	0	0	0	0	0	0	0	0	0	0	0	0	1.43	1.28	1.14	0.38	1.84	0.64	1.34	1.7	1.25	3.72	2.12	0.97	TRINITY_DN42028_c0_g1_i0: NP_150237.1 hemoglobin subunit beta-1 [Rattus norvegicus]
TRINITY_DN91697_c0_g1	-4.55784	0.00860506	0	0	0	0	0	0	0	0	0	0	0	0	0.84	1.33	1.52	1.35	1.48	1.13	1.18	1.17	0.95	1.88	1.2	1.16
TRINITY_DN54499_c8_g1	-4.55603	0.0115107	0	0	0	0	0	0	0	0	0	0	0	0	0.37	1.91	0.09	0.53	0.47	0.82	0.89	0.27	0.25	0.72	0.37	0.71
TRINITY_DN29803_c0_g1	-4.55259	0.0375198	0	0	0	0	0	0	0	0	0	0	0.45	0	1.94	0.93	1.66	0.66	0.58	0.56	0.26	0.17	1.25	0.72	0.34	0.57
TRINITY_DN30128_c0_g1	-4.55236	0.0385765	0	0	0.12	0	0	0	0.13	0	0	0	0	0	1.52	0.11	0.6	0.5	0.26	0.76	0.08	0.3	0.29	0.09	0.52	0.36
TRINITY_DN43134_c1_g1	-4.55031	0.0351353	0.03	0	0	0	0.1	0	0.17	0	0	0.21	0	0.06	0.91	0.55	1.23	0.39	0.03	0.38	0	0.46	0.12	0.45	0.16	0.08
TRINITY_DN6184_c0_g1	-4.54764	0.0144499	0	0	0	0	0	0	0	0	0	0	0	0	0.49	0.4	0.41	0.41	0.1	0.49	0.63	0.59	0.45	1.18	0.3	0.32	TRINITY_DN6184_c0_g1_i0: NP_001102567.1 myozenin-1 [Rattus norvegicus]
TRINITY_DN59295_c0_g1	-4.54228	2.55516e-05	0.03	0.06	0.02	0	0	0	0	0.04	0	0	0	0.03	0.5	1.11	0.21	0.58	0.78	1.09	0.27	0.38	0.01	0.14	0.07	0.22	TRINITY_DN59295_c0_g1_i0: XP_036001498.1 uncharacterized protein K02A2.6-like [Fundulus heteroclitus]
TRINITY_DN22683_c0_g1	-4.53411	3.14592e-05	0.42	0.5	0.25	0.28	0.16	0.12	0.46	0.15	0.18	0.64	0.52	0.36	6	15.4	2.11	13.91	6.03	19.14	0.08	12.12	3.85	0.34	5.38	13.98	TRINITY_DN22683_c0_g1_i0: QEE13696.1 carboxylesterase 16 [Mythimna separata]
TRINITY_DN92447_c0_g1	-4.52128	0.0103106	0	0	0	0	0	0	0	0	0	0	0	0	0.18	0.36	0.25	0.17	0.31	0.18	0.19	0.29	0.27	0.23	0.29	0.29	TRINITY_DN92447_c0_g1_i0: EWG84928.1 Pck1p [Saccharomyces cerevisiae R008]
TRINITY_DN55526_c1_g1	-4.5194	0.0261342	0	0	0	0	0	0	0	0	0	0	0	0	1.08	0.36	0.66	0.99	1.16	2.45	0.78	0.32	0.3	0	0.33	0.27
TRINITY_DN57160_c1_g1	-4.51637	0.00871413	0	0	0	0	0	0	0	0	0.62	0	0	1.06	0.32	0.87	0.39	0	0	1.09	0.6	0.52	0	0.11	0.13	0.45
TRINITY_DN57851_c2_g1	-4.51515	0.0199569	0	0.2	0	0	0	0	0	0	0	0.19	0	0	0.47	0.88	0.21	0.35	0.68	1.43	0.82	0.21	0	0.26	0.15	0.25	TRINITY_DN57851_c2_g1_i0: CAG5075208.1 Similar to spopla: Speckle-type POZ protein-like A (Danio rerio) [Cotesia congregata]
TRINITY_DN37272_c0_g1	-4.48187	0.000794969	0	0	0	0	0	0.43	0	0	0	0.67	0	0.43	3.78	7.81	3.68	8.88	3.77	14.69	1.44	1.5	0	0.25	0.3	1.51
TRINITY_DN66950_c0_g1	-4.47904	0.0159532	0	0	0	0	0	0	0	0	0	0	0	0	0.17	0.46	0.3	0.25	0.22	0.82	0.24	0.36	0.29	0.51	0.32	0.19	TRINITY_DN66950_c0_g1_i0: AJU96819.1 Rtn2p [Saccharomyces cerevisiae YJM1356]
TRINITY_DN31126_c0_g1	-4.4753	0.0135527	0	0	0	0	0	0	0	0	0	0	0	0	0.26	0.14	0.44	0.31	0.44	0.69	0.49	0.89	0.3	0.69	0.33	0.57	TRINITY_DN31126_c0_g1_i0: NP_009587.1 ribosomal 60S subunit protein L4A [Saccharomyces cerevisiae S288C]
[truncated: 3,732 more rows]

## Sheet: JGS_NJ
gene	log2FoldChange	adjp	CN_JGS_AM.a	CN_JGS_AM.b	CN_JGS_AM.c	CN_JGS_BM.a	CN_JGS_BM.b	CN_JGS_BM.c	CN_ZY_AM.a	CN_ZY_AM.b	CN_ZY_AM.c	CN_ZY_BM.a	CN_ZY_BM.b	CN_ZY_BM.c	USA_CT_AM.a	USA_CT_AM.b	USA_CT_AM.c	USA_CT_BM.a	USA_CT_BM.b	USA_CT_BM.c	USA_NJ_AM.a	USA_NJ_AM.b	USA_NJ_AM.c	USA_NJ_BM.a	USA_NJ_BM.b	USA_NJ_BM.c	NR hits
[truncated: 3,619 more rows]

[truncated: 7 more sheets: ZY_CT, ZY_NJ, Within-population comparisons, JGS_bm-am, ZY_bm-am, CT_bm-am, NJ_bm-am]
